# Supplementary material for: Economic value and clinical association of a supervised lifestyle-improving program for MASLD
Source: Front Pharmacol. 2026 Jan 16;16:1708451. doi: 10.3389/fphar.2025.1708451 (PMC12856267; doi:10.3389/fphar.2025.1708451)
Supplement: Supplementary file 1 [file DataSheet1.zip]

Archive with 54 entries (44 files):
- Supplementary_materials/
- Supplementary_materials/S5/
- Supplementary_materials/S2/
- Supplementary_materials/S3/
- Supplementary_materials/S4/
- Supplementary_materials/.DS_Store
- __MACOSX/Supplementary_materials/._.DS_Store
- Supplementary_materials/S8/
- Supplementary_materials/S1/
- Supplementary_materials/S6/
- Supplementary_materials/S7/
- Supplementary_materials/S9/
- Supplementary_materials/S5/.DS_Store
- __MACOSX/Supplementary_materials/S5/._.DS_Store
- Supplementary_materials/S5/S5_demographics.xlsx
- __MACOSX/Supplementary_materials/S5/._S5_demographics.xlsx
- Supplementary_materials/S2/CHEERS-2022-checklist.pdf
- __MACOSX/Supplementary_materials/S2/._CHEERS-2022-checklist.pdf
- Supplementary_materials/S3/DOMANDE FOLLOW UP.pdf
- __MACOSX/Supplementary_materials/S3/._DOMANDE FOLLOW UP.pdf
- Supplementary_materials/S3/07.QoL SF-36.pdf
- __MACOSX/Supplementary_materials/S3/._07.QoL SF-36.pdf
- Supplementary_materials/S3/Modulo_Privacy.pdf
- __MACOSX/Supplementary_materials/S3/._Modulo_Privacy.pdf
- Supplementary_materials/S3/Ecografia_radiologia.pdf
- __MACOSX/Supplementary_materials/S3/._Ecografia_radiologia.pdf
- Supplementary_materials/S3/MODELLO DI CONSENSO INFORMATO CER.pdf
- __MACOSX/Supplementary_materials/S3/._MODELLO DI CONSENSO INFORMATO CER.pdf
- Supplementary_materials/S4/Post hoc power analysis.docx
- __MACOSX/Supplementary_materials/S4/._Post hoc power analysis.docx
- Supplementary_materials/S8/S7_Clinical_utilities.xlsx
- __MACOSX/Supplementary_materials/S8/._S7_Clinical_utilities.xlsx
- Supplementary_materials/S1/S1_Original_Study_rationale.docx
- __MACOSX/Supplementary_materials/S1/._S1_Original_Study_rationale.docx
- Supplementary_materials/S6/TableS5_QoL_utilities.xlsx
- __MACOSX/Supplementary_materials/S6/._TableS5_QoL_utilities.xlsx
- Supplementary_materials/S6/.DS_Store
- __MACOSX/Supplementary_materials/S6/._.DS_Store
- Supplementary_materials/S6/Table_S6_EQ5D_mean_SD.xlsx
- __MACOSX/Supplementary_materials/S6/._Table_S6_EQ5D_mean_SD.xlsx
- Supplementary_materials/S7/S6_1_CEAC_NMB.xlsx
- __MACOSX/Supplementary_materials/S7/._S6_1_CEAC_NMB.xlsx
- Supplementary_materials/S7/S6_2_PSA_SimulationResults.xlsx
- __MACOSX/Supplementary_materials/S7/._S6_2_PSA_SimulationResults.xlsx
- Supplementary_materials/S7/S6_4_OWSA_ICER_Table.xlsx
- __MACOSX/Supplementary_materials/S7/._S6_4_OWSA_ICER_Table.xlsx
- Supplementary_materials/S7/Script_icer_nmb_psa.py
- __MACOSX/Supplementary_materials/S7/._Script_icer_nmb_psa.py
- Supplementary_materials/S7/S6_5_Tornado_parameters_ICER_NMB.xlsx
- __MACOSX/Supplementary_materials/S7/._S6_5_Tornado_parameters_ICER_NMB.xlsx
- Supplementary_materials/S7/S6_3_OWSA_NMB_Table_WTP30000.xlsx
- __MACOSX/Supplementary_materials/S7/._S6_3_OWSA_NMB_Table_WTP30000.xlsx
- Supplementary_materials/S9/S8_Drug_dispensing.xlsx
- __MACOSX/Supplementary_materials/S9/._S8_Drug_dispensing.xlsx
