# Supplementary material for: Economic value and clinical association of a supervised lifestyle-improving program for MASLD
Source: Front Pharmacol. 2026 Jan 16;16:1708451. doi: 10.3389/fphar.2025.1708451 (PMC12856267; doi:10.3389/fphar.2025.1708451)
Supplement: Supplementary file 1 [file DataSheet1.zip › Supplementary_materials/S5/S5_demographics.xlsx]

## Sheet: Full_cohort
PATIENT ID	SEX	AGE
CB01	F	60
CB02	M	56
CB03	F	68
CB05	F	68
CB07	M	65
CB09	F	60
CB11	M	73
CB12	F	66
CB13	F	80
CB14	F	57
CB15	F	69
CB16	F	71
CB17	M	55
CB18	M	37
CB20	F	65
CB21	F	60
CB22	M	53
CB23	F	60
CB24	M	57
CB25	F	64
CB26	F	64
CB27	M	62
CB28	M	59
CB29	M	69
CB30	M	50
CB31	F	64
CB34	M	52
CB35	F	56
CB36	M	49
CB38	F	58
CB39	M	61
CB40	M	70
CB41	F	67
CB43	M	58
CB44	F	67
CB46	M	53
CB47	F	64
CB48	F	51
CB49	F	53
CB51	M	66
CB52	F	58
CB53	M	66
CB54	M	54
Table S4a. Baseline demographics — full cohort. For each pseudonymized patient (CBxx), the table reports sex (M = male; F = female) and age (years) at baseline.

## Sheet: Selected_cohort
PATIENT ID	SEX	AGE
CB01	F	60
CB11	M	73
CB15	F	69
CB16	F	71
CB17	M	55
CB18	M	37
CB20	F	65
CB21	F	60
CB22	M	53
CB23	F	60
CB24	M	57
CB25	F	64
CB26	F	64
CB27	M	62
CB28	M	59
CB29	M	69
CB30	M	50
CB31	F	64
CB34	M	52
CB35	F	56
CB36	M	49
CB38	F	58
CB39	M	61
CB41	F	67
CB44	F	67
CB46	M	53
CB47	F	64
Table S4a. Baseline demographics — selected cohort. For each pseudonymized patient, the table reports sex (M = male; F = female) and age (years) at baseline.
