# Supplementary material for: Economic value and clinical association of a supervised lifestyle-improving program for MASLD
Source: Front Pharmacol. 2026 Jan 16;16:1708451. doi: 10.3389/fphar.2025.1708451 (PMC12856267; doi:10.3389/fphar.2025.1708451)
Supplement: Supplementary file 1 [file DataSheet1.zip › Supplementary_materials/S8/S7_Clinical_utilities.xlsx]

## Sheet: Table_S8
PATIENT ID	SYSTOLIC BP (mmHg) pre	SYSTOLIC BP (mmHg) post	DIASTOLIC BP (mmHg) pre	DIASTOLIC BP (mmHg) post	Steatosis grade pre	Steatosis grade post	AST pre	AST post	ALT pre	ALT post
CB01	120	130	80	85	4	4	23	23	38	35
CB11	160	120	100	90	4	2	36	32	44	29
CB15	120	110	80	70	0	0	17	16	17	15
CB16	120	110	80	70	6	2	28	20	38	23
CB17	110	140	70	80	3	3	20	20	11	12
CB18	140	130	90	85	2	2	22	22	21	26
CB20	140	120	90	80	2	0	27	25	23	20
CB21	120	120	70	70	1	1	19	16	14	14
CB22	120	100	80	70	1	1	21	20	23	18
CB23	140	140	90	80	0	2	17	17	24	18
CB24	140	130	80	80	4	2	18	20	17	20
CB25	120	120	80	80	4	2	24	19	23	16
CB26	120	120	70	70	1	1	20	23	16	24
CB27	120	130	70	80	0	1	22	19	17	15
CB28	120	140	80	90	2	3	31	25	54	37
CB29	140	120	80	80	2	3	39	28	57	36
CB30	120	120	80	95	2	1	24	23	31	25
CB31	120	120	70	70	6	2	30	15	42	19
CB34	160	140	90	80	4	2	20	16	21	17
CB35	145	130	100	85	5	2	37	19	60	25
CB36	120	120	80	70	2	1	21	23	26	38
CB38	125	120	80	80	4	3	46	40	74	59
CB39	140	120	95	80	3	3	23	23	45	39
CB41	130	120	85	80	4	0	28	15	34	17
CB44	130	130	80	70	1	1	18	16	15	13
CB46	130	120	90	80	3	0	20	19	21	18
CB47	120	120	90	80	2	2	27	25	38	40
Table S7. Patient-level pre–post measurements of blood pressure, hepatic steatosis grade, and liver enzymes. For each pseudonymized patient (CB01–CB47), the table reports systolic and diastolic blood pressure (mmHg), ultrasonographic steatosis grade (pre and post; numeric scale as recorded in the dataset), and serum AST/ALT (U/L) at two timepoints (“pre” and “post”). Lower post values generally i…
