# Supplementary material for: Economic value and clinical association of a supervised lifestyle-improving program for MASLD
Source: Front Pharmacol. 2026 Jan 16;16:1708451. doi: 10.3389/fphar.2025.1708451 (PMC12856267; doi:10.3389/fphar.2025.1708451)
Supplement: Supplementary file 1 [file DataSheet1.zip › Supplementary_materials/S6/TableS5_QoL_utilities.xlsx]

## Sheet: full cohort
PATIENT_ID	Question 1	Question 2	Question 3	Question 4	Question 5	Question 6	Physical Function	Role-Physical	Body Pain	General Health	Vitality	Social Functioing	Role Emotional	Mental Health	EQ-5D
CB01	0	0	0	NO	1.4	4	80	100	74	50	40	62.5	100	76	0.80431
CB01	0						55	100	100	72	35	50	100	60	0.74605
CB01	4						85	100	100	77	75	87.5	100	92	0.95762
CB01	6						50	100	62	47	35	25	100	72	0.60909
CB01	8						95	100	52	52	55	62.5	100	76	0.78848
CB02	3	2	3	NO	1,4	4	100	100	100	72	95	87.5	200	100	1.0424
CB02	0						100	100	100	70	50	100	100	64	0.9673
CB03	0	0	0	NO	4	4	95	100	74	67	85	87.5	100	76	0.8678
CB03	0						65	100	100	77	65	87.5	100	84	0.86944
CB05	4	2	2	SI	0	0	80	0	52	72	45	63	67	60	0.72472
CB05	0						95	100	74	57	60	63	100	56	0.79965
CB07	1	2.3	1	SI	0	0	75	100	74	92	50	87.5	100	56	0.77765
CB07	0						95	75	41	45	60	50	33.3333	60	0.68552
CB09	4	1.2	2	SI	0	0	95	100	84	87	60	87.5	100	76	0.92255
CB09	0						100	100	100	77	40	75	33.3333	76	0.96446
CB11	4	2	2	SI	0	0	80	50	72	72	50	37.5	0	40	0.67207
CB11	0						90	50	74	65	45	100	100	32	0.78657
CB11	2						70	0	22	57	20	25	0	32	0.48094
CB11	4						100	25	62	72	20	12.5	33.3333	16	0.66143
CB11	6						90	25	31	57	20	25	0	20	0.54396
CB11	8						90	100	31	77	25	50	33.3333	28	0.58919
CB12	0	0	0	SI	0	0	85	50	41	55	45	50	66.6667	52	0.65669
CB12	0						80	100	74	65	35	75	100	52	0.76757
CB12	2						85	100	52	77	40	62.5	100	52	0.71249
CB13	0	0	0	NO	1	4	70	25	41	50	50	75	66.6667	80	0.70062
CB13	0						90	100	52	52	45	75	66.6667	84	0.80251
CB13	2						100	100	74	57	50	62.5	100	76	0.87565
CB14	4	1,2	3	SI	0	0	95	100	84	72	55	87.5	100	56	0.8667
CB14	0						100	100	84	72	50	50	100	48	0.82662
CB14	2						95	100	72	52	50	50	66.6667	36	0.72468
CB15	4	3	1	NO	1	2	100	75	74	72	60	62.5	100	56	0.83195
CB15	0						95	50	74	87	45	87.5	100	80	0.92564
CB15	2						100	125	74	82	55	75	100	68	0.87277
CB15	4						100	75	62	87	55	87.5	100	72	0.87704
CB15	6						100	100	84	87	70	87.5	100	80	0.94499
CB16	4	1	1	SI	0	0	45	0	0	52	50	75	0	60	0.4307
CB16	0						45	0	22	40	55	62.5	100	80	0.54568
CB16	2						95	100	52	82	80	87.5	100	80	0.82607
CB16	4						85	100	52	77	80	87.5	100	80	0.78647
CB16	6						25	25	74	77	80	87.5	100	96	0.68635
CB17	4	1,2	3	SI	0	0	95	125	74	57	60	75	100	32	0.74596
CB17	0						90	100	41	67	85	87.5	100	80	0.76516
CB17	2						95	100	74	67	85	87.5	100	80	0.87804
CB17	4						100	100	51	62	65	62.5	100	56	0.75182
CB17	6						90	100	74	60	70	50	100	72	0.80362
CB18	4	1.2	2	SI	0	0	100	100	100	32	80	100	100	72	0.94912
CB18	0						100	100	84	77	65	75	100	72	0.90871
CB18	2						100	100	100	82	80	87.5	100	80	0.98185
CB18	4						100	100	100	92	75	100	100	84	1.01419
CB18	6						100	100	100	97	65	100	100	84	1.02309
CB20	4	1	1	SI	0	0	80	100	74	62	65	62.5	100	52	0.73336
CB20	0						75	100	74	72	60	87.5	100	68	0.79167
CB20	2						80	100	62	57	60	50	33.3333	72	0.72104
CB20	4						80	75	64	72	60	62.5	33.3333	56	0.71335
CB20	6						90	75	64	77	60	62.5	100	72	0.80991
CB21	3	3	2	NO	1	2	85	100	74	57	40	62.5	100	48	0.75477
CB21	0						100	100	84	77	30	87.5	100	44	0.87283
CB21	2						95	100	84	72	45	100	100	68	0.91747
CB21	4						100	100	100	57	65	75	66.6667	52	0.88487
CB21	6						100	100	84	57	55	87.5	100	48	0.85692
CB21	8						100	100	100	72	55	75	100	44	0.88649
CB22	4	2	1	SI	0	0	100	100	100	72	75	87.5	100	68	0.94908
CB22	0						90	100	100	55	45	62.5	33.3333	56	0.84792
CB22	2						90	75	74	70	50	87.5	33.3333	68	0.84243
CB22	4						90	100	100	77	55	87.5	100	56	0.89656
CB22	6						90	50	100	77	45	75	66.6667	56	0.89311
CB22	8						95	100	80	82	60	87.5	100	76	0.90851
CB23	0	0	0	NO	1	4	100	100	100	67	55	75	100	52	0.90437
CB23	0						100	100	74	52	85	100	100	88	0.92297
CB23	2						100	100	100	52	85	100	100	88	0.99733
CB23	4						100	100	100	97	100	100	100	96	1.03176
CB23	6						100	100	84	97	95	100	100	88	0.96867
CB23	8						95	100	100	77	100	100	100	100	1.0131
CB24	4	2	1	NO	1,6	2	95	100	41	77	50	75	100	72	0.77668
CB24	0						100	100	84	82	60	62.5	100	68	0.89047
CB24	2						100	100	61	67	60	75	100	76	0.85112
CB24	4						100	100	74	67	40	62.5	100	64	0.85643
CB25	4	3	1	SI	0	0	100	100	52	55	55	62.5	100	72	0.7983
CB25	0						100	100	100	57	55	87.5	100	64	0.94364
CB25	2						95	100	84	60	60	75	100	60	0.8538
CB25	4						100	100	100	62	50	75	100	64	0.93564
CB26	4	1	1	SI	0	0	95	100	100	57	60	100	100	100	1.0279
CB26	0						95	100	84	77	65	100	100	96	0.97915
CB26	2						95	100	100	92	70	100	100	92	1.01932
CB26	4						95	75	84	82	45	75	100	84	0.94213
CB27	4	3	2	SI	0	0	95	100	64	57	45	62.5	100	56	0.7805
CB27	0						85	100	72	62	80	62.5	100	68	0.77765
CB27	2						90	100	72	62	80	62.5	100	68	0.79615
CB27	4						95	100	72	67	80	87.5	100	72	0.85499
CB27	6						95	100	84	72	75	87.5	100	76	0.9053
CB27	8						100	100	84	62	80	87.5	100	80	0.92569
CB28	1	2	1	SI	0	0	100	50	41	72	35	50	0	60	0.73181
CB28	0						80	75	74	62	65	87.5	66.6667	64	0.78958
CB28	2						35	0	62	35	45	75	33.3333	44	0.53237
CB28	4						40	25	52	50	45	62.5	33.3333	64	0.56152
CB28	6						90	75	74	57	65	75	66.6667	76	0.84095
CB29	4	1,2,3	3	SI	0	0	95	100	100	67	65	100	100	84	0.98899
CB29	0						75	50	84	45	65	75	0	68	0.77733
CB29	2						95	100	84	77	80	87.5	100	76	0.90475
CB29	4						95	100	100	87	75	100	33.3333	84	0.97709
CB29	6						95	100	100	97	85	100	100	92	1.01247
CB30	0	0	0	NO	1	4	80	100	100	55	75	75	100	36	0.77057
CB30	0						60	100	84	87	55	100	100	84	0.83043
CB30	2						85	100	84	92	80	100	100	68	0.86882
CB30	4						100	100	100	92	90	100	100	100	1.0457
CB30	6						100	100	100	87	80	100	100	88	1.01868
CB31	4	1.2	3	SI	0	0	75	100	74	52	55	75	66.6667	60	0.74219
CB31	0						85	25	52	47	45	62.5	0	52	0.68774
CB31	2						95	100	84	67	75	87.5	100	64	0.87198
CB31	4						80	100	74	57	60	75	100	60	0.76814
CB31	6						90	100	62	52	65	75	100	64	0.77531
CB34	0	0	0	NO	4	4	95	100	100	60	70	87.5	100	84	0.96845
CB34	0						90	75	100	52	70	87.5	100	84	0.95179
CB34	2						65	50	74	67	95	87.5	100	100	0.82394
CB34	6						90	100	100	82	80	87.5	100	88	0.96533
CB35	4	1.2	3	NO	6	2	95	25	74	42	75	75	100	80	0.87559
CB35	0						90	100	100	62	65	87.5	100	84	0.95414
CB35	2						80	100	62	72	60	87.5	100	64	0.76561
CB35	4						75	0	22	55	40	87.5	100	56	0.63999
CB35	6						80	75	74	72	75	87.5	100	80	0.83744
CB36	2	1	2	NO	1	4	90	100	61	52	55	87.5	66.6667	80	0.82546
CB36	0						85	100	51	67	50	75	100	64	0.7426
CB36	2						90	100	72	40	35	50	66.6667	92	0.85275
CB36	4						95	100	100	50	60	75	100	68	0.91484
CB36	6						50	100	84	57	60	75	66.6667	56	0.6675
CB38	0	0	0	NO	6	4	100	100	84	77	55	62.5	100	72	0.90126
CB38	0						95	50	62	65	60	87.5	100	88	0.89091
CB38	2						85	100	84	60	60	62.5	100	76	0.84401
CB38	4						100	100	100	62	65	87.5	100	76	0.97066
CB39	4	1,2,3	3	SI	0	0	95	100	100	100	80	100	100	92	1.01718
CB39	0						95	100	100	72	85	87.5	100	92	0.98572
CB39	2						95	100	84	82	80	100	100	88	0.95182
CB39	4						95	100	84	82	85	100	100	92	0.95891
CB40	3	3	2	SI	0	0	100	100	74	72	95	87.5	100	92	0.92356
CB40	2						95	100	100	85	90	37.5	100	60	0.85241
CB40	4						95	100	74	77	85	62.5	100	76	0.8455
CB41	3	1	3	NO	6	3	55	75	54	55	65	87.5	66.6667	40	0.5748
CB41	0						75	0	41	30	55	50	100	64	0.65111
CB41	2						95	100	74	45	65	62.5	100	60	0.8005
CB41	4						100	100	84	55	70	62.5	66.6667	52	0.82117
CB41	6						100	100	74	67	55	75	100	60	0.85049
CB43	1	1	2	NO	6	1	100	0	74	62	55	75	0	56	0.83765
CB43	0						95	100	100	67	65	87.5	100	88	0.98548
CB43	4						100	100	84	67	65	62.5	100	76	0.9
CB44	4	2.3	1	SI	0	0	75	100	62	82	75	75	100	64	0.72911
CB44	0						55	50	31	60	65	75	100	72	0.59379
CB44	2						65	75	62	65	65	75	33.3333	68	0.68981
CB44	4						70	50	52	67	70	87.5	100	72	0.72359
CB44	6						75	75	74	72	75	75	100	80	0.80519
CB46	4	1.3	3	SI	0	0	100	100	100	77	90	87.5	100	92	1.00367
CB46	0						100	100	100	92	90	100	100	92	1.02522
CB46	2						100	100	100	97	90	100	100	92	1.02782
CB46	4						100	100	100	97	90	100	100	92	1.02782
CB46	6						100	100	100	97	90	100	100	92	1.02782
CB47	3	1	3	SI	0	0	100	125	100	52	85	50	100	28	0.78273
CB47	0						90	100	74	67	70	87.5	100	72	0.84851
CB47	2						100	100	100	92	90	100	100	88	1.01498
CB47	4						100	100	100	97	90	87.5	100	92	1.01407
CB48	4	2	3	NO	1	2	95	100	41	55	45	75	100	52	0.71719
CB48	0						75	100	52	60	50	87.5	100	68	0.72881
CB48	2						95	100	41	45	50	75	100	56	0.71908
CB49	4	1,3	3	SI	0	0	100	100	100	87	85	87.5	100	84	0.99154
CB49	0						100	100	100	67	80	100	100	96	1.02876
CB49	2						100	100	72	77	80	100	100	84	0.92316
CB51	4	3	1	NO	1,6	1	100	100	100	67	55	100	100	76	0.99331
CB51	0						95	100	100	62	50	87.5	100	76	0.96161
CB52	4	1.2	2	SI	0	0	95	100	100	62	60	100	100	72	0.95882
CB52	0						85	100	62	52	50	87.5	66.6667	68	0.78225
CB52	2						90	50	62	67	55	50	33.3333	44	0.70671
CB53	3	2	3	NO	1	4	75	150	64	60	50	37.5	33.3333	40	0.60845
CB53	0						100	100	100	67	80	87.5	100	68	0.94333
CB54	2	3	1	NO	1	3	95	100	100	72	70	75	100	36	0.83806
CB54	0						100	100	100	77	70	87.5	100	72	0.96507
Table S5a. Longitudinal SF-36 domain scores and mapped EQ-5D results for full cohort. For each patient and timepoint, the table reports SF-36 scores (0–100) for Physical Function, Role-Physical, Bodily Pain, General Health, Vitality, Social Functioning, Role-Emotional, and Mental Health, plus the EQ-5D utility index derived via the study’s mapping algorithm. Cells containing EQ-5D results and the…

## Sheet: selected_cohort
PATIENT_ID	Question 1	Question 2	Question 3	Question 4	Question 5	Question 6	Physical Function	Role-Physical	Body Pain	General Health	Vitality	Social Functioing	Role Emotional	Mental Health	EQ-5D
CB01	0	0	0	NO	1.4	4	80	100	74	50	40	62.5	100	76	0.80431
CB01	0						55	100	100	72	35	50	100	60	0.74605
CB01	4						85	100	100	77	75	87.5	100	92	0.95762
CB01	6						50	100	62	47	35	25	100	72	0.60909
CB01	8						95	100	52	52	55	62.5	100	76	0.78848
CB11	4	2	2	SI	0	0	80	50	72	72	50	37.5	0	40	0.67207
CB11	0						90	50	74	65	45	100	100	32	0.78657
CB11	2						70	0	22	57	20	25	0	32	0.48094
CB11	4						100	25	62	72	20	12.5	33.3333	16	0.66143
CB11	6						90	25	31	57	20	25	0	20	0.54396
CB11	8						90	100	31	77	25	50	33.3333	28	0.58919
CB15	4	3	1	NO	1	2	100	75	74	72	60	62.5	100	56	0.83195
CB15	0						95	50	74	87	45	87.5	100	80	0.92564
CB15	2						100	125	74	82	55	75	100	68	0.87277
CB15	4						100	75	62	87	55	87.5	100	72	0.87704
CB15	6						100	100	84	87	70	87.5	100	80	0.94499
CB16	4	1	1	SI	0	0	45	0	0	52	50	75	0	60	0.4307
CB16	0						45	0	22	40	55	62.5	100	80	0.54568
CB16	2						95	100	52	82	80	87.5	100	80	0.82607
CB16	4						85	100	52	77	80	87.5	100	80	0.78647
CB16	6						25	25	74	77	80	87.5	100	96	0.68635
CB17	4	1,2	3	SI	0	0	95	125	74	57	60	75	100	32	0.74596
CB17	0						90	100	41	67	85	87.5	100	80	0.76516
CB17	2						95	100	74	67	85	87.5	100	80	0.87804
CB17	4						100	100	51	62	65	62.5	100	56	0.75182
CB17	6						90	100	74	60	70	50	100	72	0.80362
CB18	4	1.2	2	SI	0	0	100	100	100	32	80	100	100	72	0.94912
CB18	0						100	100	84	77	65	75	100	72	0.90871
CB18	2						100	100	100	82	80	87.5	100	80	0.98185
CB18	4						100	100	100	92	75	100	100	84	1.01419
CB18	6						100	100	100	97	65	100	100	84	1.02309
CB20	4	1	1	SI	0	0	80	100	74	62	65	62.5	100	52	0.73336
CB20	0						75	100	74	72	60	87.5	100	68	0.79167
CB20	2						80	100	62	57	60	50	33.3333	72	0.72104
CB20	4						80	75	64	72	60	62.5	33.3333	56	0.71335
CB20	6						90	75	64	77	60	62.5	100	72	0.80991
CB21	3	3	2	NO	1	2	85	100	74	57	40	62.5	100	48	0.75477
CB21	0						100	100	84	77	30	87.5	100	44	0.87283
CB21	2						95	100	84	72	45	100	100	68	0.91747
CB21	4						100	100	100	57	65	75	66.6667	52	0.88487
CB21	6						100	100	84	57	55	87.5	100	48	0.85692
CB21	8						100	100	100	72	55	75	100	44	0.88649
CB22	4	2	1	SI	0	0	100	100	100	72	75	87.5	100	68	0.94908
CB22	0						90	100	100	55	45	62.5	33.3333	56	0.84792
CB22	2						90	75	74	70	50	87.5	33.3333	68	0.84243
CB22	4						90	100	100	77	55	87.5	100	56	0.89656
CB22	6						90	50	100	77	45	75	66.6667	56	0.89311
CB22	8						95	100	80	82	60	87.5	100	76	0.90851
CB23	0	0	0	NO	1	4	100	100	100	67	55	75	100	52	0.90437
CB23	0						100	100	74	52	85	100	100	88	0.92297
CB23	2						100	100	100	52	85	100	100	88	0.99733
CB23	4						100	100	100	97	100	100	100	96	1.03176
CB23	6						100	100	84	97	95	100	100	88	0.96867
CB23	8						95	100	100	77	100	100	100	100	1.0131
CB24	4	2	1	NO	1,6	2	95	100	41	77	50	75	100	72	0.77668
CB24	0						100	100	84	82	60	62.5	100	68	0.89047
CB24	2						100	100	61	67	60	75	100	76	0.85112
CB24	4						100	100	74	67	40	62.5	100	64	0.85643
CB25	4	3	1	SI	0	0	100	100	52	55	55	62.5	100	72	0.7983
CB25	0						100	100	100	57	55	87.5	100	64	0.94364
CB25	2						95	100	84	60	60	75	100	60	0.8538
CB25	4						100	100	100	62	50	75	100	64	0.93564
CB26	4	1	1	SI	0	0	95	100	100	57	60	100	100	100	1.0279
CB26	0						95	100	84	77	65	100	100	96	0.97915
CB26	2						95	100	100	92	70	100	100	92	1.01932
CB26	4						95	75	84	82	45	75	100	84	0.94213
CB27	4	3	2	SI	0	0	95	100	64	57	45	62.5	100	56	0.7805
CB27	0						85	100	72	62	80	62.5	100	68	0.77765
CB27	2						90	100	72	62	80	62.5	100	68	0.79615
CB27	4						95	100	72	67	80	87.5	100	72	0.85499
CB27	6						95	100	84	72	75	87.5	100	76	0.9053
CB27	8						100	100	84	62	80	87.5	100	80	0.92569
CB28	1	2	1	SI	0	0	100	50	41	72	35	50	0	60	0.73181
CB28	0						80	75	74	62	65	87.5	66.6667	64	0.78958
CB28	2						35	0	62	35	45	75	33.3333	44	0.53237
CB28	4						40	25	52	50	45	62.5	33.3333	64	0.56152
CB28	6						90	75	74	57	65	75	66.6667	76	0.84095
CB29	4	1,2,3	3	SI	0	0	95	100	100	67	65	100	100	84	0.98899
CB29	0						75	50	84	45	65	75	0	68	0.77733
CB29	2						95	100	84	77	80	87.5	100	76	0.90475
CB29	4						95	100	100	87	75	100	33.3333	84	0.97709
CB29	6						95	100	100	97	85	100	100	92	1.01247
CB30	0	0	0	NO	1	4	80	100	100	55	75	75	100	36	0.77057
CB30	0						60	100	84	87	55	100	100	84	0.83043
CB30	2						85	100	84	92	80	100	100	68	0.86882
CB30	4						100	100	100	92	90	100	100	100	1.0457
CB30	6						100	100	100	87	80	100	100	88	1.01868
CB31	4	1.2	3	SI	0	0	75	100	74	52	55	75	66.6667	60	0.74219
CB31	0						85	25	52	47	45	62.5	0	52	0.68774
CB31	2						95	100	84	67	75	87.5	100	64	0.87198
CB31	4						80	100	74	57	60	75	100	60	0.76814
CB31	6						90	100	62	52	65	75	100	64	0.77531
CB34	0	0	0	NO	4	4	95	100	100	60	70	87.5	100	84	0.96845
CB34	0						90	75	100	52	70	87.5	100	84	0.95179
CB34	2						65	50	74	67	95	87.5	100	100	0.82394
CB34	6						90	100	100	82	80	87.5	100	88	0.96533
CB35	4	1.2	3	NO	6	2	95	25	74	42	75	75	100	80	0.87559
CB35	0						90	100	100	62	65	87.5	100	84	0.95414
CB35	2						80	100	62	72	60	87.5	100	64	0.76561
CB35	4						75	0	22	55	40	87.5	100	56	0.63999
CB35	6						80	75	74	72	75	87.5	100	80	0.83744
CB36	2	1	2	NO	1	4	90	100	61	52	55	87.5	66.6667	80	0.82546
CB36	0						85	100	51	67	50	75	100	64	0.7426
CB36	2						90	100	72	40	35	50	66.6667	92	0.85275
CB36	4						95	100	100	50	60	75	100	68	0.91484
CB36	6						50	100	84	57	60	75	66.6667	56	0.6675
CB38	0	0	0	NO	6	4	100	100	84	77	55	62.5	100	72	0.90126
CB38	0						95	50	62	65	60	87.5	100	88	0.89091
CB38	2						85	100	84	60	60	62.5	100	76	0.84401
CB38	4						100	100	100	62	65	87.5	100	76	0.97066
CB39	4	1,2,3	3	SI	0	0	95	100	100	100	80	100	100	92	1.01718
CB39	0						95	100	100	72	85	87.5	100	92	0.98572
CB39	2						95	100	84	82	80	100	100	88	0.95182
CB39	4						95	100	84	82	85	100	100	92	0.95891
CB41	3	1	3	NO	6	3	55	75	54	55	65	87.5	66.6667	40	0.5748
CB41	0						75	0	41	30	55	50	100	64	0.65111
CB41	2						95	100	74	45	65	62.5	100	60	0.8005
CB41	4						100	100	84	55	70	62.5	66.6667	52	0.82117
CB41	6						100	100	74	67	55	75	100	60	0.85049
CB44	4	2.3	1	SI	0	0	75	100	62	82	75	75	100	64	0.72911
CB44	0						55	50	31	60	65	75	100	72	0.59379
CB44	2						65	75	62	65	65	75	33.3333	68	0.68981
CB44	4						70	50	52	67	70	87.5	100	72	0.72359
CB44	6						75	75	74	72	75	75	100	80	0.80519
CB46	4	1.3	3	SI	0	0	100	100	100	77	90	87.5	100	92	1.00367
CB46	0						100	100	100	92	90	100	100	92	1.02522
CB46	2						100	100	100	97	90	100	100	92	1.02782
CB46	4						100	100	100	97	90	100	100	92	1.02782
CB46	6						100	100	100	97	90	100	100	92	1.02782
CB47	3	1	3	SI	0	0	100	125	100	52	85	50	100	28	0.78273
CB47	0						90	100	74	67	70	87.5	100	72	0.84851
CB47	2						100	100	100	92	90	100	100	88	1.01498
CB47	4						100	100	100	97	90	87.5	100	92	1.01407
Table S5b. Longitudinal SF-36 domain scores and mapped EQ-5D results for selected cohort. For each patient and timepoint, the table reports SF-36 scores (0–100) for Physical Function, Role-Physical, Bodily Pain, General Health, Vitality, Social Functioning, Role-Emotional, and Mental Health, plus the EQ-5D utility index derived via the study’s mapping algorithm. Cells containing EQ-5D results and…
