# Supplementary material for: Economic value and clinical association of a supervised lifestyle-improving program for MASLD
Source: Front Pharmacol. 2026 Jan 16;16:1708451. doi: 10.3389/fphar.2025.1708451 (PMC12856267; doi:10.3389/fphar.2025.1708451)
Supplement: Supplementary file 1 [file DataSheet1.zip › Supplementary_materials/S6/Table_S6_EQ5D_mean_SD.xlsx]

## Sheet: Sheet1
Time_point	Mean_EQ5D	SD_EQ5D
0	0.830851	0.120872
2	0.845673	0.132574
4	0.868762	0.133385
6	0.849819	0.138053
8	0.85191	0.14756
Table S5. Mean EQ-5D utility scores and corresponding standard deviations (SD) for each study time point (0, 2, 4, 6, and 8) in the overall patient population.
						Figure S5. Mean EQ-5D utility scores over study time points (0, 2, 4, 6, and 8), with vertical error bars representing standard deviations (mean ± SD) across all patients.
