# Supplementary material for: Economic value and clinical association of a supervised lifestyle-improving program for MASLD
Source: Front Pharmacol. 2026 Jan 16;16:1708451. doi: 10.3389/fphar.2025.1708451 (PMC12856267; doi:10.3389/fphar.2025.1708451)
Supplement: Supplementary file 1 [file DataSheet1.zip › Supplementary_materials/S7/S6_1_CEAC_NMB.xlsx]

## Sheet: Sheet1
WTP	Pr_CE
0	0
1000	0
2000	0
3000	0
4000	0
5000	0
6000	0
7000	0
8000	0.0031
9000	0.018
10000	0.0493
11000	0.0911
12000	0.128
13000	0.1717
14000	0.2207
15000	0.2679
16000	0.3216
17000	0.3717
18000	0.4204
19000	0.4722
20000	0.5219
21000	0.5676
22000	0.6073
23000	0.6458
24000	0.6817
25000	0.7144
26000	0.7442
27000	0.7707
28000	0.7954
29000	0.8182
30000	0.8387
31000	0.8556
32000	0.8702
33000	0.8832
34000	0.8979
35000	0.9088
36000	0.9194
37000	0.9273
38000	0.9362
39000	0.9424
40000	0.95
41000	0.9552
42000	0.9598
43000	0.9645
44000	0.9687
45000	0.9722
46000	0.9747
47000	0.9773
48000	0.9788
49000	0.9815
50000	0.9835
51000	0.9854
52000	0.9871
53000	0.9884
54000	0.9893
55000	0.9904
56000	0.9921
57000	0.9932
58000	0.9937
59000	0.9942
60000	0.9948
Table S6_1. CEAC summary table. Probability that the intervention is cost-effective at alternative willingness-to-pay thresholds. Columns: WTP (€/QALY) and Pr_CE (probability the intervention is cost-effective vs comparator), derived from probabilistic sensitivity analysis
