# Supplementary material for: Economic value and clinical association of a supervised lifestyle-improving program for MASLD
Source: Front Pharmacol. 2026 Jan 16;16:1708451. doi: 10.3389/fphar.2025.1708451 (PMC12856267; doi:10.3389/fphar.2025.1708451)
Supplement: Supplementary file 1 [file DataSheet1.zip › Supplementary_materials/S7/S6_2_PSA_SimulationResults.xlsx]

## Sheet: Sheet1
QALY_gain	Cost	ICER	NMB_25000	NMB_30000	NMB_40000
0.0840316	1472.67	17525.1	628.124	1048.28	1888.6
0.0462615	1526.21	32990.9	-369.669	-138.362	324.253
0.102416	1249.85	12203.6	1310.56	1822.64	2846.8			Table S6_2. PSA simulation results. Monte Carlo draws of incremental outcomes and value measures. Columns: QALY_gain (incremental QALYs), Cost (incremental cost, €), ICER (€/QALY), and NMB_25000 / NMB_30000 / NMB_40000 (net monetary benefit at the indicated WTP; computed as WTP × QALY_gain − Cost). Positive NMB favours the intervention.
0.111434	1429.37	12827.1	1356.47	1913.64	3027.98
0.030874	1483.2	48040.3	-711.346	-556.976	-248.237
0.0411789	1394.47	33863.8	-365	-159.105	252.684
0.0776864	1659.15	21357	283.014	671.446	1448.31
0.0637878	1197.86	18778.8	396.836	715.775	1353.65
0.0728555	1192.98	16374.6	628.405	992.682	1721.24
0.0502639	1514.18	30124.6	-257.583	-6.26342	496.376
0.108449	1595.89	14715.6	1115.34	1657.58	2742.07
0.103667	1436.22	13854.2	1155.44	1673.78	2710.44
0.075584	1498.62	19827.3	390.977	768.897	1524.74
0.121061	1587.58	13113.9	1438.94	2044.24	3254.85
0.0903284	1335.24	14782	922.972	1374.61	2277.9
0.0501247	1300.44	25944.1	-47.3226	203.301	704.548
0.0864543	1476.61	17079.7	684.745	1117.02	1981.56
0.0479572	1529.81	31899.4	-330.877	-91.091	388.481
0.108403	1298.62	11979.5	1411.47	1953.48	3037.52
0.0717921	1405.22	19573.5	389.581	748.542	1466.46
0.0676183	1391.29	20575.7	299.167	637.258	1313.44
0.0542545	1471.16	27115.8	-114.794	156.479	699.023
0.126292	1480.04	11719.2	1677.26	2308.72	3571.63
0.0685349	1350.39	19703.7	362.98	705.654	1391
0.0606919	1602.39	26402.1	-85.0971	218.362	825.281
0.0627796	1343.47	21399.8	226.02	539.918	1167.71
0.0929643	1412.31	15191.9	911.801	1376.62	2306.27
0.0863275	1221.17	14145.8	937.02	1368.66	2231.93
0.0881587	1347.51	15285	856.46	1297.25	2178.84
0.0888693	1525.65	17167.4	696.08	1140.43	2029.12
0.161	1565.23	9721.9	2459.77	3264.77	4874.77
0.0612851	1507.1	24591.6	25.0299	331.455	944.306
0.0584728	1498.96	25635.2	-37.1417	255.222	839.951
0.0511478	1723.5	33696.5	-444.807	-189.068	322.41
0.0964819	1350.15	13993.8	1061.9	1544.31	2509.13
0.121154	1243.1	10260.5	1785.75	2391.52	3603.05
0.0697806	1275.39	18277.1	469.128	818.031	1515.84
0.0505523	1301.47	25745.1	-37.6667	215.095	720.618
0.0509053	1260.96	24770.7	11.6744	266.201	775.253
0.0979757	1473.35	15037.9	976.039	1465.92	2445.67
0.102089	1649.51	16157.5	902.727	1413.17	2434.07
0.0934129	1686.02	18049.1	649.299	1116.36	2050.49
0.0546271	1484.53	27175.8	-118.856	154.28	700.551
0.0813684	1728	21236.8	306.209	713.051	1526.73
0.0773028	1387.16	17944.5	545.412	931.926	1704.95
0.0808832	1212.22	14987.3	809.856	1214.27	2023.1
0.108066	1622.37	15012.7	1079.29	1619.62	2700.28
0.0810596	1182.51	14588.1	843.981	1249.28	2059.87
0.0992151	1351.44	13621.3	1128.94	1625.02	2617.17
0.075636	1512.6	19998.4	378.298	756.478	1512.84
0.0834518	1431.64	17155.3	654.651	1071.91	1906.43
0.0971397	1431.55	14737	996.941	1482.64	2454.04
0.0384414	1214.82	31601.9	-253.787	-61.5799	322.834
0.0636908	1422.33	22331.8	169.941	488.395	1125.3
0.0595697	1566.59	26298.5	-77.3495	220.499	816.196
0.0552767	1413.69	25574.8	-31.7719	244.612	797.379
0.0649622	1304.72	20084.3	319.338	644.149	1293.77
0.142524	1310.7	9196.35	2252.39	2965.01	4390.24
0.0499794	1282.64	25663.4	-33.1549	216.742	716.537
0.112813	1528.19	13546.2	1292.14	1856.21	2984.34
0.0347767	1422.69	40909.3	-553.272	-379.389	-31.6222
0.0632621	1306.36	20650	275.189	591.5	1224.12
0.0788997	1152	14600.8	820.493	1214.99	2003.99
0.0952159	1517.36	15936	863.036	1339.12	2291.27
0.100648	1331.65	13230.7	1184.56	1687.8	2694.29
0.104385	1568.47	15025.8	1041.15	1563.08	2606.92
0.0628747	1313.32	20887.9	258.546	572.919	1201.67
0.0597822	1272.19	21280.5	222.36	521.271	1119.09
0.107423	1492.41	13892.9	1193.16	1730.27	2804.5
0.0674252	1728	25628.4	-42.3689	294.757	969.01
0.041666	1499.04	35977.5	-457.389	-249.059	167.602
0.0443847	1412.21	31817.5	-302.593	-80.6696	363.177
0.0488039	1452.7	29766.1	-232.605	11.4149	499.454
0.0915252	1203.66	13151.1	1084.47	1542.1	2457.35
0.078191	1274.66	16301.9	680.114	1071.07	1852.98
0.099726	1152	11551.6	1341.15	1839.78	2837.04
0.0607209	1678.43	27641.7	-160.408	143.197	750.405
0.0787523	1670.01	21205.8	298.802	692.564	1480.09
0.0968943	1514.86	15634.1	907.5	1391.97	2360.92
0.0639834	1442.71	22548.1	156.878	476.795	1116.63
0.0898991	1229.22	13673.4	1018.25	1467.75	2366.74
0.0547141	1379.81	25218.6	-11.9617	261.609	808.749
0.0624761	1688.96	27033.7	-127.059	185.321	810.082
0.0619601	1439.95	23239.9	109.053	418.853	1038.45
0.0431692	1308.87	30319.5	-229.637	-13.7908	417.902
0.0911122	1200.58	13177	1077.22	1532.78	2443.91
0.0595954	1619.28	27171.2	-129.396	168.581	764.535
0.073809	1426.37	19325.2	418.851	787.896	1525.99
0.0908608	1200.56	13213.2	1070.96	1525.27	2433.87
0.0894912	1318.17	14729.6	919.107	1366.56	2261.48
0.0986211	1272.46	12902.5	1193.07	1686.18	2672.39
0.0702612	1411.93	20095.5	344.599	695.905	1398.52
0.0608275	1448.87	23819.3	71.8172	375.955	984.23
0.0708489	1360.29	19199.8	410.937	765.182	1473.67
0.0347078	1486.14	42818.7	-618.449	-444.91	-97.8319
0.0386132	1391.02	36024.6	-425.694	-232.628	153.504
0.0408055	1540.42	37750.2	-520.279	-316.251	91.8047
0.0471474	1346	28548.8	-167.318	68.4195	539.894
0.087653	1728	19714.1	463.326	901.591	1778.12
0.0491076	1319.12	26861.9	-91.434	154.104	645.179
0.0620585	1287.58	20747.8	263.883	574.175	1194.76
0.130665	1335.72	10222.5	1930.9	2584.22	3890.87
0.0626647	1390.39	22187.7	176.229	489.552	1116.2
0.10183	1216.44	11945.8	1329.31	1838.46	2856.75
0.048498	1442.63	29746.2	-230.179	12.3112	497.291
0.0670036	1164.24	17375.8	510.852	845.87	1515.91
0.0481462	1423.94	29575.3	-220.282	20.449	501.911
0.0631458	1228.1	19448.6	350.546	666.275	1297.73
0.106584	1411.16	13239.9	1253.43	1786.35	2852.19
0.0340972	1457.31	42739.9	-604.88	-434.394	-93.422
0.0890116	1728	19413.2	497.289	942.347	1832.46
0.0815699	1284.88	15751.9	754.364	1162.21	1977.91
0.0563851	1390.13	24654.2	19.4978	301.423	865.274
0.0386313	1273.27	32959.5	-307.486	-114.33	271.983
0.0757889	1312.3	17315.2	582.426	961.371	1719.26
0.0580268	1312.21	22613.9	138.458	428.592	1008.86
0.081387	1567.28	19257.1	467.398	874.333	1688.2
0.0741163	1365.79	18427.7	487.116	857.697	1598.86
0.149445	1728	11562.8	2008.13	2755.36	4249.81
0.0660024	1488.2	22547.6	161.862	491.874	1151.9
0.0466012	1250.65	26837.3	-85.6209	147.385	613.398
0.0794805	1388.19	17465.8	598.825	996.228	1791.03
0.0809302	1327.13	16398.4	696.13	1100.78	1910.08
0.134189	1604.51	11957.1	1750.21	2421.16	3763.05
0.106338	1231.06	11576.8	1427.39	1959.08	3022.46
0.0859996	1253.35	14573.9	896.64	1326.64	2186.63
0.140536	1404.91	9996.8	2108.49	2811.17	4216.53
0.0433051	1492.66	34468.4	-410.029	-193.503	239.547
0.0552553	1593.15	28832.5	-211.768	64.5082	617.061
0.0486498	1603.01	32950	-386.764	-143.515	342.984
0.0617385	1500.33	24301.3	43.1353	351.828	969.212
0.0398393	1372.91	34461.2	-376.928	-177.731	220.662
0.0973064	1578.52	16222.2	854.136	1340.67	2313.73
0.0665062	1258.97	18930	403.691	736.222	1401.28
0.0382092	1152	30149.8	-196.77	-5.72356	376.369
0.0467653	1459.99	31219.5	-290.859	-57.0322	410.621
0.0843603	1300.73	15418.7	808.282	1230.08	2073.69
0.10648	1456.12	13675	1205.89	1738.29	2803.09
0.161	1527.14	9485.36	2497.86	3302.86	4912.86
0.161	1583.72	9836.8	2441.28	3246.28	4856.28
0.0882243	1589.71	18019	615.898	1057.02	1939.26
0.047309	1517.9	32084.7	-335.172	-98.627	374.463
0.0284904	1383.74	48568.8	-671.485	-529.033	-244.129
0.0826625	1381.83	16716.5	684.732	1098.04	1924.67
0.0511667	1420.79	27767.8	-141.622	114.212	625.879
0.0610423	1333.5	21845.5	192.558	497.769	1108.19
0.0559377	1383.82	24738.6	14.6243	294.313	853.69
0.0689541	1728	25060.1	-4.14706	340.624	1030.16
0.117813	1503.14	12758.7	1442.19	2031.26	3209.39
0.0787002	1506.45	19141.7	461.052	854.553	1641.56
0.0684101	1326.96	19397.1	383.292	725.343	1409.44
0.0463505	1546.41	33363.3	-387.644	-155.892	307.613
0.0349033	1483.64	42507.1	-611.055	-436.539	-87.5059
0.0591498	1528.07	25833.9	-49.3234	246.426	837.924
0.0716693	1464.18	20429.7	327.553	685.9	1402.59
0.160884	1656.1	10293.8	2365.98	3170.4	4779.24
0.0777704	1628.03	20933.8	316.233	705.085	1482.79
0.11354	1512.45	13320.9	1326.04	1893.74	3029.13
0.0588098	1399.69	23800.3	70.5567	364.606	952.704
0.0433785	1519.5	35028.7	-435.032	-218.139	215.646
0.0478246	1265.09	26452.7	-69.4738	169.649	647.896
0.0531981	1303.71	24506.7	26.2401	292.231	824.212
0.161	1507.33	9362.31	2517.67	3322.67	4932.67
0.0509752	1164.54	22845.1	109.845	364.721	874.473
0.106498	1589.41	14924.3	1073.03	1605.52	2670.5
0.0491632	1259.99	25628.6	-30.906	214.91	706.542
0.11099	1402.04	12632.1	1372.71	1927.66	3037.56
0.0870782	1419	16295.7	757.952	1193.34	2064.12
0.0684708	1435.06	20958.7	276.711	619.065	1303.77
0.0720847	1383.88	19198	418.238	778.662	1499.51
0.0548877	1400.93	25523.5	-28.7327	245.706	794.583
0.089473	1442.79	16125.4	794.035	1241.4	2136.13
0.059978	1354.22	22578.6	145.23	445.12	1044.9
0.0426026	1273.96	29903.2	-208.89	4.12268	430.149
0.0416244	1546.11	37144.3	-505.498	-297.376	118.868
0.0792449	1152	14537.2	829.123	1225.35	2017.8
0.147948	1464.45	9898.45	2234.24	2973.98	4453.46
0.0788031	1374.64	17443.9	595.442	989.457	1777.49
0.0696355	1494.1	21456	246.785	594.962	1291.32
0.0833299	1236.7	14841	846.546	1263.2	2096.49
0.131058	1411.39	10769.2	1865.06	2520.35	3830.94
0.0809081	1429.03	17662.4	593.674	998.214	1807.3
0.0611625	1580.23	25836.6	-51.1655	254.647	866.272
0.11994	1524.08	12707	1474.42	2074.12	3273.52
0.0887879	1276.34	14375.2	943.358	1387.3	2275.18
0.145129	1422.67	9802.79	2205.56	2931.2	4382.49
0.0796203	1573.49	19762.4	417.016	815.117	1611.32
0.0426241	1218.41	28585	-152.807	60.3133	486.555
0.0399904	1373.84	34354.3	-374.083	-174.131	225.773
0.152741	1498.56	9811.12	2319.97	3083.68	4611.09
0.157753	1443.28	9148.99	2500.55	3289.32	4866.85
0.0677789	1728	25494.7	-33.528	305.366	983.155
0.0619202	1362.42	22002.8	185.587	495.188	1114.39
0.14042	1558.32	11097.6	1952.18	2654.28	4058.48
0.0449047	1279.31	28489.6	-156.698	67.8258	516.873
0.0493425	1478.66	29967.3	-245.101	1.61111	495.036
0.0976602	1587.7	16257.4	853.804	1342.11	2318.71
0.0616072	1335.85	21683.4	204.328	512.364	1128.44
0.0732341	1427.63	19494	403.227	769.398	1501.74
0.0682643	1298.81	19026.2	407.799	749.121	1431.76
0.0852661	1278.94	14999.4	852.713	1279.04	2131.7
0.137097	1643.17	11985.5	1784.24	2469.73	3840.69
0.0764123	1359.26	17788.5	551.045	933.107	1697.23
0.0976867	1152	11792.8	1290.17	1778.6	2755.47
0.0295448	1616.55	54715	-877.925	-730.201	-434.753
0.0718306	1317.19	18337.4	478.576	837.729	1556.03
0.0504834	1369.35	27124.8	-107.268	145.149	649.983
0.0427313	1630.95	38167.6	-562.669	-349.012	78.3002
0.0497069	1382.45	27812	-139.774	108.76	605.829
0.0632835	1398.42	22097.6	183.673	500.09	1132.93
0.110221	1289.43	11698.6	1466.09	2017.19	3119.4
0.0407387	1161.51	28511.3	-143.047	60.6463	468.033
0.0744057	1411.88	18975.5	448.26	820.288	1564.34
0.059206	1470.42	24835.6	9.73248	305.763	897.823
0.063465	1467.98	23130.5	118.646	435.971	1070.62
0.114553	1403.61	12252.9	1460.22	2032.98	3178.51
0.0932042	1457.43	15636.9	872.678	1338.7	2270.74
0.132897	1221.55	9191.67	2100.88	2765.37	4094.34
0.0685356	1499.18	21874.5	214.207	556.885	1242.24
0.0538941	1432.74	26584.4	-85.3874	184.083	723.025
0.0664579	1728	26001.4	-66.5515	265.738	930.318
0.0817425	1445.62	17685	597.944	1006.66	1824.08
0.0793852	1305.27	16442.2	679.361	1076.29	1870.14
0.0453586	1386.41	30565.5	-252.443	-25.65	427.936
0.0764091	1390.04	18192	520.192	902.237	1666.33
0.0812264	1507.08	18554	523.584	929.716	1741.98
0.161	1533.27	9523.44	2491.73	3296.73	4906.73
0.161	1322.52	8214.4	2702.48	3507.48	5117.48
0.0502595	1172.65	23331.8	83.8417	335.139	837.734
0.0646102	1462.76	22639.7	152.497	475.548	1121.65
0.0383343	1584.02	41321.3	-625.667	-433.995	-50.652
0.0564714	1425.24	25238.2	-13.4515	268.905	833.619
0.0844387	1568.57	18576.4	542.401	964.595	1808.98
0.12536	1630.68	13008	1503.31	2130.11	3383.71
0.0531071	1446.63	27239.8	-118.948	146.588	677.659
0.0549033	1290.9	23512.2	81.6832	356.2	905.233
0.0282983	1383.12	48876.5	-675.663	-534.171	-251.189
0.0682878	1606.9	23531.3	100.291	441.73	1124.61
0.0458032	1472.84	32155.9	-327.764	-98.748	359.283
0.0580282	1522.58	26238.7	-71.877	218.264	798.546
0.0497354	1335.91	26860.4	-92.5267	156.15	653.504
0.070393	1403	19930.9	356.83	708.795	1412.73
0.0336401	1352.38	40201.5	-511.379	-343.178	-6.77733
0.0382731	1374.19	35905	-417.366	-226.001	156.73
0.161	1692.19	10510.5	2332.81	3137.81	4747.81
0.0414495	1152	27792.8	-115.762	91.4861	505.981
0.0451097	1397.92	30989.4	-270.18	-44.6318	406.465
0.161	1495.11	9286.39	2529.89	3334.89	4944.89
0.161	1344.96	8353.8	2680.04	3485.04	5095.04
0.0436369	1491.36	34176.6	-400.437	-182.252	254.117
0.0623322	1316.44	21119.7	241.867	553.528	1176.85
0.0854169	1394.8	16329.3	740.627	1167.71	2021.88
0.158106	1728	10929.4	2224.65	3015.18	4596.24
0.0473654	1546.83	32657.4	-362.694	-125.867	347.786
0.0658291	1509.52	22930.9	136.205	465.351	1123.64
0.103646	1518.51	14651	1072.63	1590.86	2627.31
0.0890251	1427.91	16039.4	797.721	1242.85	2133.1
0.0621138	1728	27819.9	-175.155	135.413	756.551
0.0691677	1548.61	22389.2	180.584	526.423	1218.1
0.039871	1272.53	31916.1	-275.751	-76.3957	322.314
0.066037	1225.85	18563	425.078	755.263	1415.63
0.0652151	1507.84	23121	122.537	448.613	1100.76
0.0813687	1435.66	17643.9	598.56	1005.4	1819.09
0.0573652	1212.6	21138.3	221.527	508.353	1082
0.0904901	1514.41	16735.7	747.841	1200.29	2105.19
0.11506	1434.38	12466.3	1442.13	2017.43	3168.04
0.0786437	1517.19	19291.9	448.904	842.123	1628.56
0.0858046	1512.2	17623.8	632.912	1061.93	1919.98
0.0751533	1349.17	17952.2	529.665	905.431	1656.96
0.0734036	1526.84	20800.6	308.25	675.268	1409.3
0.0532848	1336.25	25077.5	-4.12788	262.296	795.144
0.084472	1384.57	16390.9	727.226	1149.59	1994.31
0.0702986	1355.25	19278.4	402.22	753.713	1456.7
0.161	1684.89	10465.1	2340.11	3145.11	4755.11
0.147572	1453.43	9848.96	2235.86	2973.72	4449.44
0.0871128	1652.37	18968.2	525.448	961.012	1832.14
0.0523123	1672.99	31980.9	-365.187	-103.626	419.497
0.0447979	1283.15	28643.2	-163.207	60.7823	508.761
0.124544	1152	9249.76	1961.6	2584.31	3829.75
0.0824807	1597.97	19373.9	464.042	876.445	1701.25
0.0908364	1404.1	15457.5	866.808	1320.99	2229.35
0.0338369	1244.47	36778.5	-398.547	-229.363	109.006
0.110786	1384.84	12500.1	1384.82	1938.75	3046.62
0.0898052	1390.77	15486.6	854.357	1303.38	2201.43
0.0448373	1584.53	35339.6	-463.6	-239.414	208.959
0.0595393	1440.53	24194.6	47.9552	345.651	941.044
0.0825161	1634.71	19810.8	428.196	840.776	1665.94
0.0751303	1509.12	20086.6	369.143	744.794	1496.1
0.064473	1380.58	21413.3	231.248	553.614	1198.34
0.0701054	1375.67	19622.9	376.961	727.488	1428.54
0.0656336	1507.58	22969.6	133.262	461.43	1117.77
0.0785436	1562.97	19899.3	400.625	793.343	1578.78
0.141048	1638.87	11619.2	1887.33	2592.57	4003.04
0.0234918	1300.81	55373	-713.518	-596.059	-361.14
0.0660758	1451.11	21961.3	200.787	531.166	1191.92
0.0793831	1526.14	19225	458.438	855.353	1649.18
0.0837068	1389.71	16602.1	702.959	1121.49	1958.56
0.0622308	1254.86	20164.5	300.915	612.069	1234.38
0.0336551	1251.96	37199.8	-410.586	-242.311	94.2403
0.0849043	1412.25	16633.4	710.357	1134.88	1983.92
0.158012	1597.88	10112.5	2352.4	3142.46	4722.58
0.0371546	1563.27	42074.6	-634.401	-448.628	-77.0817
0.107702	1268.36	11776.6	1424.19	1962.7	3039.72
0.063441	1336.54	21067.4	249.485	566.69	1201.1
0.0714298	1381.64	19342.6	404.106	761.254	1475.55
0.045997	1510.99	32849.8	-361.067	-131.082	328.889
0.0632742	1346.07	21273.7	235.78	552.151	1184.89
0.130712	1422.05	10879.3	1845.75	2499.31	3806.43
0.0950652	1251.78	13167.6	1124.85	1600.18	2550.83
0.15836	1573.15	9934.03	2385.85	3177.65	4761.24
0.123787	1455.22	11755.8	1639.46	2258.39	3496.26
0.089196	1357.72	15221.7	872.185	1318.16	2210.12
0.159179	1463.01	9190.96	2516.47	3312.36	4904.15
0.0891923	1617.41	18133.9	612.402	1058.36	1950.29
0.106002	1320.02	12452.7	1330.04	1860.05	2920.07
0.0643472	1302.02	20234.2	306.664	628.4	1271.87
0.0756013	1620.9	21440.1	269.132	647.138	1403.15
0.0538587	1420.57	26375.8	-74.0994	195.194	733.781
0.113885	1572.45	13807.3	1274.68	1844.11	2982.96
0.0435066	1448.75	33299.6	-361.088	-143.555	291.511
0.103877	1458.92	14044.8	1137.99	1657.37	2696.14
0.0674448	1378.69	20441.7	307.433	644.657	1319.11
0.123449	1601.7	12974.6	1484.52	2101.76	3336.25
0.102435	1635.21	15963.3	925.672	1437.85	2462.2
0.161	1666.77	10352.6	2358.23	3163.23	4773.23
0.101526	1288.56	12691.9	1249.58	1757.21	2772.46
0.0365303	1569.42	42962.2	-656.163	-473.511	-108.209
0.0712515	1381.49	19388.9	399.797	756.055	1468.57
0.0436283	1278.83	29311.8	-188.119	30.023	466.306
0.0583163	1390.34	23841.3	67.5719	359.154	942.317
0.143558	1614.92	11249.3	1974.02	2691.8	4127.38
0.0974094	1537.74	15786.3	897.497	1384.54	2358.64
0.0538227	1373.14	25512.2	-27.569	241.545	779.772
0.046804	1517.78	32428.4	-347.679	-113.659	354.381
0.0744767	1455.84	19547.6	406.073	778.457	1523.22
0.042774	1306.2	30537.3	-236.852	-22.9818	404.758
0.0544907	1307.4	23993.1	54.8693	327.323	872.231
0.084304	1506.46	17869.3	601.145	1022.66	1865.71
0.122579	1467.24	11969.7	1597.23	2210.12	3435.91
0.0961732	1256.15	13061.3	1148.18	1629.05	2590.78
0.0265461	1472.83	55482.1	-809.18	-676.449	-410.988
0.0840185	1378.08	16402.1	722.387	1142.48	1982.66
0.0757857	1676.56	22122.3	218.086	597.015	1354.87
0.088204	1246.85	14136	958.249	1399.27	2281.31
0.150406	1470.21	9774.94	2289.93	3041.96	4546.02
0.029374	1254.82	42718.9	-520.474	-373.605	-79.8647
0.0564614	1268.95	22474.6	142.589	424.896	989.511
0.095414	1385.97	14525.9	999.379	1476.45	2430.59
0.0363757	1635.47	44960.6	-726.08	-544.202	-180.445
0.141327	1511.23	10693.1	2021.95	2728.58	4141.85
0.0864392	1334.84	15442.6	826.136	1258.33	2122.72
0.106881	1206.92	11292.2	1465.1	1999.5	3068.31
0.0569689	1172.37	20579.1	251.855	536.7	1106.39
0.105335	1387.05	13168	1246.33	1773	2826.36
0.117944	1383.36	11729	1565.23	2154.94	3334.38
0.0813943	1411.26	17338.6	623.594	1030.57	1844.51
0.0814493	1152	14143.8	884.232	1291.48	2105.97
0.0827592	1432.2	17305.6	636.779	1050.57	1878.17
0.0500346	1555.23	31083.1	-304.366	-54.1931	446.153
0.0687482	1672.56	24328.7	46.1475	389.888	1077.37
0.068596	1166.82	17010	548.08	891.06	1577.02
0.087018	1333.8	15327.9	841.647	1276.74	2146.92
0.114404	1348.89	11790.6	1511.2	2083.22	3227.26
0.0458821	1416.56	30874	-269.509	-40.0987	418.722
0.0694389	1253.13	18046.5	482.842	830.036	1524.42
0.141673	1728	12197.1	1813.82	2522.19	3938.92
0.0527663	1413.15	26781.4	-93.9966	169.835	697.498
0.0509557	1385.64	27193	-111.748	143.031	652.588
0.0802972	1681.54	20941.4	325.893	727.379	1530.35
0.106777	1464.34	13714	1205.08	1738.96	2806.73
0.0737741	1496.1	20279.5	348.248	717.118	1454.86
0.132401	1376.92	10399.7	1933.09	2595.09	3919.1
0.107366	1265.38	11785.7	1418.78	1955.61	3029.27
0.106655	1379.38	12933.1	1287	1820.27	2886.82
0.0938686	1728	18408.7	618.714	1088.06	2026.74
0.161	1615.9	10036.6	2409.1	3214.1	4824.1
0.0670118	1468.23	21910	207.063	542.122	1212.24
0.030163	1221.35	40491.6	-467.273	-316.458	-14.8284
0.149609	1630.77	10900.2	2109.47	2857.52	4353.61
0.0599058	1224.33	20437.6	273.313	572.842	1171.9
0.0770012	1215.8	15789.4	709.228	1094.23	1864.25
0.131265	1403.85	10694.8	1877.77	2534.09	3846.74
0.0360435	1665.48	46207.3	-764.387	-584.169	-223.734
0.042113	1671.27	39685.4	-618.445	-407.879	13.2506
0.0360592	1309.83	36324.5	-408.352	-228.055	132.537
0.0515956	1308.06	25352.2	-18.1701	239.808	755.763
0.0892178	1217.15	13642.4	1013.3	1459.39	2351.56
0.0926298	1466.68	15833.8	849.065	1312.21	2238.51
0.0829773	1469.88	17714.3	604.548	1019.43	1849.21
0.0392064	1499.9	38256.5	-519.741	-323.709	68.355
0.0263253	1480.95	56255.8	-822.819	-691.192	-427.939
0.0751933	1408.91	18737.2	470.92	846.886	1598.82
0.0595326	1501.2	25216.5	-12.8894	284.774	880.1
0.0900033	1350.82	15008.6	899.261	1349.28	2249.31
0.100235	1539.96	15363.5	965.91	1467.08	2469.43
0.0780459	1367.76	17525.1	583.386	973.616	1754.08
0.102857	1529.77	14872.8	1041.66	1555.94	2584.52
0.0812619	1501.51	18477.4	530.037	936.347	1748.97
0.0928717	1465.3	15777.7	856.489	1320.85	2249.57
0.0536857	1522.69	28363	-180.546	87.8823	624.739
0.0677761	1204.12	17766.2	490.282	829.162	1506.92
0.0801003	1285.88	16053.4	716.627	1117.13	1918.13
0.105652	1427.36	13510	1213.94	1742.2	2798.72
0.0616308	1215.44	19721.3	325.33	633.484	1249.79
0.0925057	1393.94	15068.7	918.705	1381.23	2306.29
0.065231	1372.53	21041	258.25	584.405	1236.72
0.0696694	1622.71	23291.6	119.023	467.37	1164.06
0.106074	1488.57	14033.3	1163.28	1693.66	2754.4
0.0303034	1509.99	49828.9	-752.401	-600.884	-297.85
0.0412834	1430.94	34661.3	-398.852	-192.435	220.399
0.0380167	1301.98	34247.7	-351.567	-161.483	218.684
0.026052	1368.53	52530.6	-717.228	-586.968	-326.448
0.0543187	1514.85	27888.2	-156.883	114.71	657.897
0.10237	1640.29	16023.2	918.953	1430.8	2454.5
0.0646819	1405.96	21736.5	211.088	534.498	1181.32
0.0801364	1210.02	15099.5	793.391	1194.07	1995.44
0.119035	1228.63	10321.6	1747.24	2342.41	3532.76
0.132326	1437.91	10866.5	1870.23	2531.86	3855.11
0.0711825	1152	16183.8	627.562	983.474	1695.3
0.133856	1728	12909.4	1618.39	2287.67	3626.23
0.0764646	1524.36	19935.5	387.258	769.581	1534.23
0.0506142	1312.14	25924.4	-46.7872	206.284	712.426
0.0563788	1251.71	22201.8	157.762	439.656	1003.44
0.0380445	1528.36	40173	-577.251	-387.029	-6.58324
0.0494871	1240.57	25068.5	-3.3911	244.044	738.916
0.0626159	1271.45	20305.6	293.944	607.023	1233.18
0.10486	1354.94	12921.4	1266.57	1790.87	2839.47
0.157551	1515.5	9619.14	2423.27	3211.02	4786.53
0.0397423	1473.54	37077.5	-479.988	-281.276	116.146
0.0873832	1625.53	18602.3	559.049	995.965	1869.8
0.04625	1549.78	33508.8	-393.534	-162.284	300.216
0.0906171	1452.95	16033.9	812.482	1265.57	2171.74
0.0692518	1582.6	22852.8	148.699	494.958	1187.48
0.0325649	1266.74	38898.9	-452.617	-289.792	35.8573
0.110829	1211.74	10933.4	1558.98	2113.13	3221.41
0.0561142	1315.29	23439.6	87.5631	368.134	929.276
0.0579134	1297.53	22404.6	150.308	439.875	1019.01
0.0456542	1303.56	28552.9	-162.203	66.0676	522.61
0.0549	1268.9	23113	103.598	378.098	927.098
0.0887538	1384.79	15602.5	834.06	1277.83	2165.37
0.0674869	1517.34	22483.4	169.835	507.269	1182.14
0.0849295	1708.99	20122.5	414.242	838.89	1688.18
0.0861926	1201.33	13937.7	953.486	1384.45	2246.37
0.131914	1297.35	9834.83	2000.49	2660.06	3979.2
0.0630407	1307.89	20746.8	268.128	583.331	1213.74
0.0381067	1493.86	39202	-541.192	-350.659	30.4086
0.117878	1445.75	12264.8	1501.2	2090.59	3269.37
0.0633576	1317.93	20801.5	266.007	582.795	1216.37
0.120383	1583.99	13157.9	1425.58	2027.5	3231.33
0.0870174	1591.72	18292	583.715	1018.8	1888.98
0.0692502	1427.83	20618.4	303.428	649.679	1342.18
0.0856911	1329.97	15520.5	812.305	1240.76	2097.67
0.161	1549.26	9622.74	2475.74	3280.74	4890.74
0.161	1479.39	9188.77	2545.61	3350.61	4960.61
0.0756965	1403.56	18541.9	488.856	867.338	1624.3
0.07881	1367.92	17357.2	602.329	996.379	1784.48
0.118351	1611.83	13619.1	1346.94	1938.7	3122.21
0.0504289	1439.71	28549.2	-178.982	73.1628	577.452
0.0850958	1599.19	18792.8	528.207	953.686	1804.64
0.072563	1631.29	22481	182.789	545.604	1271.23
0.0843751	1513.24	17934.6	596.141	1018.02	1861.77
0.0507048	1330.79	26245.9	-63.1739	190.35	697.399
0.0362472	1526.15	42104	-619.971	-438.735	-76.2631
0.0292472	1425.81	48750.4	-694.632	-548.396	-255.924
0.0446991	1728	38658.5	-610.523	-387.027	59.9634
0.0598798	1463.23	24436.1	33.7663	333.165	931.963
0.0644438	1524.82	23661.3	86.273	408.492	1052.93
0.161	1552.3	9641.6	2472.7	3277.7	4887.7
0.119924	1462.17	12192.5	1535.94	2135.56	3334.8
0.0478889	1362.91	28459.8	-165.686	73.7588	552.648
0.0856505	1493.78	17440.4	647.481	1075.73	1932.24
0.0612671	1498.4	24456.8	33.2804	339.616	952.286
0.0646968	1594.61	24647.4	22.8146	346.299	993.267
0.0796942	1488.56	18678.4	503.794	902.266	1699.21
0.0966186	1390.34	14389.9	1025.13	1508.22	2474.41
0.0631395	1375.96	21792.4	202.528	518.226	1149.62
0.117702	1280.27	10877.2	1662.28	2250.79	3427.81
0.0442146	1636.46	37011.7	-531.094	-310.021	132.124
0.0736077	1357.99	18449.1	482.198	850.236	1586.31
0.161	1680.52	10438	2344.48	3149.48	4759.48
0.081041	1484.98	18323.8	541.044	946.249	1756.66
0.138671	1532.8	11053.4	1933.99	2627.35	4014.06
0.076444	1422.1	18603.2	488.996	871.217	1635.66
0.094986	1342.77	14136.5	1031.88	1506.81	2456.67
0.0715739	1290.97	18036.9	498.378	856.247	1571.99
0.0680536	1686.79	24786.3	14.5459	354.814	1035.35
0.0519323	1423.37	27408.1	-125.06	134.601	653.924
0.0888489	1616.69	18196	604.528	1048.77	1937.26
0.0502976	1606.87	31947.2	-349.429	-97.9413	405.034
0.0986299	1400.53	14199.8	1065.22	1558.37	2544.67
0.118827	1537.68	12940.5	1433	2027.13	3215.4
0.0863691	1454.95	16845.7	704.281	1136.13	1999.82
0.0646427	1254.86	19412.2	361.213	684.427	1330.85
0.089787	1426	15882	818.679	1267.61	2165.48
0.0640025	1509.13	23579.2	90.9362	410.949	1050.97
0.111186	1397.16	12566	1382.49	1938.42	3050.28
0.0325577	1319.29	40521.6	-505.348	-342.559	-16.9818
0.0632419	1396.75	22085.9	184.294	500.504	1132.92
0.0303336	1674.98	55218.4	-916.634	-764.966	-461.629
0.0378001	1152	30476.1	-206.999	-17.9982	360.002
0.134468	1561.73	11614.1	1799.96	2472.3	3816.98
0.109212	1432.13	13113.3	1298.17	1844.23	2936.34
0.053334	1315.33	24662.2	18.0161	284.686	818.026
0.0376754	1338.21	35519.4	-396.324	-207.947	168.807
0.0196887	1421.58	72202.9	-929.365	-830.922	-634.034
0.0576673	1518.89	26338.9	-77.2087	211.128	787.8
0.161	1556.34	9666.72	2468.66	3273.66	4883.66
0.0890298	1611.99	18106.2	613.751	1058.9	1949.2
0.0572572	1599.8	27940.6	-168.369	117.917	690.489
0.0902311	1574.12	17445.4	681.657	1132.81	2035.12
0.0367104	1296.7	35322.4	-378.94	-195.388	171.716
0.0643257	1498.79	23300	109.356	430.985	1074.24
0.0767145	1511.26	19699.8	406.6	790.172	1557.32
0.0706485	1314.23	18602.4	451.984	805.227	1511.71
0.104267	1238.45	11877.7	1368.23	1889.56	2932.24
0.0855342	1167.08	13644.6	971.271	1398.94	2254.28
0.0987499	1471.16	14897.9	997.584	1491.33	2478.83
0.0540755	1452.55	26861.5	-100.664	169.714	710.469
0.109339	1296.13	11854.2	1437.36	1984.05	3077.45
0.151258	1651.67	10919.6	2129.77	2886.06	4398.64
0.0477179	1421.57	29791.1	-228.62	9.97008	487.149
0.0494967	1599.13	32307.8	-361.713	-114.229	380.738
0.132802	1539.68	11593.8	1780.37	2444.38	3772.41
0.0674241	1271.13	18852.7	414.474	751.595	1425.84
0.136874	1557.98	11382.6	1863.87	2548.24	3916.98
0.0603103	1515	25120.1	-7.24101	294.311	897.414
0.140022	1410.42	10072.8	2090.13	2790.24	4190.46
0.0778123	1233.82	15856.3	711.489	1100.55	1878.67
0.0823153	1459.03	17724.9	598.848	1010.43	1833.58
0.147007	1348.75	9174.75	2326.42	3061.45	4531.52
0.0625117	1586.38	25377.3	-23.5846	288.974	914.091
0.0483367	1341.29	27748.8	-132.868	108.816	592.183
0.0601492	1676.33	27869.6	-172.602	128.144	729.636
0.089722	1157.96	12906.1	1085.09	1533.7	2430.92
0.0366323	1394.65	38071.7	-478.846	-295.685	70.6375
0.0974067	1674.8	17193.9	760.364	1247.4	2221.46
0.0577883	1282.87	22199.4	161.841	450.783	1028.67
0.122171	1454.77	11907.7	1599.51	2210.36	3432.08
0.0253601	1284.04	50632.2	-650.034	-523.234	-269.633
0.0517692	1306.47	25236.4	-12.2372	246.609	764.301
0.0347212	1408.06	40553.5	-540.034	-366.428	-19.2167
0.0508658	1219.51	23975.1	52.1338	306.463	815.12
0.0819303	1428.79	17439.1	619.47	1029.12	1848.42
0.0677877	1504.37	22192.3	190.325	529.264	1207.14
0.0655928	1392.81	21234.2	247.008	574.973	1230.9
0.0683934	1281.09	18731.2	428.747	770.714	1454.65
0.0803358	1594.69	19850.4	413.7	815.379	1618.74
0.0469118	1504.42	32069.1	-331.626	-97.0672	372.05
0.100453	1310.94	13050.3	1200.38	1702.65	2707.18
0.0985021	1269.57	12888.8	1192.98	1685.49	2670.51
0.0870816	1311.77	15063.7	865.266	1300.67	2171.49
0.0939693	1535.15	16336.7	814.086	1283.93	2223.63
0.0837226	1487.86	17771.3	605.208	1023.82	1861.05
0.161	1628.89	10117.3	2396.11	3201.11	4811.11
0.0706174	1384.84	19610.5	380.59	733.676	1439.85
0.0640477	1287.38	20100.3	313.815	634.053	1274.53
0.052534	1541.17	29336.5	-227.816	34.8541	560.194
0.0464203	1316.38	28357.9	-155.876	76.2251	540.428
0.0422473	1415.57	33506.7	-359.384	-148.147	274.326
0.0494725	1182.66	23905.5	54.1501	301.513	796.238
0.0711337	1350.15	18980.4	428.196	783.865	1495.2
0.0851421	1596.5	18751	532.053	957.763	1809.18
0.0750862	1333.62	17761.1	543.538	918.969	1669.83
0.0522548	1523.68	29158.8	-217.316	43.9578	566.505
0.109454	1152	10524.9	1584.36	2131.63	3226.17
0.101916	1382.5	13565.1	1165.39	1674.97	2694.13
0.0683794	1404.92	20545.9	304.565	646.462	1330.26
0.0549333	1671.08	30420.1	-297.746	-23.0798	526.253
0.0936318	1283.02	13702.8	1057.77	1525.93	2462.25
0.079788	1540.11	19302.6	454.584	853.524	1651.4
0.0385958	1534.28	39752.5	-569.383	-376.404	9.55432
0.0712191	1328.49	18653.6	451.985	808.08	1520.27
0.0824546	1389.85	16856	671.512	1083.78	1908.33
0.0492338	1422.75	28897.9	-191.907	54.2619	546.6
0.0798542	1229.43	15395.9	766.927	1166.2	1964.74
0.0384813	1315.08	34174.5	-353.047	-160.64	224.172
0.132826	1679.6	12645.1	1641.05	2305.18	3633.43
0.127724	1560.26	12215.9	1632.84	2271.46	3548.7
0.0656179	1403.78	21393.3	236.665	564.755	1220.93
0.0862513	1465.63	16992.6	690.649	1121.91	1984.42
0.0251844	1429.46	56759.7	-799.85	-673.928	-422.084
0.0439327	1504.96	34256	-406.641	-186.977	252.349
0.064427	1343.3	20850	267.373	589.508	1233.78
0.045606	1619.05	35500.8	-478.898	-250.868	205.192
0.10079	1659.37	16463.6	860.386	1364.34	2372.24
0.161	1610.59	10003.7	2414.41	3219.41	4829.41
0.0435392	1266.12	29080.1	-177.644	40.0516	475.444
0.0506128	1254.46	24785.5	10.8577	263.921	770.049
0.0814872	1395.69	17127.7	641.488	1048.92	1863.8
0.150066	1505.24	10030.6	2246.4	2996.73	4497.39
0.0426638	1152	27001.8	-85.4056	127.913	554.551
0.0819801	1515.61	18487.6	533.889	943.789	1763.59
0.161	1700.83	10564.1	2324.17	3129.17	4739.17
0.0352602	1455.92	41290.8	-574.419	-398.118	-45.5152
0.0415666	1286.8	30957.6	-247.636	-39.803	375.863
0.0608192	1304.1	21442.2	216.38	520.476	1128.67
0.0582566	1458.64	25038.2	-2.22286	289.06	871.626
0.105281	1442.94	13705.6	1189.08	1715.49	2768.3
0.0817122	1508.85	18465.5	533.95	942.51	1759.63
0.0333837	1455.34	43594.4	-620.749	-453.83	-119.993
0.0922696	1615.24	17505.7	691.498	1152.85	2075.54
0.0568024	1249.14	21991	170.919	454.931	1022.95
0.129235	1514.46	11718.6	1716.42	2362.6	3654.95
0.0555544	1359.64	24473.9	29.2248	306.997	862.541
0.0553322	1396.43	25237.2	-13.1243	263.537	816.859
0.0933291	1583.9	16971.1	749.328	1215.97	2149.26
0.102985	1607	15604.2	967.622	1482.55	2512.39
0.0895535	1662.03	18559	576.81	1024.58	1920.11
0.0347346	1434.15	41288.9	-565.789	-392.116	-44.7705
0.0932009	1439.26	15442.5	890.764	1356.77	2288.78
0.0463782	1361	29345.7	-201.543	30.3473	494.129
0.0814809	1196.16	14680.3	840.863	1248.27	2063.08
0.039016	1580.88	40518.7	-605.477	-410.397	-20.2376
0.0894829	1405.72	15709.4	831.349	1278.76	2173.59
0.0513109	1478.73	28819	-195.959	60.5961	573.705
0.0415377	1486.82	35794.4	-448.373	-240.684	174.693
0.100764	1278.27	12685.7	1240.84	1744.66	2752.3
0.0817116	1310.76	16041.3	732.026	1140.58	1957.7
0.0558911	1640.92	29359.2	-243.64	35.8158	594.726
0.139782	1531.49	10956.3	1963.05	2661.96	4059.78
0.0603608	1335.09	22118.5	173.929	475.733	1079.34
0.0744544	1418.29	19049.2	443.066	815.338	1559.88
0.0827067	1605.02	19406.2	462.643	876.177	1703.24
0.0557501	1549.31	27790.3	-155.562	123.188	680.689
0.090474	1240.31	13709.1	1021.53	1473.9	2378.64
0.0579249	1657.85	28620.7	-209.728	79.8966	659.146
0.0611432	1563.01	25563.1	-34.4322	271.284	882.715
0.134395	1463.77	10891.6	1896.1	2568.07	3912.02
0.0462491	1226	26508.7	-69.7744	161.471	623.962
0.0251524	1500.76	59666.4	-871.946	-746.183	-494.659
0.150054	1568.42	10452.3	2182.93	2933.2	4433.74
0.161	1319.02	8192.68	2705.98	3510.98	5120.98
0.0613163	1385.56	22597	147.342	453.924	1067.09
0.0310692	1728	55617.9	-951.271	-795.925	-485.234
0.0639511	1426.86	22311.8	171.916	491.672	1131.18
0.0646435	1316.95	20372.6	299.134	622.352	1268.79
0.0674666	1278.9	18956	407.766	745.099	1419.76
0.0447784	1654.95	36958.7	-535.493	-311.601	136.184
0.0949347	1583.16	16676.3	790.212	1264.89	2214.23
0.0926429	1665.78	17980.7	650.288	1113.5	2039.93
0.0378111	1415.28	37430.2	-469.999	-280.944	97.1667
0.100112	1648.39	16465.4	854.424	1354.99	2356.11
0.161	1388.47	8624.02	2636.53	3441.53	5051.53
0.0792228	1465.73	18501.3	514.843	910.957	1703.19
0.0631937	1463.9	23165.3	115.941	431.909	1063.85
0.068917	1633.59	23703.8	89.3312	433.916	1123.09
0.0964509	1505.25	15606.4	906.021	1388.28	2352.78
0.0340465	1276.48	37492.2	-425.315	-255.082	85.3834
0.0789571	1449.97	18364	523.959	918.744	1708.32
0.0617205	1183.53	19175.7	359.48	668.083	1285.29
0.161	1173	7285.69	2852	3657	5267
0.0679399	1551.48	22836.1	147.017	486.717	1166.12
0.153896	1442.83	9375.37	2404.56	3174.04	4712.99
0.0449706	1356.52	30164.6	-232.255	-7.40167	442.304
0.0952597	1582.18	16609.1	799.314	1275.61	2228.21
0.084581	1653.94	19554.5	460.582	883.487	1729.3
0.0499082	1480.52	29664.8	-232.813	16.7277	515.809
0.0794142	1728	21759.3	257.356	654.427	1448.57
0.125731	1557.27	12385.7	1586.01	2214.66	3471.97
0.0635744	1467.64	23085.4	121.718	439.59	1075.33
0.0346366	1407.5	40636.3	-541.589	-368.406	-22.0403
0.0728308	1247.53	17129.1	573.243	937.397	1665.71
0.0491742	1541.01	31337.8	-311.655	-65.7838	425.958
0.0630531	1152	18270.3	424.328	739.594	1370.13
0.0707902	1347.44	19034.3	422.314	776.265	1484.17
0.0344267	1375.67	39959.4	-515.003	-342.869	1.39867
0.0358298	1258.35	35120.2	-362.603	-183.454	174.844
0.090914	1387.01	15256.3	885.843	1340.41	2249.55
0.0582015	1689.74	29032.6	-234.702	56.3055	638.321
0.0235118	1501.88	63877.7	-914.084	-796.525	-561.407
0.103992	1365.78	13133.5	1234.02	1753.97	2793.89
0.0828336	1378.5	16641.8	692.337	1106.51	1934.84
0.0534669	1225.99	22929.8	110.685	378.019	912.688
0.040912	1490.8	36439.2	-468	-263.44	145.68
0.106371	1430.55	13448.7	1228.73	1760.58	2824.29
0.085713	1172.14	13675.2	970.685	1399.25	2256.38
0.161	1539.77	9563.76	2485.23	3290.23	4900.23
0.0884509	1513.96	17116.4	697.315	1139.57	2024.08
0.0871846	1592.83	18269.6	586.789	1022.71	1894.56
0.0681588	1418.82	20816.4	285.149	625.943	1307.53
0.105476	1411.4	13381.2	1225.5	1752.89	2807.65
0.0968726	1728	17837.9	693.815	1178.18	2146.9
0.127938	1484.08	11600	1714.38	2354.07	3633.45
0.0582376	1519.14	26085.3	-63.2041	227.984	810.36
0.0605015	1340.92	22163.5	171.612	474.12	1079.13
0.0593393	1516.57	25557.6	-33.0857	263.611	857.004
0.104267	1253.33	12020.4	1353.34	1874.68	2917.35
0.142741	1424.95	9982.77	2143.57	2857.28	4284.68
0.0598754	1243.22	20763.4	253.668	553.045	1151.8
0.0607877	1331.5	21904.1	188.19	492.129	1100.01
0.0843814	1631.97	19340.4	477.565	899.472	1743.29
0.065815	1337.47	20321.6	307.909	636.984	1295.13
0.112004	1580.24	14108.8	1219.85	1779.87	2899.91
0.0270158	1573.84	58256.2	-898.442	-763.363	-493.205
0.050855	1400.2	27533.2	-128.826	125.449	633.999
0.0518647	1552.59	29935.4	-255.973	3.35052	521.997
0.0262058	1426.07	54418.2	-770.927	-639.898	-377.84
0.047856	1415.96	29588	-219.561	19.7187	498.279
0.0488971	1509.81	30877.3	-287.381	-42.8958	446.075
0.0671326	1706.71	25423	-28.3962	307.267	978.592
0.120296	1384.84	11511.9	1622.57	2224.05	3427.01
0.0658354	1283.78	19499.8	362.109	691.286	1349.64
0.0464502	1248.5	26878.2	-87.2435	145.007	609.509
0.0715685	1581.77	22101.4	207.446	565.288	1280.97
0.116938	1643.34	14053.1	1280.1	1864.79	3034.17
0.047595	1320.43	27743.1	-130.557	107.419	583.369
0.0489966	1152	23511.8	72.9153	317.898	807.864
0.0940534	1359.33	14452.8	992.004	1462.27	2402.81
0.0665265	1506.43	22644.1	156.729	489.361	1154.63
0.0978406	1449.13	14811.1	996.887	1486.09	2464.5
0.0729576	1460.82	20022.9	363.117	727.905	1457.48
0.100222	1385.09	13820.2	1120.46	1621.57	2623.79
0.0463623	1546.01	33346.4	-386.956	-155.145	308.479
0.0730082	1485.77	20350.8	339.43	704.471	1434.55
0.0668475	1512.11	22620.3	159.077	493.315	1161.79
0.0427867	1412.29	33007.6	-342.621	-128.687	299.18
0.0366694	1452.61	39613.6	-535.873	-352.526	14.1678
0.0995166	1527.26	15346.8	960.65	1458.23	2453.4
0.0628126	1284.48	20449.4	285.837	599.9	1228.03
0.0466264	1450.31	31104.9	-284.649	-51.5169	414.747
0.0703332	1548.49	22016.4	209.843	561.509	1264.84
0.121103	1649.74	13622.6	1377.83	1983.34	3194.37
0.0266707	1410.29	52878	-743.525	-610.172	-343.465
0.0377736	1239.64	32817.5	-295.296	-106.428	271.308
0.0487296	1279.74	26262.1	-61.5004	182.147	669.443
0.140404	1427.37	10166.2	2082.72	2784.74	4188.77
0.0832102	1473.46	17707.7	606.791	1022.84	1854.94
0.103186	1446.4	14017.4	1133.25	1649.17	2681.03
0.0442494	1232.43	27851.8	-126.19	95.0573	537.552
0.0446564	1232.15	27591.7	-115.736	107.546	554.11
0.0895422	1161.08	12966.8	1077.48	1525.19	2420.61
0.0753242	1152	15293.9	731.106	1107.73	1860.97
0.0936448	1436.75	15342.6	904.369	1372.59	2309.04
0.0675341	1728	25587.1	-39.6481	298.022	973.363
0.0830462	1722.62	20742.9	353.535	768.766	1599.23
0.0787376	1298.85	16495.9	669.592	1063.28	1850.66
0.103665	1487.33	14347.4	1104.31	1622.64	2659.29
0.10502	1252.84	11929.5	1372.66	1897.76	2947.95
0.0357629	1187.57	33206.8	-293.497	-114.683	242.946
0.0270699	1183.04	43703.3	-506.297	-370.948	-100.249
0.114502	1439.97	12576	1422.57	1995.08	3140.09
0.124355	1453.21	11686	1655.66	2277.44	3520.99
0.0466607	1433.9	30730.3	-267.379	-34.0752	432.532
0.0321494	1461.74	45467.1	-658.005	-497.258	-175.763
0.0766995	1389.3	18113.5	528.191	911.689	1678.68
0.110954	1475.38	13297.2	1298.47	1853.24	2962.78
0.161	1343.54	8344.95	2681.46	3486.46	5096.46
0.0923059	1257.48	13622.9	1050.17	1511.7	2434.76
0.0622363	1210.3	19446.8	345.608	656.789	1279.15
0.0493775	1498.93	30356.6	-264.494	-17.6063	476.168
0.0737749	1385.95	18786.2	458.423	827.298	1565.05
0.0642703	1165.26	18130.6	441.498	762.85	1405.55
0.0467759	1387.47	29662	-218.068	15.8113	483.571
0.161	1331	8267.05	2694	3499	5109
0.161	1728	10732.9	2297	3102	4712
0.121535	1392.21	11455.2	1646.16	2253.84	3469.19
0.0487736	1502.11	30797.5	-282.765	-38.8964	448.84
0.107282	1628.32	15178	1053.73	1590.14	2662.96
0.0974999	1320.43	13542.9	1117.07	1604.57	2579.57
0.0893331	1462.93	16376.1	770.398	1217.06	2110.39
0.127821	1565.56	12248	1629.98	2269.09	3547.3
0.0973159	1476	15167.1	956.894	1443.47	2416.63
0.101943	1514.61	14857.5	1033.96	1543.67	2563.1
0.0973823	1263.47	12974.3	1171.09	1658	2631.82
0.085388	1528.1	17895.9	606.601	1033.54	1887.42
0.0332558	1297.38	39012	-465.981	-299.702	32.8561
0.0761765	1491.6	19580.9	412.809	793.691	1555.46
0.0573432	1549.89	27028.3	-116.307	170.409	743.841
0.0415893	1485.6	35720.7	-445.867	-237.921	177.972
0.15485	1550.83	10015	2320.42	3094.67	4643.17
0.158127	1595.34	10089	2357.83	3148.46	4729.73
0.134191	1588.4	11836.9	1766.37	2437.33	3779.24
0.0822052	1668.4	20295.5	386.731	797.757	1619.81
0.13368	1481.21	11080.2	1860.79	2529.19	3865.99
0.0737946	1459.04	19771.6	385.829	754.802	1492.75
0.0803147	1582.58	19704.7	425.29	826.863	1630.01
0.0451761	1323.39	29294	-193.987	31.8931	483.654
0.0875448	1254.72	14332.4	933.896	1371.62	2247.07
0.0753949	1509.23	20017.7	375.637	752.611	1506.56
0.0411703	1357.32	32968.5	-328.067	-122.215	289.487
0.0717516	1255.49	17497.7	538.299	897.057	1614.57
0.0708486	1505.64	21251.5	265.573	619.816	1328.3
0.161	1727.41	10729.3	2297.59	3102.59	4712.59
0.109165	1234.18	11305.7	1494.93	2040.75	3132.4
0.0737747	1585.99	21497.7	258.381	627.254	1365
0.0819711	1152	14053.7	897.277	1307.13	2126.84
0.0748555	1379.88	18434	491.504	865.782	1614.34
0.0670787	1706.74	25443.9	-29.7779	305.616	976.402
0.0453981	1346.98	29670.4	-212.028	14.9619	468.943
0.0686408	1442.35	21013.1	273.665	616.869	1303.28
0.0527075	1517.02	28781.8	-199.331	64.2068	591.282
0.0421379	1155.38	27418.9	-101.929	108.76	530.139
0.0920982	1465.16	15908.7	837.294	1297.78	2218.77
0.0873226	1458.57	16703.3	724.493	1161.11	2034.33
0.0332101	1643.4	49485	-813.15	-647.099	-314.998
0.0695105	1251.06	17998.1	486.707	834.259	1529.36
0.114195	1417.14	12409.9	1437.73	2008.7	3150.65
0.11746	1340.19	11409.7	1596.32	2183.62	3358.23
0.115733	1323.86	11439	1569.45	2148.11	3305.44
0.0746797	1601.9	21450.2	265.096	638.494	1385.29
0.0504427	1407.98	27912.5	-146.914	105.299	609.726
0.0453725	1314.67	28975.1	-180.358	46.5043	500.229
0.0855326	1374.38	16068.5	763.932	1191.59	2046.92
0.0868593	1369.08	15762	802.406	1236.7	2105.3
0.129976	1414.66	10884	1834.75	2484.63	3784.4
0.119605	1291.48	10797.9	1698.64	2296.66	3492.71
0.0692167	1391.12	20098.1	339.296	685.38	1377.55
0.0422523	1336.88	31640.4	-280.571	-69.3091	353.214
0.0637068	1313.87	20623.7	278.8	597.334	1234.4
0.0808309	1466.36	18141	554.418	958.572	1766.88
0.0671034	1462.55	21795.5	215.033	550.55	1221.58
0.0567934	1333.12	23473.1	86.7207	370.688	938.622
0.0821203	1424.52	17346.7	628.493	1039.09	1860.3
0.0586882	1728	29443.7	-260.794	32.6475	619.53
0.0555426	1728	31111.2	-339.435	-61.7215	493.705
0.0842832	1292.53	15335.5	814.553	1235.97	2078.8
0.0614055	1284.57	20919.5	250.565	557.592	1171.65
0.0818009	1288.62	15753.1	756.404	1165.41	1983.42
0.0828643	1599.96	19308.1	471.652	885.974	1714.62
0.0442638	1335.36	30168.2	-228.766	-7.44694	435.191
0.059283	1451.45	24483.5	30.622	327.037	919.867
0.138953	1728	12435.9	1745.82	2440.58	3830.1
0.043821	1389.34	31704.9	-293.817	-74.7117	363.499
0.0286857	1457.55	50811.1	-740.408	-596.98	-310.123
0.0321208	1440.62	44850.2	-637.604	-477	-155.792
0.0743554	1351.04	18170	507.849	879.626	1623.18
0.0744151	1593.13	21408.7	267.247	639.322	1383.47
0.0696673	1307.73	18771.1	433.952	782.289	1478.96
0.125824	1682.44	13371.3	1463.17	2092.29	3350.54
0.0224103	1250.1	55782.2	-689.84	-577.789	-353.685
0.0875038	1381.48	15787.7	806.11	1243.63	2118.67
0.146793	1336.19	9102.52	2333.64	3067.6	4535.53
0.0444933	1257.28	28257.7	-144.944	77.5221	522.455
0.0620132	1359.95	21930.1	190.377	500.443	1120.58
0.0525488	1152	21922.5	161.721	424.465	949.954
0.0493508	1369.35	27747.2	-135.576	111.179	604.687
0.0635048	1349.8	21255.1	237.817	555.34	1190.39
0.138319	1605.56	11607.7	1852.42	2544.02	3927.21
0.161	1568.88	9744.6	2456.12	3261.12	4871.12
0.0632326	1319.51	20867.6	261.305	577.468	1209.79
0.161	1440.01	8944.14	2584.99	3389.99	4999.99
0.0745692	1403.22	18817.8	461.004	833.85	1579.54
0.15987	1728	10808.8	2268.75	3068.1	4666.8
0.0704232	1312.96	18643.9	447.614	799.73	1503.96
0.0777975	1336.15	17174.7	608.788	997.776	1775.75
0.0863286	1282.18	14852.3	876.035	1307.68	2170.96
0.161	1338.8	8315.54	2686.2	3491.2	5101.2
0.107104	1511.44	14111.9	1166.17	1701.69	2772.73
0.053624	1438.68	26829	-98.0791	170.041	706.28
0.112849	1665.08	14755	1156.15	1720.39	2848.88
0.06251	1576.44	25219	-13.691	298.859	923.958
0.0590595	1728	29258.6	-251.512	43.786	634.381
0.109864	1457.74	13268.6	1288.86	1838.18	2936.82
0.0744207	1398.03	18785.5	462.485	834.588	1578.79
0.0830621	1255.09	15110.3	821.46	1236.77	2067.39
0.0738579	1536.9	20808.8	309.551	678.841	1417.42
0.0852286	1465.23	17191.8	665.481	1091.62	1943.91
0.0886387	1547.87	17462.7	668.101	1111.29	1997.68
0.0310674	1199.65	38614.4	-422.963	-267.626	43.0479
0.0986731	1511.15	15314.7	955.679	1449.04	2435.78
0.0474672	1428.53	30095.1	-241.852	-4.51586	470.156
0.0386958	1401.34	36214.3	-433.947	-240.468	146.49
0.0715222	1334.68	18661	453.379	810.99	1526.21
0.0761887	1612.78	21168.2	291.938	672.881	1434.77
0.0539525	1723.05	31936.4	-374.235	-104.473	435.051
0.106146	1305.28	12297	1348.36	1879.09	2940.55
0.0404543	1492.01	36881.4	-480.653	-278.382	126.161
0.0612707	1152	18801.8	379.768	686.121	1298.83
0.0566177	1510.52	26679.3	-95.0773	188.011	754.189
0.0718986	1171.86	16298.7	625.608	985.101	1704.09
0.0830728	1370.82	16501.5	705.995	1121.36	1952.09
0.0469251	1212.31	25835	-39.1827	195.443	664.695
0.101233	1431.45	14140.1	1099.38	1605.55	2617.88
0.0754825	1562.09	20694.8	324.969	702.382	1457.21
0.0316945	1152	36347	-359.638	-201.166	115.778
0.0307706	1309.83	42567.5	-540.562	-386.709	-79.0035
0.0730006	1361.24	18647	463.774	828.776	1558.78
0.0665433	1663.48	24998.5	0.0997272	332.816	998.249
0.0701075	1496.19	21341.4	256.493	607.03	1308.1
0.0724948	1261.34	17399.1	551.028	913.502	1638.45
0.0811303	1376.11	16961.7	652.149	1057.8	1869.1
0.111785	1709.24	15290.4	1085.39	1644.31	2762.16
0.0448238	1500.19	33468.5	-379.591	-155.472	292.767
0.043629	1255.44	28775.2	-164.709	53.4358	489.726
0.045179	1356.27	30019.8	-226.791	-0.895393	450.895
0.0834443	1411.49	16915.4	674.617	1091.84	1926.28
0.127554	1404.52	11011.2	1784.33	2422.1	3697.64
0.0606108	1176.36	19408.5	338.908	641.962	1248.07
0.024179	1243.58	51432	-639.101	-518.206	-276.415
0.0344521	1576.71	45765.3	-715.409	-543.148	-198.627
0.0507123	1348.8	26597.1	-80.994	172.567	679.691
0.0573041	1398.54	24405.6	34.0629	320.583	893.624
0.0612314	1440.26	23521.7	90.5208	396.678	1008.99
0.0746687	1728	23142.2	138.717	512.06	1258.75
0.0639152	1425.36	22300.8	172.518	492.094	1131.25
0.116946	1635.89	13988.4	1287.77	1872.5	3041.96
0.0543729	1323.38	24339	35.9388	307.803	851.532
0.0500574	1365.86	27285.9	-114.424	135.863	636.438
0.0907853	1454.58	16022.2	815.049	1268.98	2176.83
0.0371253	1262.63	34009.9	-334.497	-148.87	222.382
0.0872616	1420.71	16281.1	760.826	1197.13	2069.75
0.0768193	1571.46	20456.6	349.023	733.12	1501.31
0.0687508	1314.21	19115.6	404.56	748.314	1435.82
0.148552	1497.36	10079.7	2216.45	2959.21	4444.73
0.0556872	1514.01	27187.8	-121.83	156.606	713.478
0.161	1391.15	8640.66	2633.85	3438.85	5048.85
0.0664116	1587.72	23907.3	72.568	404.626	1068.74
0.0416414	1397.29	33555.3	-356.255	-148.048	268.366
0.0757146	1413.32	18666.5	479.541	858.114	1615.26
0.0455228	1152	25306	-13.9295	213.685	668.913
0.0525754	1353.54	25744.8	-39.1571	223.72	749.473
0.0875465	1505.01	17191	683.65	1121.38	1996.85
0.0939296	1726.85	18384.6	621.387	1091.03	2030.33
0.0556882	1496.69	26876.2	-104.483	173.958	730.84
0.113775	1639.07	14406.2	1205.3	1774.18	2911.93
0.122698	1303.02	10619.7	1764.44	2377.93	3604.91
0.138862	1471.3	10595.4	2000.24	2694.55	4083.17
0.0928449	1635.21	17612.3	685.908	1150.13	2078.58
0.134442	1358.52	10104.9	2002.53	2674.74	4019.15
0.0318517	1505.63	47270.1	-709.34	-550.082	-231.565
0.0637407	1528.93	23986.6	64.5924	383.296	1020.7
0.0499534	1442.28	28872.6	-193.45	56.3175	555.852
0.07739	1390.71	17970.1	544.044	930.993	1704.89
0.0569561	1268.28	22267.7	155.621	440.401	1009.96
0.0681821	1694.68	24855.2	9.8752	350.786	1032.61
0.161	1599.06	9932.05	2425.94	3230.94	4840.94
0.0680743	1478.67	21721.4	223.19	563.561	1244.3
0.0882001	1389.82	15757.6	815.18	1256.18	2138.18
0.0662103	1432.19	21630.9	223.068	554.119	1216.22
0.0759096	1461.89	19258.3	435.85	815.398	1574.49
0.0735971	1495.94	20326.1	343.985	711.97	1447.94
0.0895625	1561.04	17429.6	678.022	1125.83	2021.46
0.123124	1366.11	11095.4	1711.99	2327.6	3558.84
0.152502	1281.1	8400.58	2531.44	3293.95	4818.97
0.0842146	1458.41	17317.8	646.952	1068.02	1910.17
0.0953565	1210.29	12692.2	1173.63	1650.41	2603.97
0.0440397	1344.98	30540.2	-243.989	-23.7907	416.606
0.0705928	1358.98	19251	405.838	758.802	1464.73
0.11142	1543.31	13851.2	1242.2	1799.3	2913.5
0.107805	1728	16029	967.113	1506.14	2584.18
0.0806295	1169.76	14507.9	845.974	1249.12	2055.42
0.108786	1728	15884.3	991.659	1535.59	2623.46
0.0912658	1420.11	15560.1	861.537	1317.87	2230.52
0.125051	1529.98	12234.8	1596.31	2221.56	3472.08
0.0834607	1241.27	14872.5	845.244	1262.55	2097.15
0.0626804	1570.03	25048.2	-3.0184	310.384	937.187
0.0852005	1453.77	17062.9	676.242	1102.24	1954.25
0.0199875	1316.65	65873.8	-816.966	-717.029	-517.153
0.0869984	1173.92	13493.6	1001.04	1436.03	2306.01
0.0145339	1309.35	90089.4	-946.004	-873.335	-727.995
0.0341556	1495.85	43795.1	-641.957	-471.179	-129.623
0.0896995	1418.17	15810.2	824.322	1272.82	2169.81
0.0907311	1626.65	17928.3	641.625	1095.28	2002.59
0.0438142	1558.7	35575.1	-463.34	-244.269	193.874
0.0535089	1315.65	24587.6	22.0689	289.614	824.703
0.134867	1728	12812.6	1643.67	2318.01	3666.68
0.0592097	1424.33	24055.8	55.9084	351.957	944.054
0.161	1526.04	9478.53	2498.96	3303.96	4913.96
0.0733383	1448.98	19757.4	384.481	751.173	1484.56
0.0879751	1460.06	16596.3	739.315	1179.19	2058.94
0.15045	1152	7657.03	2609.25	3361.5	4866
0.0777964	1412.48	18156.1	532.434	921.416	1699.38
0.0470409	1203.63	25586.8	-27.6051	207.599	678.008
0.0699115	1675.11	23960.4	72.6816	422.239	1121.35
0.0722497	1671.42	23133.9	134.822	496.07	1218.57
0.0400511	1507.94	37650.3	-506.66	-306.405	94.1065
0.0655214	1390	21214.4	248.035	575.642	1230.86
0.052799	1259.21	23849.1	60.7682	324.763	852.753
0.110635	1375.34	12431.3	1390.54	1943.72	3050.07
0.0745372	1728	23183	135.431	508.117	1253.49
0.0647419	1324.93	20464.8	293.617	617.326	1264.75
0.0700216	1152	16452.1	598.539	948.647	1648.86
0.0810425	1595.33	19685.1	430.731	835.944	1646.37
0.0965176	1683.93	17446.9	729.008	1211.6	2176.77
0.0470959	1643.43	34895.3	-466.03	-230.55	240.408
0.0462285	1548.86	33504.3	-393.142	-161.999	300.286
0.119854	1655.52	13812.8	1340.84	1940.11	3138.65
0.0611242	1427.7	23357.4	100.405	406.026	1017.27
0.0391355	1152	29436.2	-173.612	22.0653	413.42
0.0893833	1455.18	16280.2	779.406	1226.32	2120.16
0.0901626	1544.96	17135.3	709.103	1159.92	2061.54
0.0372065	1359.34	36535	-429.176	-243.143	128.922
0.0812716	1417.59	17442.6	614.205	1020.56	1833.28
0.101742	1322.69	13000.4	1220.87	1729.58	2747.01
0.0866708	1303.86	15043.8	862.91	1296.26	2162.97
0.0971696	1728	17783.3	701.24	1187.09	2158.78
0.0393545	1661.6	42221.4	-677.739	-480.966	-87.4206
0.0850192	1447.08	17020.6	678.402	1103.5	1953.69
0.0641747	1464.77	22824.7	139.601	460.475	1102.22
0.0592423	1272.49	21479.4	208.569	504.78	1097.2
0.108024	1564.16	14479.7	1136.45	1676.57	2756.81
0.141536	1728	12208.9	1810.4	2518.07	3933.43
0.161	1277.44	7934.39	2747.56	3552.56	5162.56
0.131571	1554.74	11816.7	1734.54	2392.4	3708.11
0.0699113	1509.48	21591.4	238.301	587.857	1286.97
0.0858413	1524.14	17755.3	621.89	1051.1	1909.51
0.103163	1717.07	16644.3	862.005	1377.82	2409.45
0.077457	1728	22309.1	208.426	595.711	1370.28
0.0777873	1406.95	18087.1	537.737	926.674	1704.55
0.105803	1567.45	14814.7	1077.63	1606.65	2664.68
0.0714945	1445.47	20218	341.889	699.362	1414.31
0.0531023	1316.29	24787.8	11.2698	276.781	807.805
0.0610663	1458.16	23878.4	68.4942	373.826	984.488
0.0972528	1559.22	16032.6	872.1	1358.36	2330.89
0.0734984	1467.56	19967.3	369.897	737.389	1472.37
0.0853659	1319.6	15458.1	814.551	1241.38	2095.04
0.0988268	1391.45	14079.7	1079.22	1573.35	2561.62
0.06215	1356.03	21818.6	197.725	508.475	1129.98
0.10268	1341.92	13068.9	1225.08	1738.48	2765.28
0.0868424	1497.65	17245.6	673.412	1107.62	1976.05
0.0424289	1449.06	34152.7	-388.338	-176.194	248.095
0.139232	1634.76	11741.2	1846.05	2542.21	3934.53
0.058772	1289.98	21948.9	179.319	473.179	1060.9
0.0352081	1287.07	36556.2	-406.87	-230.83	121.251
0.0461577	1623.67	35176.6	-469.728	-238.94	222.637
0.046652	1374.58	29464.5	-208.279	24.981	491.501
0.0751205	1441.39	19187.7	436.622	812.224	1563.43
0.0649995	1399.33	21528.3	225.657	550.654	1200.65
0.0632075	1590.02	25155.5	-9.82899	306.209	938.284
0.0966414	1632.02	16887.4	784.017	1267.22	2233.64
0.0853532	1611.3	18878	522.532	949.299	1802.83
0.0844553	1450.18	17171	661.204	1083.48	1928.03
0.0880451	1324.42	15042.5	876.711	1316.94	2197.39
0.0964885	1728	17908.9	684.213	1166.66	2131.54
0.0287967	1480.63	51416.8	-760.717	-616.733	-328.766
0.0624377	1356.24	21721.5	204.703	516.891	1141.27
0.0278878	1563.1	56049.5	-865.901	-726.462	-447.585
0.0745852	1359.57	18228.4	505.062	877.987	1623.84
0.07325	1645.28	22461.2	185.968	552.219	1284.72
0.116749	1698.27	14546.4	1220.45	1804.19	2971.68
0.12435	1346	10824.3	1762.75	2384.5	3628
0.0803139	1527.09	19014	480.757	882.327	1685.47
0.058782	1529.34	26017.2	-59.7914	234.119	821.939
0.091039	1728	18980.9	547.974	1003.17	1913.56
0.0580674	1308.12	22527.5	143.57	433.907	1014.58
0.0733555	1647.82	22463.5	186.065	552.843	1286.4
0.113711	1474.61	12968.1	1368.16	1936.72	3073.83
0.057303	1236.11	21571.5	196.464	482.979	1056.01
0.104958	1447.52	13791.4	1176.43	1701.22	2750.79
0.0991485	1460.89	14734.3	1017.83	1513.57	2505.05
0.0480443	1245.95	25933.4	-44.8455	195.376	675.819
0.113095	1516.25	13406.9	1311.12	1876.59	3007.54
0.100084	1602.42	16010.6	899.694	1400.12	2400.96
0.076798	1473.6	19188	446.349	830.339	1598.32
0.0523293	1328.64	25390	-20.4075	241.239	764.532
0.0501266	1382.26	27575.3	-129.092	121.541	622.808
0.0578168	1414.23	24460.6	31.1866	320.27	898.438
0.0933897	1488.78	15941.6	845.966	1312.91	2246.81
0.0480266	1563.38	32552.4	-362.714	-122.581	357.685
0.0891337	1493.89	16760.1	734.452	1180.12	2071.46
0.0422983	1188.25	28092.2	-130.793	80.6984	503.682
0.0670443	1345.99	20076.1	330.118	665.34	1335.78
0.0770616	1463.47	18990.8	463.075	848.383	1619
0.161	1700.34	10561.1	2324.66	3129.66	4739.66
0.0398282	1574.9	39542.4	-579.196	-380.055	18.227
0.14108	1728	12248.3	1799.01	2504.41	3915.22
0.0784489	1459.44	18603.7	501.784	894.028	1678.52
0.0880976	1564.74	17761.4	637.701	1078.19	1959.17
0.0773598	1230.85	15910.8	703.141	1089.94	1863.54
0.0894196	1513.71	16928.1	721.782	1168.88	2063.08
0.0685606	1271.15	18540.6	442.861	785.664	1471.27
0.13996	1480.77	10579.9	2018.23	2718.03	4117.63
0.0599384	1728	28829.6	-229.539	70.1528	669.537
0.121329	1520.51	12532.1	1512.73	2119.38	3332.67
0.0551422	1282.78	23263.1	95.7779	371.489	922.911
0.0714638	1494.61	20914.2	291.988	649.307	1363.94
0.0456094	1319.6	28932.5	-179.36	48.6868	504.781
0.0898292	1313.71	14624.5	932.025	1381.17	2279.46
0.139407	1728	12395.4	1757.17	2454.2	3848.26
0.0709233	1590.36	22423.6	182.726	537.342	1246.57
0.0672584	1478.38	21980.6	203.077	539.369	1211.95
0.044754	1336.96	29873.5	-218.11	5.65963	453.2
0.0662978	1382.31	20850	275.138	606.628	1269.61
0.0361953	1600.93	44230.4	-696.051	-515.075	-153.122
0.0489465	1445.78	29538	-222.119	22.6138	512.079
0.0811745	1152	14191.7	877.361	1283.23	2094.98
0.131817	1728	13109.1	1567.43	2226.52	3544.69
0.161	1570.43	9754.24	2454.57	3259.57	4869.57
0.0565748	1463.24	25863.8	-48.8696	234.004	799.752
0.1388	1650.9	11894.1	1819.1	2513.1	3901.1
0.0817881	1511.64	18482.4	533.058	941.999	1759.88
0.0686348	1538.3	22412.9	177.566	520.74	1207.09
0.0889393	1389.24	15620.1	834.244	1278.94	2168.33
0.0754461	1257.28	16664.6	628.875	1006.11	1760.57
0.0770872	1480.44	19204.7	446.742	832.178	1603.05
0.0612329	1630.77	26632.3	-99.9475	206.217	818.547
0.0394623	1286.51	32601.1	-299.958	-102.646	291.976
0.0369939	1269.17	34307.4	-344.318	-159.348	210.591
0.0980911	1640.93	16728.6	811.35	1301.81	2282.72
0.0649173	1359.5	20942.1	263.428	588.015	1237.19
0.0563366	1354.26	24038.7	54.1552	335.838	899.204
0.0736785	1382.07	18758.2	459.888	828.281	1565.07
0.104458	1454.98	13928.8	1156.48	1678.77	2723.35
0.0795189	1217.1	15305.7	770.877	1168.47	1963.66
0.0548568	1332.46	24289.7	38.966	313.25	861.819
0.126502	1513.94	11967.7	1648.61	2281.12	3546.15
0.147954	1526.35	10316.4	2172.5	2912.27	4391.81
0.0914194	1623.82	17762.3	661.668	1118.76	2032.96
0.113083	1728	15280.8	1099.08	1664.49	2795.32
0.127385	1715.88	13470.1	1468.74	2105.67	3379.52
0.121214	1612.3	13301.2	1418.06	2024.13	3236.28
0.0964014	1436.53	14901.6	973.503	1455.51	2419.52
0.0957297	1368.54	14295.9	1024.7	1503.35	2460.65
0.0924438	1456.3	15753.4	854.792	1317.01	2241.45
0.0450986	1479.32	32801.9	-351.853	-126.36	324.626
0.10018	1583.73	15808.8	920.777	1421.68	2423.48
0.0402101	1474.85	36678.5	-469.596	-268.545	133.556
0.051585	1387.06	26888.8	-97.4337	160.491	676.341
0.130916	1599.22	12215.5	1673.69	2328.28	3637.44
0.106579	1653.77	15516.8	1010.71	1543.61	2609.41
0.142047	1619.78	11403.1	1931.4	2641.64	4062.11
0.0650623	1420.75	21836.8	205.806	531.118	1181.74
0.0440127	1268.47	28820.6	-168.155	51.9087	492.035
0.0659707	1301.67	19731	347.598	677.452	1337.16
0.0768015	1340.15	17449.6	579.884	963.892	1731.91
0.07602	1475.52	19409.6	424.985	805.085	1565.29
0.121407	1556.66	12821.8	1478.53	2085.56	3299.63
0.0625256	1219.65	19506.4	343.488	656.116	1281.37
0.0858152	1376.11	16035.7	769.271	1198.35	2056.5
0.0473282	1433.71	30293	-250.51	-13.8689	459.413
0.0896418	1321.38	14740.7	919.661	1367.87	2264.29
0.0735022	1501.28	20425	336.274	703.785	1438.81
0.0526207	1363.67	25915.1	-48.1528	214.951	741.158
0.0661058	1321.22	19986.4	331.428	661.957	1323.01
0.0676389	1435.89	21228.8	255.083	593.278	1269.67
0.0651062	1482.7	22773.5	144.959	470.49	1121.55
0.161	1379.49	8568.29	2645.51	3450.51	5060.51
0.0702624	1395.01	19854.3	361.546	712.859	1415.48
0.0658695	1496.17	22714.1	150.569	479.916	1138.61
0.0289313	1246.25	43076.2	-522.969	-378.312	-88.9996
0.0493539	1170.1	23708.3	63.7506	310.52	804.059
0.0653112	1208.3	18500.7	424.477	751.033	1404.14
0.0541361	1348.98	24918.4	4.41787	275.098	816.459
0.135537	1294.27	9549.22	2094.15	2771.84	4127.21
0.068219	1379.72	20224.9	325.75	666.845	1349.04
0.130041	1728	13288.1	1523.02	2173.22	3473.63
0.075439	1238.6	16418.6	647.374	1024.57	1778.96
0.0746238	1393.74	18676.9	471.857	844.976	1591.21
0.070564	1728	24488.4	36.1007	388.921	1094.56
0.0735246	1497.34	20365.2	340.771	708.394	1443.64
0.157413	1446.42	9188.71	2488.9	3275.96	4850.09
0.0262145	1326.12	50587.2	-670.756	-539.683	-277.539
0.0301895	1423.1	47138.9	-668.362	-517.415	-215.52
0.0576756	1666.9	28901.3	-225.007	63.3704	640.126
0.0738757	1359.56	18403.4	487.332	856.71	1595.47
0.0997092	1351.55	13554.9	1141.18	1639.73	2636.82
0.0905524	1252.52	13832	1011.29	1464.05	2369.58
0.0618911	1435.64	23196.2	111.64	421.095	1040.01
0.115384	1266.85	10979.4	1617.75	2194.67	3348.51
0.115957	1407.12	12134.9	1491.8	2071.58	3231.15
0.0796494	1310.72	16456.1	680.513	1078.76	1875.25
0.112532	1629.97	14484.5	1183.33	1745.99	2871.31
0.0828438	1372.97	16572.9	698.129	1112.35	1940.79
0.0572087	1472.16	25733.3	-41.9484	244.095	816.182
0.100051	1230.59	12299.6	1270.69	1770.94	2771.45
0.0770947	1457.57	18906.2	469.801	855.274	1626.22
0.0734445	1258.85	17140.2	577.261	944.484	1678.93
0.141139	1429.09	10125.4	2099.39	2805.08	4216.48
0.0247307	1671.88	67603.3	-1053.61	-929.956	-682.649
0.0391209	1516.55	38765.6	-538.524	-342.92	48.2892
0.0433376	1373.28	31688	-289.844	-73.1555	360.221
0.0624703	1728	27661.1	-166.242	146.11	770.814
0.065557	1291.33	19697.8	347.594	675.379	1330.95
0.0375948	1549.72	41221.7	-609.853	-421.879	-45.9308
0.0474011	1181.18	24918.9	3.84596	240.851	714.862
0.0500903	1368.99	27330.4	-116.732	133.719	634.622
0.161	1331.93	8272.85	2693.07	3498.07	5108.07
0.161	1540.66	9569.35	2484.34	3289.34	4899.34
0.0611402	1428.23	23359.9	100.277	405.978	1017.38
0.0624614	1378.15	22064	183.389	495.696	1120.31
0.0440722	1552.99	35237.5	-451.189	-230.828	209.894
0.0314676	1278.45	40627.6	-491.764	-334.426	-19.7503
0.0696899	1478.6	21216.9	263.645	612.094	1308.99
0.0471348	1516.03	32163.7	-337.657	-101.984	369.364
0.0706877	1219.97	17258.6	547.223	900.662	1607.54
0.0360764	1264.26	35044.1	-362.354	-181.972	178.792
0.0523374	1414.38	27024.2	-105.941	155.746	679.12
0.0784066	1532.06	19539.9	428.105	820.138	1604.2
0.0863568	1662.19	19247.9	496.729	928.513	1792.08
0.0883443	1419.86	16071.9	788.744	1230.47	2113.91
0.0408456	1339.8	32801.7	-318.664	-114.436	294.02
0.107266	1340.96	12501.2	1340.69	1877.02	2949.68
0.0514566	1453.05	28238.3	-166.633	90.6503	605.216
0.0972074	1415.68	14563.5	1014.5	1500.54	2472.61
0.073055	1393.46	19074.1	432.915	798.19	1528.74
0.0398446	1371.64	34424.7	-375.525	-176.301	222.145
0.0637891	1504.45	23584.7	90.2813	409.227	1047.12
0.0863244	1368.23	15849.9	789.876	1221.5	2084.74
0.0963529	1346.28	13972.4	1062.54	1544.3	2507.83
0.0689481	1495.27	21686.9	228.435	573.175	1262.66
0.144873	1152	7951.79	2469.83	3194.19	4642.92
0.114795	1384.99	12064.9	1484.88	2058.86	3206.81
0.0654975	1256.32	19181.2	381.118	708.605	1363.58
0.102401	1642.29	16037.8	917.74	1429.75	2453.76
0.161	1443.04	8962.98	2581.96	3386.96	4996.96
0.161	1427.68	8867.61	2597.32	3402.32	5012.32
0.0425574	1382.87	32494.3	-318.939	-106.152	319.421
0.0486508	1314.7	27023.2	-98.429	144.825	631.332
0.141891	1432.64	10096.8	2114.63	2824.09	4243
0.0458873	1410.12	30730.1	-262.936	-33.5002	425.372
0.0408084	1325.24	32474.8	-305.033	-100.991	307.094
0.0591528	1355.66	22917.9	123.161	418.925	1010.45
0.0884524	1304.62	14749.4	906.69	1348.95	2233.48
0.0701393	1262.06	17993.7	491.42	842.116	1543.51
0.0549907	1420.01	25822.7	-45.2402	229.713	779.621
0.0544165	1454.08	26721.3	-93.6675	178.415	722.58
0.0535034	1206.18	22544	131.402	398.919	933.953
0.0496769	1512.26	30441.9	-270.335	-21.9509	474.818
0.161	1634.99	10155.2	2390.01	3195.01	4805.01
0.0837632	1590.9	18992.9	503.176	921.992	1759.62
0.108804	1511.66	13893.5	1208.44	1752.46	2840.5
0.0590772	1509.51	25551.6	-32.5854	262.8	853.572
0.0675855	1728	25567.6	-38.3629	299.565	975.419
0.0534745	1365.17	25529.4	-28.3082	239.064	773.809
0.0226215	1187.55	52496.5	-622.013	-508.905	-282.69
0.0398159	1170.03	29386	-174.631	24.4486	422.608
0.0328595	1624.57	49439.8	-803.08	-638.783	-310.188
0.0270397	1609.75	59532.9	-933.758	-798.559	-528.163
0.0431785	1254.72	29058.9	-175.255	40.6368	472.421
0.132165	1380.42	10444.7	1923.71	2584.54	3906.19
0.0719672	1385.62	19253.5	413.56	773.397	1493.07
0.130163	1667.58	12811.5	1586.49	2237.31	3538.94
0.0880902	1261.93	14325.5	940.323	1380.77	2261.68
0.103886	1184.76	11404.4	1412.39	1931.82	2970.69
0.0492075	1728	35116.6	-497.811	-251.774	240.302
0.09262	1502.57	16223	812.931	1276.03	2202.23
0.101433	1528.2	15066.2	1007.62	1514.78	2529.11
0.0568249	1383.92	24354.1	36.7031	320.827	889.076
0.0940948	1522.34	16178.7	830.034	1300.51	2241.46
0.0943729	1238.11	13119.4	1121.21	1593.08	2536.8
0.0575124	1290.99	22447.2	146.817	434.379	1009.5
0.0445924	1408.84	31593.8	-294.034	-71.0723	374.852
0.0433942	1152	26547.3	-67.144	149.827	583.77
0.0762741	1392.95	18262.5	513.898	895.269	1658.01
0.0848672	1392.98	16413.7	728.696	1153.03	2001.7
0.0516325	1362.89	26396.1	-72.0824	186.08	702.405
0.0742721	1356.79	18267.8	500.016	871.377	1614.1
0.0945552	1312.71	13883	1051.17	1523.95	2469.5
0.0965766	1197.27	12397.1	1217.15	1700.03	2665.8
0.146172	1513.77	10356.1	2140.52	2871.38	4333.1
0.129381	1439.32	11124.7	1795.2	2442.1	3735.91
0.0470629	1200.45	25507.4	-23.8777	211.437	682.065
0.154972	1507.65	9728.55	2366.64	3141.5	4691.22
0.0579886	1373.8	23690.8	75.9177	365.861	945.747
0.116715	1408.02	12063.8	1509.85	2093.42	3260.56
0.0756497	1152	15228.1	739.242	1117.49	1873.99
0.0611293	1517.83	24829.9	10.399	316.046	927.338
0.0329022	1192.47	36243	-369.918	-205.408	123.614
0.0680186	1438.36	21146.6	262.101	602.194	1282.38
0.0367361	1257.85	34240.2	-339.447	-155.767	211.594
0.112764	1415.15	12549.7	1403.95	1967.77	3095.41
0.143913	1665.89	11575.7	1931.92	2651.49	4090.61
0.0515321	1483.34	28784.9	-195.042	62.6187	577.939
0.0839292	1612.37	19211.1	485.856	905.502	1744.79
0.0531942	1455.31	27358.5	-125.456	140.515	672.457
0.0555323	1469.91	26469.5	-81.6032	196.058	751.381
0.103515	1211.78	11706.3	1376.1	1893.67	2928.82
0.0721559	1386.97	19221.9	416.924	777.703	1499.26
0.158876	1468.65	9244	2503.26	3297.64	4886.4
0.0592569	1596.86	26948.1	-115.44	180.845	773.414
0.114379	1398.45	12226.5	1461.02	2032.92	3176.71
0.0766443	1477.35	19275.4	438.757	821.978	1588.42
0.104498	1500.9	14363	1111.54	1634.03	2679
0.0601867	1589.15	26403.6	-84.4795	216.454	818.321
0.0718038	1413.43	19684.6	381.666	740.685	1458.72
0.0697326	1553.52	22278.2	189.797	538.46	1235.79
0.0506444	1168.6	23074.5	97.5135	350.735	857.179
0.0984766	1227.88	12468.8	1234.03	1726.41	2711.18
0.0979607	1152	11759.8	1297.02	1786.82	2766.43
0.0955263	1574.52	16482.6	813.636	1291.27	2246.53
0.145207	1593.46	10973.7	2036.72	2762.75	4214.82
0.139668	1621.37	11608.7	1870.33	2568.67	3965.35
0.0621472	1322.82	21285.3	230.859	541.595	1163.07
0.0866195	1368.71	15801.5	796.773	1229.87	2096.07
0.0556528	1392.61	25023.1	-1.28719	276.977	833.505
0.0741657	1650.07	22248.4	204.075	574.903	1316.56
0.0562451	1665.43	29610.2	-259.302	21.9236	584.375
0.150664	1613	10706	2153.58	2906.9	4413.54
0.0862606	1499.95	17388.6	656.567	1087.87	1950.48
0.0666301	1622.63	24352.8	43.1218	376.273	1042.57
0.124681	1442.47	11569.3	1674.55	2297.95	3544.76
0.0280068	1295.93	46271.9	-595.758	-455.724	-175.656
0.0300217	1341.54	44685.9	-591.003	-440.895	-140.678
0.1045	1323.28	12662.9	1289.23	1811.73	2856.73
0.0753976	1411.64	18722.6	473.301	850.289	1604.27
0.0820315	1279.2	15594	771.591	1181.75	2002.06
0.0407386	1534.23	37660.2	-515.761	-312.068	95.3183
0.0726477	1512.82	20824	303.377	666.616	1393.09
0.161	1728	10732.9	2297	3102	4712
0.105824	1232.45	11646.2	1413.15	1942.28	3000.52
0.0791436	1728	21833.7	250.591	646.309	1437.75
0.0604036	1194.52	19775.6	315.57	617.588	1221.62
0.0616081	1246.7	20236	293.499	601.539	1217.62
0.0285264	1262.79	44267.5	-549.632	-407	-121.735
0.0822938	1638.48	19910.1	418.865	830.335	1653.27
0.106829	1502.22	14061.9	1168.5	1702.64	2770.93
0.0364723	1341.2	36773.2	-429.394	-247.032	117.69
0.0547264	1293.95	23644.1	74.206	347.838	895.103
0.0439109	1196.11	27239.4	-98.3342	121.22	560.329
0.0478197	1566.88	32766.3	-371.383	-132.285	345.912
0.0751642	1556.51	20708.2	322.592	698.413	1450.05
0.0290993	1556.86	53501.7	-829.38	-683.883	-392.89
0.0964087	1514.91	15713.4	895.309	1377.35	2341.44
0.102571	1152	11231.2	1412.27	1925.13	2950.84
0.0656591	1245.86	18974.6	395.622	723.917	1380.51
0.0244054	1410.13	57779.5	-799.996	-677.969	-433.915
0.0471648	1343.98	28495.5	-164.864	70.9598	542.607
0.126874	1400.27	11036.7	1771.58	2405.95	3674.68
0.0213883	1176.7	55016.2	-641.995	-535.054	-321.171
0.0629082	1562.77	24842	9.94113	324.482	953.565
0.0434738	1456.2	33496	-369.355	-151.985	282.753
0.104906	1538.33	14663.9	1084.32	1608.85	2657.92
0.0543947	1318.27	24235.3	41.5941	313.568	857.515
0.0878158	1476.17	16809.8	719.225	1158.3	2036.46
0.0943424	1260.55	13361.4	1098.01	1569.73	2513.15
0.161	1486.72	9234.27	2538.28	3343.28	4953.28
0.0670778	1152	17174.1	524.946	860.335	1531.11
0.0867346	1224.53	14118.1	943.834	1377.51	2244.85
0.0379683	1333.12	35111.3	-383.908	-194.067	185.616
0.124503	1728	13879.1	1384.59	2007.1	3252.14
0.0523715	1159.45	22139	149.833	411.69	935.405
0.0572272	1235.87	21595.9	194.806	480.942	1053.21
0.0726795	1466.35	20175.6	350.637	714.035	1440.83
0.036679	1635.89	44600.1	-718.914	-535.519	-168.728
0.081246	1473.35	18134.5	557.797	964.027	1776.49
0.112772	1577.29	13986.5	1242.02	1805.88	2933.61
0.0835932	1396.65	16707.7	693.179	1111.15	1947.08
0.0362579	1301.36	35891.7	-394.911	-213.621	148.958
0.0694758	1442.22	20758.7	294.671	642.051	1336.81
0.102034	1368.86	13415.8	1181.98	1692.15	2712.49
0.0318914	1470.67	46114.8	-673.381	-513.924	-195.009
0.0455527	1171.13	25709.3	-32.309	195.455	650.982
0.108312	1598.95	14762.5	1108.85	1650.4	2733.52
0.0827501	1450.29	17526.1	618.463	1032.21	1859.71
0.0881289	1419.84	16111	783.382	1224.03	2105.32
0.161	1263.78	7849.55	2761.22	3566.22	5176.22
0.0903703	1310.94	14506.3	948.32	1400.17	2303.87
0.0982934	1637.16	16655.9	820.174	1311.64	2294.58
0.161	1506.47	9356.96	2518.53	3323.53	4933.53
0.0667552	1468.48	21998	200.4	534.176	1201.73
0.0515098	1274.7	24746.7	13.0469	270.596	785.694
0.0887501	1446.85	16302.6	771.899	1215.65	2103.15
0.0891922	1252.3	14040.4	977.507	1423.47	2315.39
0.0580984	1430.32	24618.9	22.1408	312.633	893.617
0.0464175	1449.79	31233.8	-289.356	-57.2688	406.906
0.161	1571.72	9762.23	2453.28	3258.28	4868.28
0.0848609	1316.53	15514	804.99	1229.29	2077.9
0.0530317	1359.11	25628.2	-33.3124	231.846	762.163
0.110222	1549.25	14055.7	1206.3	1757.41	2859.63
0.0699295	1400.43	20026.3	347.811	697.459	1396.75
0.0656073	1384.27	21099.4	255.908	583.945	1240.02
0.094209	1728	18342.2	627.225	1098.27	2040.36
0.0413676	1248.48	30180.1	-214.286	-7.44837	406.227
0.0858377	1607.67	18729.2	538.272	967.46	1825.84
0.161	1338.82	8315.68	2686.18	3491.18	5101.18
0.0902751	1549.41	17163.2	707.468	1158.84	2061.59
0.0621122	1522.4	24510.5	30.4038	340.965	962.087
0.0586063	1342.48	22906.7	122.68	415.711	1001.77
0.0611784	1243.73	20329.6	285.729	591.621	1203.41
0.0655758	1156.02	17628.7	483.376	811.255	1467.01
0.0620683	1332.01	21460.5	219.693	530.035	1150.72
0.110241	1548.18	14043.6	1207.84	1759.04	2861.45
0.0340082	1217.34	35795.4	-367.131	-197.09	142.992
0.107615	1482.25	13773.7	1208.12	1746.19	2822.34
0.0620165	1212.25	19547.2	338.161	648.243	1268.41
0.0867694	1415.33	16311.3	753.91	1187.76	2055.45
0.0445089	1228.53	27601.9	-115.81	106.735	551.825
0.132381	1473.66	11131.9	1835.87	2497.78	3821.59
0.127593	1409.6	11047.6	1780.23	2418.19	3694.12
0.112379	1297.94	11549.7	1511.53	2073.42	3197.21
0.0374711	1279.49	34146	-342.709	-155.353	219.357
0.106056	1330.96	12549.7	1320.43	1850.71	2911.26
0.0878509	1258.1	14320.8	938.177	1377.43	2255.94
0.0359954	1531.99	42560.8	-632.107	-452.13	-92.1766
0.0726135	1382.68	19041.7	432.654	795.722	1521.86
0.0862926	1152	13349.9	1005.32	1436.78	2299.71
0.0939502	1366.41	14544	982.343	1452.09	2391.6
0.0794095	1579.48	19890.3	405.762	802.809	1596.9
0.0835301	1336.15	15996	752.103	1169.75	2005.05
0.14118	1723.76	12209.6	1805.75	2511.65	3923.46
0.126488	1357.9	10735.4	1804.29	2436.73	3701.61
0.0205593	1400.87	68138.3	-886.892	-784.095	-578.502
0.063754	1577.83	24748.8	16.0147	334.784	972.324
0.0682277	1497.12	21942.9	208.577	549.715	1231.99
0.0337243	1174.95	34839.9	-331.842	-163.221	174.022
0.0765345	1302.08	17013	611.281	993.954	1759.3
0.12777	1656.23	12962.6	1538.02	2176.87	3454.57
0.0453147	1274.72	28130.3	-141.848	84.7258	537.873
0.0852217	1592.67	18688.6	537.868	963.977	1816.19
0.0488826	1338.17	27375.3	-116.109	128.304	617.13
0.0544721	1431.07	26271.6	-69.2675	203.093	747.814
0.141418	1287.18	9101.95	2248.27	2955.35	4369.53
0.0576913	1326.66	22995.9	115.617	404.073	980.986
0.0901163	1326.08	14715.2	926.827	1377.41	2278.57
0.0319874	1397.13	43677.4	-597.442	-437.505	-117.63
0.161	1517.56	9425.86	2507.44	3312.44	4922.44
0.0959128	1524.13	15890.8	873.688	1353.25	2312.38
0.0676893	1358.34	20067.2	333.896	672.342	1349.23
0.0947657	1321.52	13945.1	1047.62	1521.45	2469.11
0.0392577	1409.22	35896.7	-427.778	-231.49	161.087
0.124069	1330.34	10722.6	1771.37	2391.72	3632.4
0.063569	1583.03	24902.6	6.19199	324.037	959.727
0.0670443	1411.04	21046.4	265.063	600.284	1270.73
0.0590096	1370.78	23229.7	104.463	399.511	989.607
0.056724	1480.68	26103.2	-62.5789	221.041	788.281
0.0999115	1449.44	14507.3	1048.34	1547.9	2547.02
0.0822305	1210.5	14720.8	845.268	1256.42	2078.73
0.0980259	1305.43	13317.2	1145.21	1635.34	2615.6
0.0731149	1591.83	21771.7	236.037	601.611	1332.76
0.0921791	1467.26	15917.5	837.219	1298.11	2219.91
0.0609478	1180.75	19373.1	342.947	647.686	1257.16
0.161	1572.83	9769.15	2452.17	3257.17	4867.17
0.036597	1293.78	35352.2	-378.858	-195.873	170.096
0.128463	1356.34	10558.3	1855.22	2497.53	3782.16
0.134709	1319.87	9797.88	2047.87	2721.41	4068.51
0.0502837	1550.68	30838.7	-293.592	-42.1739	460.663
0.161	1235.14	7671.67	2789.86	3594.86	5204.86
0.114184	1351.13	11832.9	1503.48	2074.4	3216.24
0.112956	1491.6	13205	1332.32	1897.1	3026.66
0.0743195	1672.9	22509.6	185.086	556.684	1299.88
0.0666539	1507.82	22621.6	158.531	491.801	1158.34
0.0668856	1304.95	19510.2	367.186	701.613	1370.47
0.0872941	1679.98	19245	502.377	938.848	1811.79
0.136714	1289.26	9430.35	2128.59	2812.16	4179.3
0.0795525	1480.65	18612.3	508.159	905.921	1701.45
0.0489777	1472.28	30060.2	-247.837	-2.9486	486.829
0.105835	1337.99	12642.2	1307.88	1837.06	2895.41
0.110478	1573.73	14244.8	1188.21	1740.6	2845.38
0.0981527	1384.89	14109.5	1068.93	1559.69	2541.22
0.102191	1567.6	15339.9	987.183	1498.14	2520.05
0.0650838	1168.78	17958	458.319	783.739	1434.58
0.0485978	1448.4	29803.9	-233.461	9.52783	495.505
0.0499271	1342.92	26897.5	-94.7386	154.897	654.167
0.0355162	1541.57	43404.7	-653.664	-476.083	-120.921
0.0815415	1437.99	17635.1	600.547	1008.25	1823.67
0.0707317	1615.49	22839.7	152.799	506.458	1213.78
0.0603786	1494.97	24759.9	14.4977	316.391	920.176
0.0197667	1306.08	66074.5	-811.908	-713.075	-515.407
0.042194	1504.16	35648.6	-449.306	-238.336	183.604
0.120717	1594.85	13211.4	1423.08	2026.67	3233.84
0.0546485	1479.03	27064.4	-112.816	160.427	706.912
0.0861417	1152	13373.3	1001.54	1432.25	2293.67
0.0395925	1240.94	31342.8	-251.128	-53.1653	342.76
0.13901	1700.65	12234	1774.6	2469.65	3859.75
0.0688551	1247.16	18112.8	474.217	818.493	1507.04
0.0834859	1578.17	18903.4	508.977	926.407	1761.27
0.161	1628.13	10112.6	2396.87	3201.87	4811.87
0.14389	1385.98	9632.24	2211.27	2930.72	4369.62
0.0640624	1152	17982.5	449.56	769.872	1410.5
0.0564084	1330.79	23592	79.4235	361.465	925.549
0.063525	1728	27201.9	-139.876	177.749	812.999
0.0920441	1329.33	14442.3	971.772	1431.99	2352.43
0.0700514	1316	18786.2	435.287	785.543	1486.06
0.0615897	1273.05	20669.8	266.694	574.643	1190.54
0.140778	1674.54	11894.9	1844.91	2548.8	3956.58
0.0697725	1393.91	19977.9	350.403	699.266	1396.99
0.161	1431.07	8888.61	2593.93	3398.93	5008.93
0.0764177	1648.74	21575.3	261.705	643.793	1407.97
0.161	1588.61	9867.16	2436.39	3241.39	4851.39
0.0860167	1315.32	15291.4	835.098	1265.18	2125.35
0.112547	1292.36	11482.8	1521.32	2084.05	3209.52
0.0532127	1580.64	29704.2	-250.325	15.738	547.865
0.050248	1406.51	27991.5	-150.315	100.925	603.405
0.0900161	1229.67	13660.6	1020.73	1470.81	2370.97
0.113833	1216.74	10688.9	1629.08	2198.24	3336.57
0.0747242	1272.47	17028.8	595.639	969.26	1716.5
0.0414685	1212.88	29248.3	-176.17	31.1722	445.857
0.0401309	1152	28706.1	-148.728	51.9269	453.236
0.0389571	1225.38	31454.6	-251.451	-56.6658	332.905
0.0334927	1237.42	36946	-400.103	-232.64	102.287
0.0770561	1373.41	17823.5	552.995	938.275	1708.84
0.120943	1728	14287.7	1295.57	1900.28	3109.71
0.072965	1394.49	19111.8	429.635	794.46	1524.11
0.0269124	1326.43	49286.9	-653.62	-519.058	-249.934
0.0674415	1503.31	22290.6	182.724	519.931	1194.35
0.0682838	1393.27	20404.1	313.823	655.242	1338.08
0.161	1574.66	9780.51	2450.34	3255.34	4865.34
0.0384417	1421.87	36987.6	-460.823	-268.615	115.803
0.0617147	1438.81	23313.9	104.055	412.629	1029.78
0.156511	1728	11040.8	2184.77	2967.33	4532.44
0.0896283	1586.28	17698.5	654.425	1102.57	1998.85
0.0942525	1299.04	13782.6	1057.27	1528.53	2471.06
0.0772307	1495.73	19367	435.039	821.192	1593.5
0.0849778	1332.79	15684	791.65	1216.54	2066.32
0.103658	1528.49	14745.5	1062.96	1581.25	2617.84
0.0512452	1211.55	23642.3	69.5777	325.804	838.256
0.108385	1307.66	12065	1401.96	1943.88	3027.73
0.0399045	1434.05	35937	-436.434	-236.911	162.134
0.0849184	1594.68	18779	528.278	952.87	1802.05
0.0794616	1514.08	19054.3	472.457	869.765	1664.38
0.0558336	1536.27	27515.2	-140.433	138.735	697.071
0.0726654	1491.26	20522.2	325.378	688.706	1415.36
0.055679	1437.14	25811.1	-45.1604	233.235	790.025
0.0456147	1321.96	28981	-181.593	46.4807	502.628
0.0627384	1540.64	24556.6	27.8157	341.508	968.891
0.0449657	1544.63	34351.3	-420.487	-195.659	253.998
0.0847087	1438.67	16983.8	679.046	1102.59	1949.68
0.0440549	1376.04	31234.7	-274.667	-54.3927	386.157
0.100682	1703.67	16921.3	813.383	1316.79	2323.61
0.0434453	1387.38	31933.9	-301.245	-84.0187	350.434
0.0570866	1425.41	24969.3	1.75317	287.186	858.052
0.0556281	1482.71	26654.1	-92.0134	186.127	742.407
0.132177	1471.35	11131.7	1833.06	2493.95	3815.71
0.0849909	1328.91	15635.9	795.862	1220.82	2070.73
0.0668166	1482.74	22191.3	187.671	521.754	1189.92
0.0915885	1447.6	15805.4	842.115	1300.06	2215.94
0.0288064	1626.72	56470.5	-906.554	-762.522	-474.457
0.0720089	1550.14	21527	250.085	610.129	1330.22
0.161	1424.3	8846.56	2600.7	3405.7	5015.7
0.077842	1548.2	19889.1	397.845	787.055	1565.47
0.0756472	1483.24	19607.4	407.939	786.175	1542.65
0.0936194	1650.38	17628.6	690.104	1158.2	2094.39
0.109232	1391.05	12734.8	1339.76	1885.92	2978.24
0.0302442	1387.05	45861.6	-630.943	-479.723	-177.281
0.034785	1358.83	39063.7	-489.206	-315.281	32.5699
0.0805823	1450.98	18006.2	563.579	966.491	1772.31
0.0534431	1276.91	23892.8	59.1701	326.386	860.816
0.131409	1571.53	11959	1713.7	2370.74	3684.83
0.0638181	1485.17	23272	110.278	429.369	1067.55
0.031101	1551.13	49874	-773.607	-618.102	-307.092
0.0418082	1385.46	33138.6	-340.259	-131.218	286.863
0.0216589	1270.04	58638.4	-728.569	-620.275	-403.686
0.0661558	1542.16	23311	111.739	442.517	1104.08
0.0675127	1313.76	19459.5	374.057	711.621	1386.75
0.0607961	1581.1	26006.6	-61.1955	242.785	850.746
0.11849	1635.4	13802.1	1326.84	1919.29	3104.18
0.124952	1669.55	13361.5	1454.26	2079.02	3328.54
0.0680541	1484.59	21814.9	216.76	557.03	1237.57
0.0284569	1281.72	45040.6	-570.293	-428.008	-143.439
0.0965376	1474.29	15271.6	939.156	1421.84	2387.22
0.0939204	1511.09	16089	836.923	1306.52	2245.73
0.0842061	1366.26	16225.2	738.892	1159.92	2001.98
0.113476	1673.01	14743.3	1163.89	1731.28	2866.04
0.0437676	1476	33723.7	-381.814	-162.976	274.7
0.161	1381.65	8581.68	2643.35	3448.35	5058.35
0.0479456	1680.21	35044.1	-481.57	-241.842	237.614
0.10236	1477.65	14435.8	1081.36	1593.16	2616.76
0.0347076	1216.43	35047.9	-348.74	-175.202	171.874
0.0485703	1276.73	26286.2	-62.4714	180.38	666.082
0.143886	1725.37	11991.3	1871.77	2591.2	4030.05
0.0653742	1700.8	26016.3	-66.4417	260.429	914.171
0.106565	1615.25	15157.4	1048.88	1581.71	2647.36
0.0815417	1639.01	20100.3	399.533	807.242	1622.66
0.0700596	1610.15	22982.6	141.337	491.635	1192.23
0.134467	1570.52	11679.6	1791.15	2463.49	3808.16
0.0660814	1474.06	22306.7	177.978	508.385	1169.2
0.0332982	1446.66	43445.6	-614.206	-447.715	-114.733
0.0513875	1511.65	29416.8	-226.967	29.9702	543.845
0.0937468	1348.46	14384.1	995.21	1463.94	2401.41
0.0874873	1558.84	17817.9	628.341	1065.78	1940.65
0.0366111	1591.57	43472.2	-676.288	-493.232	-127.121
0.053219	1379.31	25917.7	-48.839	217.256	749.446
0.056697	1369.54	24155.4	47.8886	331.374	898.344
0.0624091	1493.48	23930.5	66.7463	378.792	1002.88
0.039853	1286.89	32291	-290.566	-91.3013	307.229
0.0555351	1223.57	22032.3	164.812	442.487	997.838
0.0531183	1579.05	29727.1	-251.096	14.495	545.678
0.103379	1398.17	13524.7	1186.31	1703.2	2736.99
0.105118	1469.06	13975.3	1158.9	1684.49	2735.67
0.0688007	1341.65	19500.5	378.369	722.372	1410.38
0.0616774	1608.3	26076.1	-66.3698	242.017	858.791
0.0781043	1567.88	20074.2	384.729	775.251	1556.29
0.0510842	1371.39	26845.7	-94.2855	161.136	671.978
0.0441186	1224.19	27747.8	-121.229	99.3636	540.55
0.0483561	1350.1	27919.9	-141.196	100.585	584.146
0.0553765	1496.29	27020.2	-111.873	165.01	718.775
0.0437939	1419.26	32407.8	-324.416	-105.446	332.493
0.0788754	1456.11	18460.9	515.774	910.151	1698.91
0.101478	1495.82	14740.4	1041.13	1548.51	2563.29
0.0362869	1487.01	40979.2	-579.834	-398.4	-35.5306
0.0742241	1430.34	19270.5	425.268	796.389	1538.63
0.0665738	1494.84	22453.9	169.505	502.373	1168.11
0.0854152	1305.07	15279.2	830.304	1257.38	2111.53
0.0729805	1728	23677.6	96.5121	461.415	1191.22
0.0385022	1339.36	34786.7	-376.809	-184.298	200.723
0.0419127	1417.56	33821.9	-369.748	-160.184	258.943
0.0743658	1517.57	20406.9	341.572	713.401	1457.06
0.115884	1413.65	12198.9	1483.44	2062.86	3221.7
0.0274703	1354.46	49306.4	-667.706	-530.354	-255.651
0.0855752	1447.18	16911.2	692.203	1120.08	1975.83
0.12446	1347.57	10827.4	1763.92	2386.22	3630.82
0.0685807	1495.42	21805.3	219.096	561.999	1247.81
0.0937056	1219.66	13015.9	1122.98	1591.51	2528.56
0.0537239	1670.06	31086.1	-326.967	-58.3473	478.892
0.069613	1548.04	22237.9	192.281	540.346	1236.48
0.0357463	1467.92	41065	-574.265	-395.534	-38.0704
0.0259282	1152	44430.3	-503.794	-374.153	-114.87
0.111543	1356.33	12159.7	1432.24	1989.96	3105.38
0.0474045	1601.78	33789.6	-416.666	-179.643	294.402
0.0599635	1728	28817.5	-228.912	70.9058	670.541
0.0396672	1559.48	39314.1	-567.801	-369.465	27.2068
0.0392551	1532.64	39043.1	-551.265	-354.989	37.5615
0.06795	1505.64	22158.1	193.107	532.858	1212.36
0.0530955	1281.96	24144.5	45.4256	310.903	841.858
0.0868088	1595.83	18383.3	574.391	1008.44	1876.52
0.0897302	1290.43	14381.2	952.829	1401.48	2298.78
0.0846355	1268.95	14993.1	846.94	1270.12	2116.47
0.0816013	1257.35	15408.5	782.678	1190.68	2006.7
0.147861	1639.93	11091	2056.59	2795.9	4274.51
0.045698	1386.16	30333.2	-243.715	-15.2255	441.754
0.0716326	1447.39	20205.7	343.431	701.594	1417.92
0.121354	1475.46	12158.3	1558.39	2165.16	3378.7
0.128668	1319.05	10251.6	1897.65	2540.99	3827.68
0.0390501	1281.7	32821.8	-305.443	-110.192	280.309
0.063898	1334	20877.1	263.447	582.936	1221.92
0.134125	1278.95	9535.47	2074.19	2744.81	4086.07
0.0919698	1381.8	15024.5	917.441	1377.29	2296.99
0.0800465	1282.7	16024.4	718.467	1118.7	1919.16
0.0666403	1510.97	22673.6	155.035	488.236	1154.64
0.0619034	1515.75	24485.8	31.831	341.348	960.381
0.0834184	1256.05	15057.2	829.415	1246.51	2080.69
0.0656221	1383.01	21075.4	257.543	585.653	1241.87
0.0720266	1718.03	23852.7	82.6359	442.769	1163.04
0.0760069	1294.33	17029.2	605.839	985.873	1745.94
0.0543234	1472.12	27099.2	-114.038	157.579	700.813
0.0929569	1471.23	15827	852.693	1317.48	2247.05
0.161	1718.64	10674.8	2306.36	3111.36	4721.36
0.0333537	1411.36	42314.9	-577.515	-410.747	-77.2093
0.0847544	1384.86	16339.7	733.995	1157.77	2005.31
0.0523789	1416.5	27043.3	-107.024	154.87	678.659
0.0948438	1469.47	15493.6	901.625	1375.84	2324.28
0.0749335	1424.45	19009.5	448.886	823.554	1572.89
0.102936	1269.65	12334.4	1303.74	1818.42	2847.78
0.123682	1666.11	13470.9	1425.95	2044.36	3281.18
0.0799456	1598.89	19999.7	399.75	799.479	1598.93
0.12132	1326.4	10933.1	1706.59	2313.19	3526.38
0.0259288	1303.67	50279.1	-655.455	-525.811	-266.523
0.148696	1461.97	9831.96	2255.42	2998.9	4485.86
0.0866968	1278.46	14746.3	888.964	1322.45	2189.42
0.118435	1211.01	10225	1749.88	2342.05	3526.4
0.0427111	1290.01	30203.1	-222.231	-8.67508	418.436
0.0507634	1352.98	26652.8	-83.9002	169.917	677.55
0.078313	1233.92	15756.3	723.902	1115.47	1898.6
0.0728478	1459.88	20040.2	361.313	725.553	1454.03
0.083228	1616.21	19419.1	464.485	880.625	1712.9
0.118786	1599.2	13462.8	1370.47	1964.4	3152.26
0.0335284	1350.78	40287.7	-512.572	-344.93	-9.6458
0.113091	1210.97	10707.9	1616.3	2181.76	3312.67
0.0736712	1539.89	20902.2	301.89	670.246	1406.96
0.0670528	1448.19	21597.8	228.129	563.393	1233.92
0.038204	1441.49	37731.5	-486.392	-295.372	86.6673
0.0917647	1728	18830.8	566.117	1024.94	1942.59
0.0251376	1227.19	48818.9	-598.75	-473.061	-221.685
0.0978801	1152	11769.5	1295	1784.4	2763.2
0.0378497	1228.2	32449.5	-281.96	-92.7117	285.785
0.0751634	1507.94	20062.2	371.144	746.961	1498.59
0.0696191	1434.82	20609.6	305.654	653.749	1349.94
0.123355	1302.92	10562.4	1780.96	2397.73	3631.28
0.0678049	1225.46	18073.4	469.658	808.683	1486.73
0.0539373	1358.75	25191.4	-10.3216	259.365	798.738
0.0586194	1237.12	21104.3	228.366	521.463	1107.66
0.129146	1560.99	12087.1	1667.65	2313.37	3604.83
0.093129	1393.77	14966	934.454	1400.1	2331.39
0.0618531	1329.77	21498.9	216.555	525.82	1144.35
0.0660877	1316.46	19919.9	335.733	666.172	1327.05
0.0366092	1414.54	38639	-499.313	-316.267	49.8249
0.0872145	1455.26	16686	725.1	1161.17	2033.32
0.0336089	1398.06	41597.9	-557.837	-389.792	-53.703
0.102477	1492.16	14560.9	1069.77	1582.16	2606.93
0.0777134	1429.89	18399.6	512.942	901.509	1678.64
0.161	1375.68	8544.62	2649.32	3454.32	5064.32
0.0450426	1285.84	28547.1	-159.772	65.4411	515.867
0.0701311	1375.08	19607.3	378.196	728.852	1430.16
0.161	1728	10732.9	2297	3102	4712
0.124557	1281.14	10285.5	1832.8	2455.58	3701.16
0.0538877	1348.54	25025	-1.34827	268.09	806.967
0.081073	1456.95	17970.8	569.875	975.24	1785.97
0.073466	1390.46	18926.6	446.187	813.517	1548.18
0.0831869	1603.55	19276.5	476.121	892.056	1723.92
0.0538287	1364.85	25355.4	-19.1287	250.015	788.301
0.0705476	1397.12	19803.9	366.57	719.308	1424.78
0.0361109	1496	41427.9	-593.226	-412.672	-51.5627
0.077938	1718.66	22051.6	229.789	619.479	1398.86
0.08963	1663.35	18558	577.396	1025.55	1921.85
0.066353	1407.59	21213.7	251.232	582.997	1246.53
0.0358395	1368.9	38195.3	-472.911	-293.714	64.6809
0.113832	1479.21	12994.7	1366.58	1935.74	3074.06
0.0862923	1470.97	17046.3	686.34	1117.8	1980.72
0.0531795	1282.14	24109.6	47.3512	313.249	845.044
0.064805	1563.58	24127.5	56.543	380.568	1028.62
0.0377061	1409.41	37378.8	-466.755	-278.225	98.836
0.0465617	1389.41	29840.2	-225.37	7.43898	473.056
0.0578129	1233.77	21340.7	211.552	500.617	1078.75
0.126622	1492.95	11790.6	1672.59	2305.7	3571.92
0.0552614	1152	20846.4	229.534	505.841	1058.45
0.0975253	1375.8	14107.1	1062.34	1549.96	2525.22
0.0578	1333.98	23079.2	111.02	400.02	978.02
0.0819405	1487.38	18152	561.129	970.831	1790.24
0.0689356	1717.4	24913.1	5.99385	350.672	1040.03
0.108144	1553.43	14364.4	1150.18	1690.9	2772.34
0.05789	1628.49	28130.7	-181.237	108.213	687.112
0.0365224	1470.65	40267.2	-557.595	-374.983	-9.75945
0.0397464	1548.78	38966.5	-555.117	-356.385	41.0787
0.0579654	1692.25	29194.2	-243.117	46.7101	626.364
0.0421614	1279.01	30336	-224.972	-14.1649	407.449
0.0880601	1335.49	15165.7	866.008	1306.31	2186.91
0.0596916	1514.06	25364.7	-21.7674	276.691	873.606
0.161	1522.18	9454.55	2502.82	3307.82	4917.82
0.0339403	1402.62	41326.2	-554.115	-384.414	-45.0112
0.0803445	1407.57	17519.1	601.047	1002.77	1806.21
0.0444899	1306.19	29359.2	-193.939	28.51	473.409
0.0589639	1656.96	28101.2	-182.858	111.961	701.6
0.0781561	1277.98	16351.7	675.92	1066.7	1848.26
0.0261475	1447.31	55351.9	-793.627	-662.889	-401.414
0.081537	1519.23	18632.4	519.197	926.882	1742.25
0.161	1274.27	7914.75	2750.73	3555.73	5165.73
0.0600192	1297.3	21614.7	203.183	503.279	1103.47
0.082373	1348.97	16376.3	710.36	1122.23	1945.96
0.115686	1558.45	13471.5	1333.68	1912.11	3068.97
0.0682488	1376.77	20172.8	329.451	670.695	1353.18
0.0567162	1401.11	24703.9	16.7961	300.377	867.539
0.02673	1155.03	43210.9	-486.777	-353.127	-85.8275
0.097559	1728	17712.4	710.974	1198.77	2174.36
0.0698048	1441.04	20643.9	304.079	653.103	1351.15
0.0468255	1470.28	31399.2	-299.645	-65.5178	402.737
0.0776436	1362.83	17552.4	578.261	966.479	1742.91
0.0566478	1318.77	23280.2	97.4222	380.661	947.139
0.0580543	1703.69	29346.5	-252.332	37.939	618.482
0.0960678	1184.92	12334.2	1216.77	1697.11	2657.79
0.0405225	1426.36	35199.2	-413.297	-210.685	194.54
0.116841	1298.32	11111.8	1622.71	2206.91	3375.33
0.0394697	1324.79	33564.6	-338.043	-140.695	254.002
0.0546952	1318.05	24098	49.3353	322.811	869.764
0.161	1364.79	8476.94	2660.21	3465.21	5075.21
0.121067	1483.53	12253.8	1543.15	2148.48	3359.15
0.0766508	1152	15029.2	764.269	1147.52	1914.03
0.0483494	1354.99	28024.9	-146.252	95.4957	578.99
0.0580325	1402.94	24175	47.874	338.036	918.361
0.0758275	1241.1	16367.4	654.588	1033.72	1792
0.0746336	1663.12	22283.8	202.722	575.89	1322.23
0.0704991	1345.28	19082.2	417.197	769.692	1474.68
0.0724031	1399.39	19327.8	410.684	772.699	1496.73
0.0667383	1341.9	20106.9	326.556	660.247	1327.63
0.0387013	1370.6	35414.8	-403.065	-209.559	177.454
0.0583621	1608.13	27554.3	-149.077	142.734	726.355
0.110158	1728	15686.5	1025.95	1576.74	2678.32
0.0399873	1494.72	37379.9	-495.039	-295.102	104.771
0.0674776	1588.09	23535.1	98.8455	436.233	1111.01
0.0510122	1659.85	32538.2	-384.542	-129.481	380.64
0.0771199	1475.54	19133.1	452.455	838.055	1609.25
0.0617707	1652.08	26745.3	-107.811	201.043	818.75
0.141418	1608.04	11370.9	1927.4	2634.49	4048.67
0.0919088	1475.18	16050.4	822.544	1282.09	2201.18
0.0410034	1437.12	35048.8	-412.035	-207.018	203.016
0.0988772	1198.73	12123.4	1273.2	1767.59	2756.36
0.0520437	1448.06	27823.9	-146.969	113.25	633.687
0.0568161	1193.17	21000.6	227.231	511.311	1079.47
0.0843718	1215.56	14407.1	893.739	1315.6	2159.31
0.0590072	1444.75	24484.2	30.4333	325.469	915.541
0.109099	1307.11	11981	1420.36	1965.85	3056.84
0.052047	1405.55	27005.4	-104.375	155.86	676.33
0.0557679	1432.45	25685.8	-38.248	240.592	798.271
0.0548491	1437.6	26210.1	-66.3705	207.875	756.367
0.0571032	1279.46	22406.1	148.118	433.635	1004.67
0.119563	1609.36	13460.4	1379.71	1977.53	3173.16
0.0970323	1446.08	14903.1	979.727	1464.89	2435.21
0.156795	1566.7	9992.02	2353.18	3137.16	4705.11
0.161	1346.49	8363.3	2678.51	3483.51	5093.51
0.0464521	1372.07	29537.4	-210.77	21.4907	486.012
0.0757314	1598.56	21108.3	294.722	673.379	1430.69
0.0435472	1531.81	35175.9	-443.133	-225.397	210.075
0.0519755	1288.02	24781.3	11.3652	271.243	790.998
0.0554929	1332.51	24012.2	54.815	332.28	887.209
0.0459102	1251.73	27264.7	-103.973	125.578	584.68
0.0460177	1300.52	28261.4	-150.081	80.0078	540.185
0.0688473	1228.72	17847.1	492.459	836.696	1525.17
0.042771	1371.06	32055.8	-301.786	-87.9307	339.779
0.10667	1561.06	14634.5	1105.69	1639.03	2705.73
0.0488407	1283.82	26285.9	-62.804	181.4	669.807
0.161	1527.14	9485.35	2497.86	3302.86	4912.86
0.0600739	1385.5	23063.3	116.347	416.717	1017.46
0.0757851	1593.77	21030.1	300.861	679.786	1437.64
0.0413041	1297.41	31411.2	-264.811	-58.2903	354.751
0.156528	1415.57	9043.58	2497.62	3280.26	4845.53
0.120646	1355.34	11234.1	1660.8	2264.02	3470.48
0.0837411	1278.29	15264.8	815.24	1233.95	2071.36
0.0403713	1461.57	36203.2	-452.289	-250.433	153.28
0.0805957	1424.23	17671.3	590.665	993.643	1799.6
0.0446189	1401.3	31406.1	-285.833	-62.7385	383.45
0.140477	1682.41	11976.4	1829.51	2531.9	3936.66
0.105122	1665.63	15844.7	962.416	1488.02	2539.24
0.0765771	1204	15722.7	710.427	1093.31	1859.08
0.0248904	1438.31	57785.6	-816.045	-691.594	-442.69
0.0474378	1431.47	30175.8	-245.527	-8.338	466.04
0.0996055	1392.28	13978	1097.85	1595.88	2591.94
0.125751	1527.75	12149	1616.04	2244.79	3502.31
0.120094	1227.99	10225.3	1774.35	2374.81	3575.75
0.0362078	1591.38	43951.3	-686.187	-505.148	-143.069
0.0839136	1520.05	18114.5	577.788	997.356	1836.49
0.115204	1348.11	11702	1531.98	2108	3260.03
0.0351575	1285.96	36577.3	-407.027	-231.24	120.335
0.0731437	1191.39	16288.3	637.204	1002.92	1734.36
0.0828878	1399.8	16887.9	672.394	1086.83	1915.71
0.0642276	1354.7	21092.1	250.994	572.131	1214.41
0.0322591	1179.04	36549	-372.562	-211.267	111.325
0.0635207	1535.96	24180.4	52.0586	369.662	1004.87
0.0634753	1610.53	25372.6	-23.6506	293.726	928.48
0.0687316	1426.6	20756.1	291.69	635.348	1322.66
0.0571582	1371.47	23994.3	57.4831	343.274	914.856
0.0602976	1482.38	24584.5	25.055	326.543	929.519
0.0721185	1431.31	19846.6	371.657	732.25	1453.43
0.0893294	1293.23	14477.1	940.006	1386.65	2279.95
0.0641232	1329.38	20731.6	273.702	594.318	1235.55
0.0611972	1377.91	22515.9	152.017	458.003	1069.97
0.0764723	1474.67	19283.8	437.134	819.496	1584.22
0.0312895	1365.03	43625.7	-582.788	-426.341	-113.446
0.0907112	1484.77	16368.1	783.014	1236.57	2143.68
0.0733825	1217.63	16592.9	616.934	983.846	1717.67
0.0747056	1532.84	20518.5	334.795	708.323	1455.38
0.112436	1472.09	13092.7	1338.81	1900.99	3025.35
0.0308496	1728	56013.7	-956.76	-802.512	-494.016
0.0305631	1305.23	42706.2	-541.156	-388.341	-82.7094
0.0828864	1495.05	18037.3	577.111	991.543	1820.41
0.0731693	1728	23616.5	101.233	467.08	1198.77
0.0791602	1470.52	18576.5	508.483	904.284	1695.89
0.0597881	1408.49	23558	86.2151	385.156	983.037
0.0985759	1316.99	13360.2	1147.41	1640.29	2626.04
0.111043	1702.71	15333.8	1073.35	1628.57	2738.99
0.0909913	1282.52	14095	992.262	1447.22	2357.13
0.0653763	1489.47	22783	144.941	471.823	1125.59
0.0288001	1284.63	44604.9	-564.624	-420.623	-132.623
0.103274	1436.46	13909.2	1145.38	1661.75	2694.49
0.126246	1272.04	10075.9	1884.11	2515.34	3777.81
0.0977136	1661.06	16999.3	781.777	1270.34	2247.48
0.049674	1363.27	27444.3	-121.42	126.95	623.689
0.0989899	1281.14	12942.2	1193.6	1688.55	2678.45
0.107545	1652.91	15369.6	1035.7	1573.42	2648.87
0.146622	1421	9691.59	2244.55	2977.66	4443.89
0.0497519	1450.18	29148.3	-206.386	42.3735	539.893
0.0663814	1550.74	23361	108.798	440.705	1104.52
0.102272	1531.89	14978.7	1024.9	1536.26	2558.97
0.0752953	1152	15299.7	730.384	1106.86	1859.81
0.0447002	1496.46	33477.7	-378.953	-155.452	291.55
0.0882324	1435.93	16274.4	769.88	1211.04	2093.37
0.0948968	1409.49	14852.9	962.927	1437.41	2386.38
0.0763234	1423.49	18650.8	484.595	866.212	1629.45
0.0809154	1215.05	15016.3	807.836	1212.41	2021.57
0.0654379	1453.4	22210.3	182.551	509.74	1164.12
0.141473	1290.99	9125.35	2245.84	2953.2	4367.94
0.049212	1361.06	27657	-130.758	115.302	607.422
0.0565563	1435.73	25385.8	-21.8209	260.961	826.524
0.0737596	1594.02	21611	249.972	618.77	1356.37
0.108428	1349.69	12447.8	1361.01	1903.14	2987.42
0.0377613	1593.03	42186.8	-648.996	-460.19	-82.5769
0.0410308	1522.15	37097.7	-496.377	-291.223	119.085
0.0297085	1295.16	43595.5	-552.445	-403.903	-106.818
0.0744738	1272.79	17090.4	589.059	961.428	1706.17
0.0446808	1186.97	26565.4	-69.9453	153.459	600.267
0.0618828	1459.84	23590.4	87.2274	396.641	1015.47
0.0984458	1353.99	13753.7	1107.16	1599.39	2583.84
0.0552114	1587.36	28750.7	-207.079	68.9773	621.091
0.0813366	1345.16	16538.1	688.259	1094.94	1908.31
0.0642683	1291.93	20102.2	314.775	636.117	1278.8
0.0989161	1496.68	15130.8	976.22	1470.8	2459.96
0.0906344	1354.5	14944.6	911.364	1364.54	2270.88
0.0539901	1410.69	26128.6	-60.9342	209.016	748.918
0.0681066	1575	23125.6	127.661	468.194	1149.26
0.116656	1494.05	12807.3	1422.35	2005.63	3172.19
0.0874045	1468.48	16800.9	716.636	1153.66	2027.7
0.0394824	1412.28	35769.8	-425.217	-227.805	167.019
0.0981945	1217.65	12400.4	1237.21	1728.19	2710.13
0.0453541	1450.85	31989.5	-317.002	-90.2314	363.31
0.137403	1511.24	10998.6	1923.84	2610.85	3984.88
0.115643	1605.54	13883.6	1285.54	1863.76	3020.19
0.0834802	1534.12	18377	552.887	970.288	1805.09
0.0787066	1411.44	17932.9	556.228	949.761	1736.83
0.0668968	1581.71	23644	90.7089	425.193	1094.16
0.0991979	1418.56	14300.3	1061.39	1557.38	2549.36
0.0622622	1456.12	23387	100.431	411.743	1034.36
0.0814916	1398.29	17158.8	638.995	1046.45	1861.37
0.10809	1534.75	14198.8	1167.51	1707.96	2788.87
0.0572004	1360.72	23788.6	69.2898	355.292	927.296
0.0558361	1655.53	29649.9	-259.632	19.5489	577.91
0.0431975	1690.68	39138.3	-610.741	-394.753	37.2216
0.0457613	1521.1	33239.8	-377.065	-148.259	309.355
0.0326013	1593.33	48873.2	-778.297	-615.291	-289.278
0.101483	1239.67	12215.6	1297.4	1804.82	2819.65
0.161	1295.29	8045.3	2729.71	3534.71	5144.71
0.138187	1441.82	10433.8	2012.85	2703.79	4085.66
0.0356644	1381.24	38729	-489.635	-311.314	45.3302
0.101259	1433.82	14159.9	1097.66	1603.96	2616.55
0.137989	1250.63	9063.2	2199.11	2889.06	4268.95
0.0599294	1587.23	26485	-88.9951	210.652	809.946
0.0767816	1728	22505.4	191.541	575.449	1343.27
0.0301045	1548.16	51426.1	-795.546	-645.023	-343.978
0.0826268	1604.65	19420.4	461.022	874.156	1700.42
0.0457799	1428.5	31203.6	-284.002	-55.1026	402.696
0.080202	1319.94	16457.7	685.111	1086.12	1888.14
0.0367064	1386.46	37771.6	-468.801	-285.269	81.7955
0.0934006	1728	18500.9	607.016	1074.02	2008.03
0.115665	1423.08	12303.5	1468.53	2046.86	3203.5
0.0518471	1339.88	25842.9	-43.7005	215.535	734.006
0.0443131	1556.67	35128.9	-448.845	-227.28	215.851
0.0281888	1523.72	54054.1	-818.999	-678.055	-396.167
0.0652144	1302.36	19970.4	328	654.072	1306.22
0.0567002	1376.27	24272.7	41.2407	324.742	891.744
0.0368727	1304.31	35373.2	-382.488	-198.125	170.602
0.0897493	1462.19	16291.9	781.544	1230.29	2127.78
0.0601116	1582.66	26328.7	-79.8691	220.689	821.805
0.0455331	1275.15	28004.8	-136.818	90.8473	546.178
0.0573844	1575.85	27461.3	-141.241	145.682	719.526
0.118092	1492.89	12641.7	1459.41	2049.87	3230.79
0.0959249	1728	18014.1	670.123	1149.75	2109
0.0692844	1476.61	21312.4	255.495	601.917	1294.76
0.0966158	1444.09	14946.8	971.301	1454.38	2420.54
0.0438437	1475.19	33646.5	-379.097	-159.878	278.56
0.0744631	1386.72	18623	474.854	847.17	1591.8
0.0783612	1185.46	15128.2	773.566	1165.37	1948.98
0.0595839	1382.99	23210.7	106.611	404.53	1000.37
0.0890525	1413.86	15876.7	812.456	1257.72	2148.24
0.0519103	1180.07	22732.9	117.686	377.238	896.341
0.0920409	1443.11	15679	857.909	1318.11	2238.52
0.0937745	1168.01	12455.6	1176.35	1645.22	2582.97
0.0201071	1272.68	63295	-770.002	-669.466	-468.395
0.124498	1514.52	12165.1	1597.92	2220.4	3465.38
0.0189757	1335.84	70397.4	-861.446	-766.568	-576.811
0.0558397	1353.08	24231.4	42.9169	322.115	880.512
0.115707	1461.25	12628.8	1431.44	2009.98	3167.05
0.0637583	1309.77	20542.8	284.182	602.973	1240.56
0.0382877	1382.52	36108.9	-425.332	-233.894	148.983
0.0451707	1403.33	31067.3	-274.064	-48.2099	403.498
0.115787	1342.96	11598.5	1551.73	2130.66	3288.54
0.0312813	1402.55	44836.6	-620.516	-464.109	-151.296
0.121155	1514.66	12501.9	1514.21	2119.98	3331.53
0.0716273	1409.41	19677	381.273	739.409	1455.68
0.0432353	1728	39967.3	-647.118	-430.941	1.41187
0.056662	1391.37	24555.7	25.1746	308.484	875.104
0.0467312	1357.43	29047.6	-189.148	44.5081	511.82
0.107817	1407.02	13050.1	1288.4	1827.49	2905.65
0.1016	1321.51	13007	1218.49	1726.49	2742.49
0.0342209	1471.15	42989.8	-615.629	-444.524	-102.315
0.0613619	1320.34	21517.3	213.704	520.514	1134.13
0.0500382	1320.23	26384.4	-69.2735	180.917	681.299
0.130333	1406.33	10790.3	1852	2503.67	3807
0.0403123	1242.19	30814.1	-234.378	-32.8171	370.306
0.149608	1241.8	8300.36	2498.4	3246.44	4742.51
0.072324	1367.8	18912.1	440.304	801.924	1525.16
0.0438238	1517.5	34627.2	-421.902	-202.783	235.455
0.0543426	1438.83	26477	-80.2628	191.45	734.876
0.0514245	1635.08	31795.7	-349.466	-92.344	421.901
0.0416858	1499.34	35967.7	-457.196	-248.767	168.091
0.0765563	1514.05	19776.9	399.859	782.641	1548.2
0.042559	1669.27	39222.6	-605.297	-392.502	33.0873
0.0278858	1339.19	48023.9	-642.04	-502.611	-223.753
0.0620168	1430.38	23064.4	120.037	430.121	1050.29
0.0329729	1366.69	41448.9	-542.37	-377.505	-47.7758
0.0525659	1634.39	31092.2	-320.244	-57.4147	468.244
0.0490286	1401.49	28585.1	-175.774	69.369	559.655
0.0498601	1309	26253.3	-62.4918	186.809	685.41
0.161	1597.42	9921.88	2427.58	3232.58	4842.58
0.075262	1318.83	17523.2	562.717	939.027	1691.65
0.0818469	1520.97	18583.1	525.207	934.441	1752.91
0.0333625	1429.19	42838.3	-595.13	-428.318	-94.6935
0.0549078	1383.33	25193.7	-10.6357	263.903	812.981
0.0807617	1524.79	18880.1	494.257	898.066	1705.68
0.0465799	1185.99	25461.5	-21.4958	211.404	677.203
0.109838	1495.33	13614	1250.62	1799.81	2898.18
0.0430381	1323.16	30744	-247.209	-32.0186	398.362
0.0646394	1728	26732.9	-112.016	211.181	857.575
0.0565882	1435.71	25371.3	-21.01	261.931	827.813
0.0789546	1355.73	17171	618.139	1012.91	1802.46
0.0552372	1215.63	22007.4	165.303	441.489	993.861
0.0650848	1616.02	24829.4	11.1035	336.528	987.376
0.0660969	1376.28	20822.2	276.143	606.627	1267.6
0.0529822	1291.04	24367.3	33.5204	298.432	828.254
0.0910363	1503.57	16516.2	772.335	1227.52	2137.88
0.0815936	1538.79	18859.2	501.047	909.015	1724.95
0.0705697	1522.43	21573.5	241.811	594.659	1300.36
0.0606345	1422.6	23461.8	93.2664	396.439	1002.78
0.104533	1490.77	14261.2	1122.56	1645.22	2690.55
0.0661056	1459.6	22079.8	193.039	523.567	1184.62
0.0640587	1473.06	22995.4	128.411	448.704	1089.29
0.0768922	1502.83	19544.6	419.477	803.939	1572.86
0.155869	1664.86	10681.2	2231.85	3011.2	4569.88
0.040487	1391.49	34368.8	-379.315	-176.88	227.99
0.103302	1345.25	13022.5	1237.3	1753.81	2786.83
0.0316772	1343.14	42400.7	-551.206	-392.82	-76.048
0.0808324	1556.26	19252.9	464.549	868.711	1677.04
0.147685	1236.79	8374.56	2455.32	3193.75	4670.6
0.0911808	1198.2	13140.9	1081.32	1537.22	2449.03
0.0791759	1580.09	19956.7	399.31	795.189	1586.95
0.0572349	1638.74	28631.9	-207.871	78.304	650.653
0.0744194	1252.45	16829.7	608.03	980.127	1724.32
0.0656311	1440.3	21945.4	200.48	528.636	1184.95
0.0517828	1348.15	26034.7	-53.5812	205.333	723.16
0.0645388	1385.6	21469.2	227.873	550.567	1195.95
0.0801574	1488.6	18571	515.336	916.123	1717.7
0.0522158	1221.77	23398.5	83.625	344.704	866.862
0.0513182	1244.63	24253.3	38.3188	294.91	808.091
0.0401312	1340.78	33410	-337.502	-136.847	264.465
0.0873017	1429.24	16371.3	753.301	1189.81	2062.83
0.0935029	1290.28	13799.4	1047.29	1514.81	2449.83
0.0813503	1561.02	19188.9	472.737	879.488	1692.99
0.112658	1410.87	12523.5	1405.57	1968.86	3095.44
0.0763202	1378.57	18062.9	529.438	911.039	1674.24
0.0873515	1493.67	17099.6	690.116	1126.87	2000.39
0.0839988	1428.19	17002.5	671.782	1091.78	1931.76
0.0704781	1556.68	22087.4	205.275	557.666	1262.45
0.0579926	1276.69	22014.8	173.121	463.084	1043.01
[truncated: 8,001 more rows]
