# Supplementary material for: Economic value and clinical association of a supervised lifestyle-improving program for MASLD
Source: Front Pharmacol. 2026 Jan 16;16:1708451. doi: 10.3389/fphar.2025.1708451 (PMC12856267; doi:10.3389/fphar.2025.1708451)
Supplement: Supplementary file 1 [file DataSheet1.zip › Supplementary_materials/S7/S6_4_OWSA_ICER_Table.xlsx]

## Sheet: Sheet1
Parameter	Level	ICER	Delta
QALY	QALY_low	144000	126222
QALY	QALY_high	8944.1	-8833.68
Cost	Cost_low	14222.2	-3555.56
Cost	Cost_high	21333.3	3555.56
Table S6_4. Tornado diagram data (ICER). Effects of one-at-a-time parameter changes on cost-effectiveness. Columns: Parameter, Low and High (ICER at the lower and upper bound of the parameter), and Width (absolute difference in ICER, €/QALY).
