# Supplementary material for: Economic value and clinical association of a supervised lifestyle-improving program for MASLD
Source: Front Pharmacol. 2026 Jan 16;16:1708451. doi: 10.3389/fphar.2025.1708451 (PMC12856267; doi:10.3389/fphar.2025.1708451)
Supplement: Supplementary file 1 [file DataSheet1.zip › Supplementary_materials/S7/Script_icer_nmb_psa.py]

import numpy as np
import pandas as pd
import matplotlib.pyplot as plt
import os
from math import isfinite

# =============================
# CONFIG
# =============================
# Default output directory: a local "SENSITIVITY" folder wherever the script runs
output_dir = os.path.join(os.getcwd(), "SENSITIVITY")
os.makedirs(output_dir, exist_ok=True)

# Random generator (reproducible)
rng = np.random.default_rng(42)

# =============================
# PARAM HELPERS
# =============================
def get_float(prompt, default):
    try:
        value = input(f"{prompt} [{default}]: ").strip()
        return float(value) if value else float(default)
    except Exception:
        return float(default)

def get_int(prompt, default):
    try:
        value = input(f"{prompt} [{default}]: ").strip()
        return int(value) if value else int(default)
    except Exception:
        return int(default)

def gamma_from_mean_sd(mean, sd):
    # shape-k, scale-theta
    k = (mean / sd)**2
    theta = (sd**2) / mean
    return k, theta

def lognorm_from_mean_sd(mean, sd):
    # mu, sigma of underlying normal
    sigma2 = np.log(1 + (sd**2) / (mean**2))
    sigma = np.sqrt(sigma2)
    mu = np.log(mean) - 0.5*sigma2
    return mu, sigma

# =============================
# CORE MODEL (no interactive)
# =============================
def run_psa_and_owsa(
        qaly_mean=0.081, qaly_sd=0.0378, qaly_min=0.010, qaly_max=0.161,
        cost_mean=1440.0, cost_sd=150.0, cost_min=1152.0, cost_max=1728.0,
        wtp_thresholds=(25000, 30000, 40000),
        n_iter=10000,
        rho=0.25,
        outdir=output_dir,
        make_figures=True
    ):
    os.makedirs(outdir, exist_ok=True)
    # ---------- PSA ----------
    # QALY gain ~ Lognormal (positiva, asimmetrica)
    mu_lg, sig_lg = lognorm_from_mean_sd(qaly_mean, qaly_sd)
    z1 = rng.standard_normal(n_iter)
    qaly_sim = np.exp(mu_lg + sig_lg * z1)
    # opzionale: tronca per coerenza col reporting studiato
    qaly_sim = np.clip(qaly_sim, 1e-8, qaly_max)  # non consentire > max riportato
    
    # Cost ~ Gamma (positiva, asimmetrica)
    k, theta = gamma_from_mean_sd(cost_mean, cost_sd)
    # Copula normale semplice per correlazione grezza
    z2 = rho*z1 + np.sqrt(1 - rho**2)*rng.standard_normal(n_iter)
    # Rank-based mapping per indurre correlazione
    cost_raw = rng.gamma(shape=k, scale=theta, size=n_iter)
    # ordina cost_raw secondo l'ordine di z2
    order = np.argsort(z2)
    cost_sim = np.empty_like(cost_raw)
    cost_sim[order] = np.sort(cost_raw)
    # clamp ai min/max plausibili (opzionale, per allineamento con range operativi)
    cost_sim = np.clip(cost_sim, cost_min, cost_max)

    # ICER (descrittivo)
    icer_sim = cost_sim / qaly_sim

    # NMB
    nmb_sim = {wtp: (qaly_sim * wtp) - cost_sim for wtp in wtp_thresholds}

    # Export PSA data
    psa_df = pd.DataFrame({"QALY_gain": qaly_sim, "Cost": cost_sim, "ICER": icer_sim})
    for w in wtp_thresholds:
        psa_df[f"NMB_{w}"] = nmb_sim[w]
    psa_path = os.path.join(outdir, "PSA_SimulationResults.xlsx")
    try:
        psa_df.to_excel(psa_path, index=False)
    except Exception as e:
        # fallback to CSV if Excel writer not available
        psa_df.to_csv(os.path.join(outdir, "PSA_SimulationResults.csv"), index=False)

    # ---------- CEAC (NMB) ----------
    wtp_grid = np.arange(0, 60001, 1000)
    ceac_nmb = []
    for w in wtp_grid:
        nmb = (qaly_sim * w) - cost_sim
        ceac_nmb.append(np.mean(nmb > 0))
    ceac_df = pd.DataFrame({"WTP": wtp_grid, "Pr_CE": ceac_nmb})
    try:
        ceac_df.to_excel(os.path.join(outdir, "CEAC_NMB.xlsx"), index=False)
    except Exception:
        ceac_df.to_csv(os.path.join(outdir, "CEAC_NMB.csv"), index=False)

    # ---------- Cost-effectiveness plane ----------
    if make_figures:
        plt.figure(figsize=(7, 7))
        plt.scatter(qaly_sim, cost_sim, s=5, alpha=0.3)
        for w in (25000, 30000, 40000):
            q = np.linspace(0, float(np.percentile(qaly_sim, 99.5)), 100)
            plt.plot(q, w*q, linestyle='--', label=f'WTP {w}')
        plt.xlabel("ΔQALY")
        plt.ylabel("ΔCost (€)")
        plt.title("Cost-Effectiveness Plane (PSA)")
        plt.legend()
        plt.tight_layout()
        plt.savefig(os.path.join(outdir, "CE_Plane.png"), dpi=300)
        plt.close()

        # CEAC plot
        plt.figure(figsize=(10, 6))
        plt.plot(wtp_grid, ceac_nmb, label='CEAC: Pr[NMB>0]')
        for w in (25000, 30000, 40000):
            plt.axvline(w, linestyle='--', label=f'WTP {w}')
        plt.xlabel("WTP (€ per QALY)")
        plt.ylabel("Probability cost-effective")
        plt.title("Cost-Effectiveness Acceptability Curve (NMB-based)")
        plt.ylim(0, 1.05)
        plt.legend()
        plt.tight_layout()
        plt.savefig(os.path.join(outdir, "CEAC_NMB.png"), dpi=300)
        plt.close()

    # ---------- OWSA (ICER & NMB) ----------
    base_q = qaly_mean
    base_c = cost_mean
    base_icer = base_c / base_q

    range_qaly = [qaly_min, base_q, qaly_max]
    range_cost = [cost_min, base_c, cost_max]

    rows_icer = []
    for label, q in [("QALY_low", range_qaly[0]), ("QALY_high", range_qaly[-1])]:
        icer = (base_c / q)
        rows_icer.append({"Parameter": "QALY", "Level": label, "ICER": icer, "Delta": icer - base_icer})
    for label, c in [("Cost_low", range_cost[0]), ("Cost_high", range_cost[-1])]:
        icer = (c / base_q)
        rows_icer.append({"Parameter": "Cost", "Level": label, "ICER": icer, "Delta": icer - base_icer})
    tornado_icer = pd.DataFrame(rows_icer)

    # Agg per tornado
    agg = tornado_icer.groupby("Parameter")["Delta"].agg(lambda x: (x.min(), x.max()))
    tplot = []
    for p, (dmin, dmax) in agg.items():
        tplot.append({"Parameter": p, "Low": min(dmin, dmax), "High": max(dmin, dmax), "Width": abs(dmax - dmin)})
    tornado_plot_df = pd.DataFrame(tplot).sort_values("Width", ascending=True)

    try:
        tornado_icer.to_excel(os.path.join(outdir, "OWSA_ICER_Table.xlsx"), index=False)
        tornado_plot_df.to_excel(os.path.join(outdir, "OWSA_ICER_TornadoData.xlsx"), index=False)
    except Exception:
        tornado_icer.to_csv(os.path.join(outdir, "OWSA_ICER_Table.csv"), index=False)
        tornado_plot_df.to_csv(os.path.join(outdir, "OWSA_ICER_TornadoData.csv"), index=False)

    if make_figures:
        plt.figure(figsize=(8, 4))
        y = np.arange(len(tornado_plot_df))
        for i, row in enumerate(tornado_plot_df.itertuples()):
            plt.barh(i, row.High, left=0, alpha=0.6)
            plt.barh(i, -row.Low, left=0, alpha=0.6)
        plt.axvline(0, linestyle='--', color='k')
        plt.yticks(y, tornado_plot_df["Parameter"])
        plt.xlabel("ΔICER vs base (€ per QALY)")
        plt.title("Tornado – One-way Sensitivity (ICER)")
        plt.tight_layout()
        plt.savefig(os.path.join(outdir, "Tornado_OWSA_ICER.png"), dpi=300)
        plt.close()

    # Tornado NMB @ WTP=30k
    wtp = 30000
    base_nmb = (base_q * wtp) - base_c
    rows_nmb = []
    for label, q in [("QALY_low", range_qaly[0]), ("QALY_high", range_qaly[-1])]:
        nmb = (q * wtp) - base_c
        rows_nmb.append({"Parameter": "QALY", "Level": label, "NMB": nmb, "Delta": nmb - base_nmb})
    for label, c in [("Cost_low", range_cost[0]), ("Cost_high", range_cost[-1])]:
        nmb = (base_q * wtp) - c
        rows_nmb.append({"Parameter": "Cost", "Level": label, "NMB": nmb, "Delta": nmb - base_nmb})
    tornado_nmb = pd.DataFrame(rows_nmb)

    agg_nmb = tornado_nmb.groupby("Parameter")["Delta"].agg(lambda x: (x.min(), x.max()))
    tplot_nmb = []
    for p, (dmin, dmax) in agg_nmb.items():
        tplot_nmb.append({"Parameter": p, "Low": min(dmin, dmax), "High": max(dmin, dmax), "Width": abs(dmax - dmin)})
    tornado_plot_nmb_df = pd.DataFrame(tplot_nmb).sort_values("Width", ascending=True)

    try:
        tornado_nmb.to_excel(os.path.join(outdir, "OWSA_NMB_Table_WTP30000.xlsx"), index=False)
        tornado_plot_nmb_df.to_excel(os.path.join(outdir, "OWSA_NMB_TornadoData_WTP30000.xlsx"), index=False)
    except Exception:
        tornado_nmb.to_csv(os.path.join(outdir, "OWSA_NMB_Table_WTP30000.csv"), index=False)
        tornado_plot_nmb_df.to_csv(os.path.join(outdir, "OWSA_NMB_TornadoData_WTP30000.csv"), index=False)

    if make_figures:
        plt.figure(figsize=(8, 4))
        y = np.arange(len(tornado_plot_nmb_df))
        for i, row in enumerate(tornado_plot_nmb_df.itertuples()):
            plt.barh(i, row.High, left=0, alpha=0.6)
            plt.barh(i, -row.Low, left=0, alpha=0.6)
        plt.axvline(0, linestyle='--', color='k')
        plt.yticks(y, tornado_plot_nmb_df["Parameter"])
        plt.xlabel(f"ΔNMB vs base @ WTP €{wtp}")
        plt.title("Tornado – One-way Sensitivity (NMB)")
        plt.tight_layout()
        plt.savefig(os.path.join(outdir, f"Tornado_OWSA_NMB_WTP_{wtp}.png"), dpi=300)
        plt.close()

    # ---------- Summary tables ----------
    # ICER descriptive stats
    icer_stats = {
        "Minimum": float(np.min(icer_sim)),
        "25th percentile": float(np.percentile(icer_sim, 25)),
        "Median": float(np.median(icer_sim)),
        "Mean": float(np.mean(icer_sim)),
        "SD": float(np.std(icer_sim, ddof=1)),
        "75th percentile": float(np.percentile(icer_sim, 75)),
        "Maximum": float(np.max(icer_sim)),
    }
    icer_stats_df = pd.DataFrame.from_dict(icer_stats, orient="index", columns=["ICER (€/QALY)"])
    try:
        icer_stats_df.to_excel(os.path.join(outdir, "ICER_PSA_DescriptiveStats.xlsx"))
    except Exception:
        icer_stats_df.to_csv(os.path.join(outdir, "ICER_PSA_DescriptiveStats.csv"))

    # NMB summary
    nmb_summary_rows = []
    for w in wtp_thresholds:
        arr = nmb_sim[w]
        nmb_summary_rows.append({
            "WTP (€/QALY)": w,
            "Mean NMB (€)": float(np.mean(arr)),
            "SD (€)": float(np.std(arr, ddof=1)),
            "Median (€)": float(np.median(arr)),
            "IQR (€)": f"{np.percentile(arr,25):.2f} – {np.percentile(arr,75):.2f}",
            "Pr(NMB>0)": float(np.mean(arr > 0))
        })
    nmb_summary_df = pd.DataFrame(nmb_summary_rows)
    try:
        nmb_summary_df.to_excel(os.path.join(outdir, "NMB_PSA_Summary.xlsx"), index=False)
    except Exception:
        nmb_summary_df.to_csv(os.path.join(outdir, "NMB_PSA_Summary.csv"), index=False)

    # Return key stats for reporting
    stats = {
        "base_qaly": qaly_mean,
        "base_cost": cost_mean,
        "base_icer": cost_mean / qaly_mean,
        "icer_median": float(np.median(icer_sim)),
        "icer_p25": float(np.percentile(icer_sim, 25)),
        "icer_p75": float(np.percentile(icer_sim, 75)),
    }
    for w in wtp_thresholds:
        stats[f"pr_ce_{w}"] = float(np.mean(nmb_sim[w] > 0))
        stats[f"nmb_mean_{w}"] = float(np.mean(nmb_sim[w]))
        stats[f"nmb_median_{w}"] = float(np.median(nmb_sim[w]))
    return stats

# =============================
# CLI ENTRY (optional interactive)
# =============================
def main():
    print("\\n--- Sensitivity Analysis Parameters ---\\n[Press Enter to accept defaults]\\n")
    qaly_mean = get_float("QALY gain (mean)", 0.081)
    qaly_sd   = get_float("QALY gain (SD)", 0.0378)
    qaly_min  = get_float("QALY minimum (reporting cap)", 0.010)
    qaly_max  = get_float("QALY maximum (reporting cap)", 0.161)

    cost_mean = get_float("Intervention cost, mean (€)", 1440)
    cost_sd   = get_float("Intervention cost SD (€)", 150)
    cost_min  = get_float("Intervention cost minimum (€)", 1152)
    cost_max  = get_float("Intervention cost maximum (€)", 1728)

    n_iter    = get_int("N Monte Carlo simulations (PSA)", 10000)

    stats = run_psa_and_owsa(
        qaly_mean=qaly_mean, qaly_sd=qaly_sd, qaly_min=qaly_min, qaly_max=qaly_max,
        cost_mean=cost_mean, cost_sd=cost_sd, cost_min=cost_min, cost_max=cost_max,
        n_iter=n_iter
    )

    print("\\n--- Key results (defaults) ---")
    print(f"Base ICER: €{stats['base_icer']:.0f} per QALY")
    print(f"Median ICER (PSA): €{stats['icer_median']:.0f}  [p25: €{stats['icer_p25']:.0f}; p75: €{stats['icer_p75']:.0f}]")
    for w in (25000, 30000, 40000):
        print(f"Pr[NMB>0] @ WTP €{w}: {100*stats[f'pr_ce_{w}']:.1f}%")

if __name__ == "__main__":
    main()
