# Supplementary material for: Economic value and clinical association of a supervised lifestyle-improving program for MASLD
Source: Front Pharmacol. 2026 Jan 16;16:1708451. doi: 10.3389/fphar.2025.1708451 (PMC12856267; doi:10.3389/fphar.2025.1708451)
Supplement: Supplementary file 1 [file DataSheet1.zip › Supplementary_materials/S7/S6_5_Tornado_parameters_ICER_NMB.xlsx]

## Sheet: S9_Tornado_Combined
Parameter	ICER_Low_(€/QALY)	ICER_High_(€/QALY)	ICER_Width_(€/QALY)	NMB_Low (€)	NMB_High (€)	NMB_Width (€)
Cost	-3555.56	3555.56	7111.11	-288	288	576
QALY	-8833.68	126222	135056	-2130	2400	4530
Table S6_5. One-way sensitivity analysis inputs and tornado data (ICER and NMB). For each varied parameter, the table reports the base value (if available), the ICER at the low and high bound (ICER_Low_(€/QALY), ICER_High_(€/QALY)) and their absolute difference (ICER_Width_(€/QALY)). A companion set of columns summarizes the Net Monetary Benefit (NMB) at WTP €30,000 per QALY (NMB_Low, NMB_High, a…

## Sheet: Caption
Caption
S
