# Supplementary material for: Economic value and clinical association of a supervised lifestyle-improving program for MASLD
Source: Front Pharmacol. 2026 Jan 16;16:1708451. doi: 10.3389/fphar.2025.1708451 (PMC12856267; doi:10.3389/fphar.2025.1708451)
Supplement: Supplementary file 1 [file DataSheet1.zip › Supplementary_materials/S7/S6_3_OWSA_NMB_Table_WTP30000.xlsx]

## Sheet: Sheet1
Parameter	Level	NMB	Delta
QALY	QALY_low	-1140	-2130
QALY	QALY_high	3390	2400
Cost	Cost_low	1278	288
Cost	Cost_high	702	-288
Table S6_3. One-way sensitivity analysis (NMB) at WTP €30,000. Impact of varying individual parameters on value. Columns: Parameter (varied input), Level (low/high or scenario), NMB (€, at WTP €30,000), and Delta (change in NMB vs base).
