# Supplementary material for: Economic value and clinical association of a supervised lifestyle-improving program for MASLD
Source: Front Pharmacol. 2026 Jan 16;16:1708451. doi: 10.3389/fphar.2025.1708451 (PMC12856267; doi:10.3389/fphar.2025.1708451)
Supplement: Supplementary file 1 [file DataSheet1.zip › Supplementary_materials/S9/S8_Drug_dispensing.xlsx]

## Sheet: Pilur_decoding
PATIENT_ID	PILUR
CB01	2Cuti
CB11	1y7zG
CB15	2Eg5p
CB16	22xP7
CB17	29fHl
CB18	2A8kV
CB20	27BWu
CB21	2Abor
CB22	1x7AW
CB23	25DMN
CB24	29lIA
CB25	23BeP
CB26	20pRq
CB27	20ixR
CB28	1yBBN
CB29	22d3b
CB30	1z7YY
CB31	24u6X
CB34	20W0A
CB35	21jEG
CB36	25h7L
CB38	2B9fW
CB39	2303U
CB41	20XCX
CB44	22BX9
CB46	28Azy
CB47	249h9
Table_S8a. Crosswalk between internal patient identifiers and de-identified study codes. Each row links a site-level PATIENT_ID to its pseudonymous PILUR code.

## Sheet: Drug_dispensing
Anno Erogazione	Semestre Erogazione	Trimestre Erogazione	Mese Erogazione	Data Erogazione	PILUR	Sottogruppo Chimico Terapeutico	Principio Attivo	Farmaco	Imp. Lordo Prestazione Farmaceutica Convenzionata	N. Confezioni Farmaceutica Convenzionata	N. DDD
2021	2021 I Semestre	2021 I Trimestre	2021 01	2021-01-02	28Cqx	derivati dell'acido acetico e sostanze correlate (M01AB)	ketorolac (M01AB15)	toradol*30mg/ml in 3f (027253020) (0107 ) (M01AB15 ) (01-OCT-90 )	4.06	1	3				età media	#REF!
2021	2021 I Semestre	2021 I Trimestre	2021 01	2021-01-04	24ctO	associazioni di penicilline, inclusi gli inibitori delle beta-lattamasi (J01CR)	amoxicillina ed inibitori enzimatici (J01CR02)	amox+ac cla aur*875+125mg12c (039545076) (3199 ) (J01CR02 ) (22-MAR-11 )	7.9	1	7
2021	2021 I Semestre	2021 I Trimestre	2021 01	2021-01-04	28Cqx	antagonisti dell'alfa adrenorecettore (G04CA)	tamsulosina (G04CA02)	tamsulosina eg*0,4mg20cpsrm (037002045) (1561 ) (G04CA02 ) (26-JUL-06 )	8.82	2	40
2021	2021 I Semestre	2021 I Trimestre	2021 01	2021-01-04	28Cqx	derivati dell'acido acetico e sostanze correlate (M01AB)	ketorolac (M01AB15)	ketorolac aur*30mg/ml 3f (038205023) (5644 ) (M01AB15 ) (06-OCT-08 )	4.32	2	6
2021	2021 I Semestre	2021 I Trimestre	2021 01	2021-01-04	28Cqx	fluorochinoloni (J01MA)	ciprofloxacina (J01MA02)	ciprofloxac. ztv*500mg 6cpr (038208029) (8043 ) (J01MA02 ) (04-DEC-15 )	6.13	1	3
2021	2021 I Semestre	2021 I Trimestre	2021 01	2021-01-04	2Cd7t	ace-inibitori, non associati (C09AA)	perindopril (C09AA04)	perindopril san*4mg 30cpr (038764078) (1392 ) (C09AA04 ) (23-JUN-09 )	14.28	2	60
2021	2021 I Semestre	2021 I Trimestre	2021 01	2021-01-05	1x7E7	altri antidepressivi (N06AX)	amfebutamone (N06AX12)	elontril*150mg 30cpr rm (037697024) (0200 ) (N06AX12 ) (15-DEC-08 )	64.98	2	30
2021	2021 I Semestre	2021 I Trimestre	2021 01	2021-01-05	22d3b	bloccanti dei recettori alfa- e beta-adrenergici (C07AG)	carvedilolo (C07AG02)	dilatrend*25mg 30cpr div. (027604014) (3827 ) (C07AG02 ) (01-APR-93 )	15.12	2	40
2021	2021 I Semestre	2021 I Trimestre	2021 01	2021-01-05	249h9	fluorochinoloni (J01MA)	ciprofloxacina (J01MA02)	ciprofloxac. ztv*500mg 6cpr (038208029) (8043 ) (J01MA02 ) (04-DEC-15 )	6.13	1	3
2021	2021 I Semestre	2021 I Trimestre	2021 01	2021-01-05	27dRM	vitamina d ed analoghi (A11CC)	calcifediolo (A11CC06)	neodidro*0,266mg 5 cps (045241039) (0794 ) (A11CC06 ) (23-MAY-18 )	4.86	1	1.33
2021	2021 I Semestre	2021 I Trimestre	2021 01	2021-01-05	29fHl	inibitori dell'hmg coa reduttasi in associazione con altre sostanze modificatrici dei lipidi (C10BA)	rosuvastatina e ezetimibe (C10BA06)	cholecomb*5mg/10mg 30 cps (043496266) (1440 ) (C10BA06 ) (24-JAN-19 )	38.16	2	60
2021	2021 I Semestre	2021 I Trimestre	2021 01	2021-01-07	1yBBN	altri antiepilettici (N03AX)	pregabalin (N03AX16)	lyrica*150mg 56cps (036476188) (4995 ) (N03AX16 ) (22-SEP-05 )	32.19	1	28
2021	2021 I Semestre	2021 I Trimestre	2021 01	2021-01-07	27dRM	antagonisti dell'angiotensina ii, non associati (C09CA)	olmesartan medoxomil (C09CA08)	olpress*28 cpr 20 mg (036026060) (0734 ) (C09CA08 ) (01-DEC-04 )	20.34	2	56
2021	2021 I Semestre	2021 I Trimestre	2021 01	2021-01-08	249h9	fluorochinoloni (J01MA)	ciprofloxacina (J01MA02)	ciprofloxac. ztv*500mg 6cpr (038208029) (8043 ) (J01MA02 ) (04-DEC-15 )	12.26	2	6
2021	2021 I Semestre	2021 I Trimestre	2021 01	2021-01-12	21NdO	antagonisti dell'alfa adrenorecettore (G04CA)	tamsulosina (G04CA02)	tamsulosin doc*0,4mg20cpsrm (037007034) (0898 ) (G04CA02 ) (20-JUL-06 )	8.82	2	40
2021	2021 I Semestre	2021 I Trimestre	2021 01	2021-01-12	21NdO	dopa e suoi derivati (N04BA)	levodopa ed inibitore della decarbossilasi (N04BA02)	madopar*100+25mg 30 cpr dis (023142058) (0108 ) (N04BA02 ) (01-JUN-95 )	9.42	2	10
2021	2021 I Semestre	2021 I Trimestre	2021 01	2021-01-12	21NdO	inibitori della monoaminoossidasi b (N04BD)	selegilina (N04BD01)	jumex*5mg 50 cpr (025462019) (5330 ) (N04BD01 ) (01-NOV-84 )	15.19	1	50
2021	2021 I Semestre	2021 I Trimestre	2021 01	2021-01-12	2Cd7t	derivati diidropiridinici (C08CA)	amlodipina (C08CA01)	norvasc*5mg 28 cpr (027428010) (4995 ) (C08CA01 ) (01-MAY-97 )	11.06	2	56
2021	2021 I Semestre	2021 I Trimestre	2021 01	2021-01-13	1wh7Y	inibitori della hmg coa reduttasi (C10AA)	atorvastatina (C10AA05)	torvast*40mg 30 cpr (033007067) (4995 ) (C10AA05 ) (01-MAR-04 )	25.06	2	120
2021	2021 I Semestre	2021 I Trimestre	2021 01	2021-01-13	27BWu	antagonisti dell'angiotensina ii e diuretici (C09DA)	candesartan e diuretici (C09DA06)	blopresid*32/12,5 28cpr (034187233) (3827 ) (C09DA06 ) (23-OCT-09 )	24.86	2	56
2021	2021 I Semestre	2021 I Trimestre	2021 01	2021-01-13	27BWu	derivati diidropiridinici (C08CA)	nifedipina (C08CA05)	adalat crono*30mg 14cpr rm (027980010) (0022 ) (C08CA05 ) (01-APR-92 )	13.54	2	28
2021	2021 I Semestre	2021 I Trimestre	2021 01	2021-01-14	20W0A	antagonisti dell'angiotensina ii e calcioantagonisti (C09DB)	olmesartan medoxomil e amlodipina (C09DB02)	bivis*40mg/10mg 28cpr (038947242) (0734 ) (C09DB02 ) (23-AUG-11 )	25	2	56
2021	2021 I Semestre	2021 I Trimestre	2021 01	2021-01-14	20W0A	antiaggreganti piastrinici, esclusa l'eparina (B01AC)	acido acetilsalicilico (B01AC06)	cardioaspirin*100mg 30cpr (024840074) (0022 ) (B01AC06 ) (01-JUN-96 )	4.7	2	60
2021	2021 I Semestre	2021 I Trimestre	2021 01	2021-01-14	20W0A	inibitori della hmg coa reduttasi (C10AA)	simvastatina (C10AA01)	sivastin*10mg 20cpr riv. (027208014) (4375 ) (C10AA01 ) (01-MAY-89 )	8.82	2	13.334
2021	2021 I Semestre	2021 I Trimestre	2021 01	2021-01-14	27BWu	inibitori selettivi della serotonina-ricaptazione (N06AB)	citalopram (N06AB04)	elopram*20mg 28 cpr (028681017) (7184 ) (N06AB04 ) (01-MAR-95 )	25.28	2	56
2021	2021 I Semestre	2021 I Trimestre	2021 01	2021-01-15	1wh7Y	biguanidi (A10BA)	metformina (A10BA02)	glucophage unidie*1000mg 60c (040628063) (0794 ) (A10BA02 ) (09-JUN-14 )	11.22	2	60
2021	2021 I Semestre	2021 I Trimestre	2021 01	2021-01-19	24ctO	ace inibitori, altre associazioni (C09BX)	perindopril e bisoprololo (C09BX02)	cosyrel*5/5mg 30cpr riv (044256028) (1440 ) (C09BX02 ) (31-AUG-17 )	19.92	2	60
2021	2021 I Semestre	2021 I Trimestre	2021 01	2021-01-19	24ctO	altri farmaci per il trattamento dell'ulcera peptica e della malattia da reflusso gastroesofageo (A02BX)	non applicabile (-3)	gaviscon advance*20bs men (034248171) (3510 ) (A02BX ) (23-MAR-06 )	9.58	2	16
2021	2021 I Semestre	2021 I Trimestre	2021 01	2021-01-19	24ctO	antiaggreganti piastrinici, esclusa l'eparina (B01AC)	acido acetilsalicilico (B01AC06)	ac acsal eg*100mg 30 cpr (042180048) (1561 ) (B01AC06 ) (21-MAR-14 )	2.82	2	60
2021	2021 I Semestre	2021 I Trimestre	2021 01	2021-01-19	24ctO	biguanidi (A10BA)	metformina (A10BA02)	metformina pns*1000mg 60cpr (040975106) (3018 ) (A10BA02 ) (16-APR-13 )	3.64	1	30
2021	2021 I Semestre	2021 I Trimestre	2021 01	2021-01-19	24ctO	fibrati (C10AB)	fenofibrato (C10AB05)	fenofibrato eg*145mg 30cpr (043837018) (1561 ) (C10AB05 ) (04-APR-16 )	13.54	2	43.5
2021	2021 I Semestre	2021 I Trimestre	2021 01	2021-01-19	24ctO	inibitori dell'hmg coa reduttasi in associazione con altre sostanze modificatrici dei lipidi (C10BA)	rosuvastatina e ezetimibe (C10BA06)	cholecomb*20mg/10mg 30 cps (043496102) (1440 ) (C10BA06 ) (17-APR-18 )	50.88	2	60
2021	2021 I Semestre	2021 I Trimestre	2021 01	2021-01-20	2303U	ace-inibitori e calcioantagonisti (C09BB)	enalapril e lercanidipina (C09BB02)	coripren*20mg+10mg 28 cpr (038568147) (0107 ) (C09BB02 ) (04-APR-11 )	21.86	2	56
2021	2021 I Semestre	2021 I Trimestre	2021 01	2021-01-20	2303U	ormoni tiroidei (H03AA)	levotiroxina sodica (H03AA01)	eutirox*100mcg 50cpr (024402137) (2392 ) (H03AA01 ) (01-FEB-99 )	5.22	2	66.666
2021	2021 I Semestre	2021 I Trimestre	2021 01	2021-01-21	24ctO	altri antiepilettici (N03AX)	levetiracetam (N03AX14)	levetirac. ate*500mg 60cpr (040534063) (2753 ) (N03AX14 ) (11-OCT-12 )	75.34	2	40
2021	2021 I Semestre	2021 I Trimestre	2021 01	2021-01-22	24u6X	biguanidi (A10BA)	metformina (A10BA02)	slowmet*1000mg 60cpr rp (040629065) (4055 ) (A10BA02 ) (14-OCT-13 )	13.6	2	60
2021	2021 I Semestre	2021 I Trimestre	2021 01	2021-01-22	24u6X	inibitori della hmg coa reduttasi (C10AA)	atorvastatina (C10AA05)	atorvastatina via*10mg 30cpr (041443197) (4995 ) (C10AA05 ) (08-MAY-12 )	8.7	2	30
2021	2021 I Semestre	2021 I Trimestre	2021 01	2021-01-23	25qRK	betabloccanti selettivi e tiazidi (C07BB)	nebivololo e tiazidi (C07BB12)	aloneb*5mg/12,5mg 28 cpr (039180031) (0081 ) (C07BB12 ) (04-SEP-13 )	8.18	1	28
2021	2021 I Semestre	2021 I Trimestre	2021 01	2021-01-25	24FCO	betabloccanti selettivi e tiazidi (C07BB)	nebivololo e tiazidi (C07BB12)	lobidiur*5mg+12,5mg 28cpr (039181033) (0734 ) (C07BB12 ) (07-MAR-13 )	16.36	2	56
2021	2021 I Semestre	2021 I Trimestre	2021 01	2021-01-25	25Cee	biguanidi (A10BA)	metformina (A10BA02)	metformina tev*50cpr 500mg (035195217) (0813 ) (A10BA02 ) (11-NOV-10 )	3.94	2	25
2021	2021 I Semestre	2021 I Trimestre	2021 01	2021-01-25	25Cee	sostanze betabloccanti (S01ED)	timololo (S01ED01)	timogel*1mg/g gel oft.30con (037700010) (1321 ) (S01ED01 ) (25-FEB-08 )	24.24	2	60
2021	2021 I Semestre	2021 I Trimestre	2021 01	2021-01-25	27dR4	antagonisti dell'angiotensina ii, non associati (C09CA)	olmesartan medoxomil (C09CA08)	plaunac*28 cpr riv. 10mg (036025017) (0734 ) (C09CA08 ) (01-DEC-04 )	15.66	2	28
2021	2021 I Semestre	2021 I Trimestre	2021 01	2021-01-27	25DMN	derivati piperazinici (R06AE)	cetirizina (R06AE07)	cetirizina ztv*10mg20cpr riv (037300047) (8043 ) (R06AE07 ) (06-JUL-07 )	3.6	1	20
2021	2021 I Semestre	2021 I Trimestre	2021 01	2021-01-29	1y7zG	ace-inibitori e calcioantagonisti (C09BB)	ramipril e amlodipina (C09BB07)	icomb*10mg/10mg 30cps (042384103) (4025 ) (C09BB07 ) (19-DEC-14 )	34.98	3	90
2021	2021 I Semestre	2021 I Trimestre	2021 01	2021-01-29	1y7zG	inibitori della hmg coa reduttasi (C10AA)	rosuvastatina (C10AA07)	crestor*5mg 28 cpr (035885502) (0045 ) (C10AA07 ) (21-OCT-05 )	14.7	2	28
2021	2021 I Semestre	2021 I Trimestre	2021 01	2021-01-31	25h7L	antagonisti dell'angiotensina ii, non associati (C09CA)	valsartan (C09CA03)	tareg*40mg 14cpr riv. (033178260) (0114 ) (C09CA03 ) (12-APR-13 )	12.69	3	6
2021	2021 I Semestre	2021 I Trimestre	2021 01	2021-01-31	25h7L	antiaggreganti piastrinici, esclusa l'eparina (B01AC)	acido acetilsalicilico (B01AC06)	cardioaspirin*100mg 30cpr (024840074) (0022 ) (B01AC06 ) (01-JUN-96 )	2.35	1	30
2021	2021 I Semestre	2021 I Trimestre	2021 01	2021-01-31	25h7L	antiaggreganti piastrinici, esclusa l'eparina (B01AC)	clopidogrel (B01AC04)	plavix*75mg 28 cpr riv. (044811014) (3252 ) (B01AC04 ) (01-JUN-17 )	36.7	2	56
2021	2021 I Semestre	2021 I Trimestre	2021 01	2021-01-31	25h7L	inibitori dell'hmg coa reduttasi in associazione con altre sostanze modificatrici dei lipidi (C10BA)	rosuvastatina e ezetimibe (C10BA06)	cholecomb*20mg/10mg 30 cps (043496102) (1440 ) (C10BA06 ) (17-APR-18 )	50.88	2	60
2021	2021 I Semestre	2021 I Trimestre	2021 01	2021-01-31	25h7L	inibitori della pompa acida (A02BC)	pantoprazolo (A02BC02)	pantorc*20mg 28 cpr blis (031981069) (0348 ) (A02BC02 ) (16-FEB-09 )	5.92	1	14
2021	2021 I Semestre	2021 I Trimestre	2021 02	2021-02-02	207jY	antagonisti dell'angiotensina ii, non associati (C09CA)	irbesartan (C09CA04)	karvea*300mg 28 cpr (033263070) (8055 ) (C09CA04 ) (01-FEB-98 )	23.46	2	112
2021	2021 I Semestre	2021 I Trimestre	2021 02	2021-02-03	23BeP	antagonisti dell'angiotensina ii, non associati (C09CA)	candesartan (C09CA06)	blopress*16mg 28 cpr (033451269) (3827 ) (C09CA06 ) (01-SEP-98 )	19.92	2	112
2021	2021 I Semestre	2021 I Trimestre	2021 02	2021-02-03	23BeP	antiaggreganti piastrinici, esclusa l'eparina (B01AC)	acido acetilsalicilico (B01AC06)	cardioaspirin*100mg 30cpr (024840074) (0022 ) (B01AC06 ) (01-JUN-96 )	4.7	2	60
2021	2021 I Semestre	2021 I Trimestre	2021 02	2021-02-03	23BeP	inibitori della hmg coa reduttasi (C10AA)	atorvastatina (C10AA05)	torvast*20mg 30 cpr (033007042) (4995 ) (C10AA05 ) (01-MAR-04 )	21.02	2	60
2021	2021 I Semestre	2021 I Trimestre	2021 02	2021-02-03	23BeP	oxicam-derivati (M01AC)	meloxicam (M01AC06)	mobic 15*15mg 30 cpr (031985068) (1436 ) (M01AC06 ) (01-MAR-99 )	8.03	1	30
2021	2021 I Semestre	2021 I Trimestre	2021 02	2021-02-05	20ixR	antagonisti dell'alfa adrenorecettore (G04CA)	alfuzosina (G04CA01)	xatral*2,5mg 30 cpr (027314018) (8055 ) (G04CA01 ) (01-MAR-91 )	19.34	2	20
2021	2021 I Semestre	2021 I Trimestre	2021 02	2021-02-05	20ixR	vitamina d ed analoghi (A11CC)	calcifediolo (A11CC06)	didrogyl*1,5mg/10mlosgtt10ml (024139014) (0794 ) (A11CC06 ) (01-APR-80 )	5.5	1	1.5
2021	2021 I Semestre	2021 I Trimestre	2021 02	2021-02-05	2ILe7	betabloccanti selettivi e tiazidi (C07BB)	nebivololo e tiazidi (C07BB12)	lobidiur*5mg+12,5mg 28cpr (039181033) (0734 ) (C07BB12 ) (07-MAR-13 )	16.36	2	56
2021	2021 I Semestre	2021 I Trimestre	2021 02	2021-02-08	21jEG	derivati piperazinici (R06AE)	cetirizina (R06AE07)	zirtec*10mg 20 cpr riv. (026894016) (0176 ) (R06AE07 ) (01-MAY-89 )	8.6	1	20
2021	2021 I Semestre	2021 I Trimestre	2021 02	2021-02-08	249h9	antagonisti dell'angiotensina ii, non associati (C09CA)	olmesartan medoxomil (C09CA08)	olmetec*28 cpr 20 mg (036027062) (1430 ) (C09CA08 ) (28-JAN-05 )	20.34	2	56
2021	2021 I Semestre	2021 I Trimestre	2021 02	2021-02-09	21NdO	ace-inibitori, non associati (C09AA)	ramipril (C09AA05)	ramipril ztv*2,5mg 28cpr div (037692023) (8043 ) (C09AA05 ) (08-JAN-08 )	5.48	2	56
2021	2021 I Semestre	2021 I Trimestre	2021 02	2021-02-09	21NdO	antagonisti dell'alfa adrenorecettore (G04CA)	tamsulosina (G04CA02)	omnic*0,4mg 20 cps rm (032647024) (1431 ) (G04CA02 ) (01-FEB-97 )	14.7	2	40
2021	2021 I Semestre	2021 I Trimestre	2021 02	2021-02-09	21NdO	biguanidi (A10BA)	metformina (A10BA02)	metformina tev*850mg 40 cpr (035195332) (0813 ) (A10BA02 ) (01-NOV-02 )	2.53	1	17
2021	2021 I Semestre	2021 I Trimestre	2021 02	2021-02-09	21NdO	dopa e suoi derivati (N04BA)	levodopa ed inibitore della decarbossilasi (N04BA02)	madopar*100+25mg 30 cpr dis (023142058) (0108 ) (N04BA02 ) (01-JUN-95 )	9.42	2	10
2021	2021 I Semestre	2021 I Trimestre	2021 02	2021-02-09	21NdO	inibitori della monoaminoossidasi b (N04BD)	selegilina (N04BD01)	jumex*5mg 50 cpr (025462019) (5330 ) (N04BD01 ) (01-NOV-84 )	15.19	1	50
2021	2021 I Semestre	2021 I Trimestre	2021 02	2021-02-09	22xP7	derivati dell'acido acetico e sostanze correlate (M01AB)	diclofenac (M01AB05)	dicloreum *150mg 20cps r.p. (024515114) (4375 ) (M01AB05 ) (01-JUL-98 )	24.78	2	60
2021	2021 I Semestre	2021 I Trimestre	2021 02	2021-02-09	28vcD	altre sostanze modificatrici dei lipidi (C10AX)	ezetimibe (C10AX09)	ezetimibe eg*10mg 30cpr (044282046) (1561 ) (C10AX09 ) (13-APR-18 )	42.32	2	60
2021	2021 I Semestre	2021 I Trimestre	2021 02	2021-02-09	28vcD	altre sostanze modificatrici dei lipidi (C10AX)	omega-3-trigliceridi inclusi altri esteri e acidi (C10AX06)	omega 3 eg*1000mg 20cps (044916017) (1561 ) (C10AX06 ) (11-DEC-17 )	20.34	2	10
2021	2021 I Semestre	2021 I Trimestre	2021 02	2021-02-09	28vcD	antagonisti dell'angiotensina ii, non associati (C09CA)	valsartan (C09CA03)	tareg*80mg 28 cpr riv (033178892) (0114 ) (C09CA03 ) (20-MAR-13 )	7.6	1	28
2021	2021 I Semestre	2021 I Trimestre	2021 02	2021-02-09	28vcD	biguanidi (A10BA)	metformina (A10BA02)	metformina pns*500mg 30cpr (040975029) (3018 ) (A10BA02 ) (10-APR-13 )	3.81	3	22.5
2021	2021 I Semestre	2021 I Trimestre	2021 02	2021-02-10	24ctO	altri farmaci per il trattamento dell'ulcera peptica e della malattia da reflusso gastroesofageo (A02BX)	non applicabile (-3)	gaviscon advance*20bs men (034248171) (3510 ) (A02BX ) (23-MAR-06 )	9.58	2	16
2021	2021 I Semestre	2021 I Trimestre	2021 02	2021-02-12	24ZQr	ace inibitori, altre associazioni (C09BX)	perindopril, amlodipina e indapamide (C09BX01)	tripliam*10+2,5+5mg 30cprr (042407167) (1440 ) (C09BX01 ) (22-SEP-15 )	27.12	2	60
2021	2021 I Semestre	2021 I Trimestre	2021 02	2021-02-12	24ZQr	inibitori della hmg coa reduttasi (C10AA)	atorvastatina (C10AA05)	atorvastatina tev*20mg 30cpr (040234217) (0813 ) (C10AA05 ) (07-MAY-12 )	15.92	2	60
2021	2021 I Semestre	2021 I Trimestre	2021 02	2021-02-12	27dRM	vitamina d ed analoghi (A11CC)	calcifediolo (A11CC06)	neodidro*0,266mg 5 cps (045241039) (0794 ) (A11CC06 ) (23-MAY-18 )	4.86	1	1.33
2021	2021 I Semestre	2021 I Trimestre	2021 02	2021-02-15	27BWu	derivati diidropiridinici (C08CA)	nifedipina (C08CA05)	adalat crono*30mg 14cpr rm (027980010) (0022 ) (C08CA05 ) (01-APR-92 )	13.54	2	28
2021	2021 I Semestre	2021 I Trimestre	2021 02	2021-02-16	22d3b	bloccanti dei recettori alfa- e beta-adrenergici (C07AG)	carvedilolo (C07AG02)	dilatrend*25mg 30cpr div. (027604014) (3827 ) (C07AG02 ) (01-APR-93 )	15.12	2	40
2021	2021 I Semestre	2021 I Trimestre	2021 02	2021-02-18	24Fiw	biguanidi (A10BA)	metformina (A10BA02)	slowmet*500mg 60cpr rp (040629026) (4055 ) (A10BA02 ) (14-OCT-13 )	5.61	1	15
2021	2021 I Semestre	2021 I Trimestre	2021 02	2021-02-18	25Cee	sostanze betabloccanti (S01ED)	timololo (S01ED01)	timogel*1mg/g gel oft.30con (037700010) (1321 ) (S01ED01 ) (25-FEB-08 )	24.24	2	60
2021	2021 I Semestre	2021 I Trimestre	2021 02	2021-02-18	25DMN	ace-inibitori e calcioantagonisti (C09BB)	ramipril e amlodipina (C09BB07)	ramantal*5+5mg 28cps (043313028) (7091 ) (C09BB07 ) (02-DEC-15 )	14.58	2	56
2021	2021 I Semestre	2021 I Trimestre	2021 02	2021-02-18	25DMN	altri antidepressivi (N06AX)	amfebutamone (N06AX12)	bupropione san*150mg30cpr rm (043095013) (1392 ) (N06AX12 ) (26-JUL-17 )	47.44	2	30
2021	2021 I Semestre	2021 I Trimestre	2021 02	2021-02-18	25DMN	inibitori selettivi della serotonina-ricaptazione (N06AB)	citalopram (N06AB04)	citalopram san*20mg 28 cpr (038238061) (1392 ) (N06AB04 ) (06-APR-10 )	13.6	2	56
2021	2021 I Semestre	2021 I Trimestre	2021 02	2021-02-23	20pRq	inibitori della hmg coa reduttasi (C10AA)	pravastatina (C10AA03)	aplactin*40mg 14 cpr (027786033) (0211 ) (C10AA03 ) (01-APR-99 )	12	2	37.334
2021	2021 I Semestre	2021 I Trimestre	2021 02	2021-02-23	25Cee	sostanze betabloccanti (S01ED)	timololo, associazioni (S01ED51)	imolast*0,005%+0,5% col30mon (041578016) (2519 ) (S01ED51 ) (31-MAR-14 )	28.5	3	90
2021	2021 I Semestre	2021 I Trimestre	2021 02	2021-02-24	2Cd7t	ace-inibitori, non associati (C09AA)	perindopril (C09AA04)	perindopril san*4mg 30cpr (038764078) (1392 ) (C09AA04 ) (23-JUN-09 )	14.28	2	60
2021	2021 I Semestre	2021 I Trimestre	2021 02	2021-02-24	2Cd7t	derivati diidropiridinici (C08CA)	amlodipina (C08CA01)	norvasc*5mg 28 cpr (027428010) (4995 ) (C08CA01 ) (01-MAY-97 )	11.06	2	56
2021	2021 I Semestre	2021 I Trimestre	2021 02	2021-02-24	2Cd7t	sostanze betabloccanti (S01ED)	timololo (S01ED01)	timogel*1mg/g gel oft.30con (037700010) (1321 ) (S01ED01 ) (25-FEB-08 )	48.48	4	120
2021	2021 I Semestre	2021 I Trimestre	2021 02	2021-02-25	28Cqx	ace-inibitori, non associati (C09AA)	zofenopril (C09AA15)	zopranol*30mg 28 cpr riv. (034789091) (0608 ) (C09AA15 ) (01-DEC-00 )	21.78	2	56
2021	2021 I Semestre	2021 I Trimestre	2021 02	2021-02-25	28Cqx	inibitori della hmg coa reduttasi (C10AA)	atorvastatina (C10AA05)	atorvastatina alt*20mg 30cpr (039996069) (2753 ) (C10AA05 ) (24-APR-12 )	15.92	2	60
2021	2021 I Semestre	2021 I Trimestre	2021 02	2021-02-25	28Cqx	preparati inibenti la formazione di acido urico (M04AA)	allopurinolo (M04AA01)	allopurinolo mol.*30cpr300mg (022441048) (0549 ) (M04AA01 ) (01-JAN-96 )	4.1	2	45
2021	2021 I Semestre	2021 I Trimestre	2021 02	2021-02-27	1yWtx	antagonisti dell'angiotensina ii e calcioantagonisti (C09DB)	olmesartan medoxomil e amlodipina (C09DB02)	bivis*20mg/5mg 28cpr (038947026) (0734 ) (C09DB02 ) (23-AUG-11 )	23.26	2	56
2021	2021 I Semestre	2021 I Trimestre	2021 02	2021-02-27	20W0A	inibitori della hmg coa reduttasi (C10AA)	simvastatina (C10AA01)	sivastin*10mg 20cpr riv. (027208014) (4375 ) (C10AA01 ) (01-MAY-89 )	8.82	2	13.334
2021	2021 I Semestre	2021 I Trimestre	2021 02	2021-02-27	2303U	biguanidi (A10BA)	metformina (A10BA02)	glucophage unidie*1000mg 60c (040628063) (0794 ) (A10BA02 ) (09-JUN-14 )	5.61	1	30
2021	2021 I Semestre	2021 I Trimestre	2021 02	2021-02-27	2303U	inibitori della hmg coa reduttasi (C10AA)	atorvastatina (C10AA05)	totalip 20*30 cpr 20 mg (033006040) (0608 ) (C10AA05 ) (01-MAR-04 )	21.02	2	60
2021	2021 I Semestre	2021 I Trimestre	2021 02	2021-02-27	25qRK	betabloccanti selettivi e tiazidi (C07BB)	nebivololo e tiazidi (C07BB12)	aloneb*5mg/12,5mg 28 cpr (039180031) (0081 ) (C07BB12 ) (04-SEP-13 )	16.36	2	56
2021	2021 I Semestre	2021 I Trimestre	2021 03	2021-03-01	21jEG	antagonisti dell'angiotensina ii, non associati (C09CA)	irbesartan (C09CA04)	aprovel*28 cpr 300 mg (033264072) (8055 ) (C09CA04 ) (01-FEB-98 )	22.46	2	112
2021	2021 I Semestre	2021 I Trimestre	2021 03	2021-03-01	21jEG	biguanidi (A10BA)	metformina (A10BA02)	glucophage unidie*1000mg 60c (040628063) (0794 ) (A10BA02 ) (09-JUN-14 )	11.22	2	60
2021	2021 I Semestre	2021 I Trimestre	2021 03	2021-03-01	21jEG	inibitori della hmg coa reduttasi (C10AA)	atorvastatina (C10AA05)	atorvastatina via*20mg 30cpr (041443437) (4995 ) (C10AA05 ) (08-MAY-12 )	15.92	2	60
2021	2021 I Semestre	2021 I Trimestre	2021 03	2021-03-01	21jEG	vitamina d ed analoghi (A11CC)	colecalciferolo (A11CC05)	dibase*25000ui/2,5ml os2con (036635098) (0972 ) (A11CC05 ) (04-APR-16 )	16.2	2	125
2021	2021 I Semestre	2021 I Trimestre	2021 03	2021-03-03	24ctO	altri farmaci per il trattamento dell'ulcera peptica e della malattia da reflusso gastroesofageo (A02BX)	non applicabile (-3)	gaviscon advance*20bs men (034248171) (3510 ) (A02BX ) (23-MAR-06 )	9.58	2	16
2021	2021 I Semestre	2021 I Trimestre	2021 03	2021-03-03	24ctO	antiaggreganti piastrinici, esclusa l'eparina (B01AC)	acido acetilsalicilico (B01AC06)	ac acsal eg*100mg 30 cpr (042180048) (1561 ) (B01AC06 ) (21-MAR-14 )	2.82	2	60
2021	2021 I Semestre	2021 I Trimestre	2021 03	2021-03-03	25Cee	calcio, associazioni con vitamina d e/o altri farmaci (A12AX)	non applicabile (-3)	natecal d3*600mg+400ui 60oro (034899043) (0068 ) (A12AX ) (23-FEB-10 )	10.06	1	30
2021	2021 I Semestre	2021 I Trimestre	2021 03	2021-03-04	1yWtx	altri antidepressivi (N06AX)	duloxetina (N06AX21)	cymbalta*30mg 28 cps (036683011) (1277 ) (N06AX21 ) (22-MAR-12 )	24.14	2	28
2021	2021 I Semestre	2021 I Trimestre	2021 03	2021-03-06	2ILe7	biguanidi (A10BA)	metformina (A10BA02)	slowmet*500mg 60cpr rp (040629026) (4055 ) (A10BA02 ) (14-OCT-13 )	11.22	2	30
2021	2021 I Semestre	2021 I Trimestre	2021 03	2021-03-06	2ILe7	cefalosporine di terza generazione (J01DD)	cefixima (J01DD08)	unixime*400 mg 5 cpr riv. (027152038) (0211 ) (J01DD08 ) (11-FEB-05 )	11.97	1	5
2021	2021 I Semestre	2021 I Trimestre	2021 03	2021-03-09	1x7E7	altri antidepressivi (N06AX)	amfebutamone (N06AX12)	elontril*150mg 30cpr rm (037697024) (0200 ) (N06AX12 ) (15-DEC-08 )	64.98	2	30
2021	2021 I Semestre	2021 I Trimestre	2021 03	2021-03-09	1x7E7	antagonisti dell'angiotensina ii e diuretici (C09DA)	irbesartan e diuretici (C09DA04)	karvezide*300/12,5mg 28cpr (034190049) (8055 ) (C09DA04 ) (01-OCT-99 )	20.34	2	56
2021	2021 I Semestre	2021 I Trimestre	2021 03	2021-03-09	1x7E7	derivati della carbossamide (N03AF)	oxcarbazepina (N03AF02)	oxcarbazepina tcn*600mg 50cp (042353021) (3891 ) (N03AF02 ) (16-JAN-15 )	37.74	2	60
2021	2021 I Semestre	2021 I Trimestre	2021 03	2021-03-09	27dRM	antagonisti dell'angiotensina ii, non associati (C09CA)	olmesartan medoxomil (C09CA08)	olpress*28 cpr 20 mg (036026060) (0734 ) (C09CA08 ) (01-DEC-04 )	20.34	2	56
2021	2021 I Semestre	2021 I Trimestre	2021 03	2021-03-09	27dRM	vitamina d ed analoghi (A11CC)	calcifediolo (A11CC06)	neodidro*0,266mg 5 cps (045241039) (0794 ) (A11CC06 ) (23-MAY-18 )	4.86	1	1.33
2021	2021 I Semestre	2021 I Trimestre	2021 03	2021-03-10	298U3	antagonisti dell'angiotensina ii, non associati (C09CA)	olmesartan medoxomil (C09CA08)	olmetec*28 cpr 10 mg (036027011) (1430 ) (C09CA08 ) (01-FEB-05 )	15.66	2	28
2021	2021 I Semestre	2021 I Trimestre	2021 03	2021-03-13	2D9Qz	agonisti selettivi dei recettori beta2-adrenergici (R03AC)	formoterolo (R03AC13)	atimos*12mcg inal 100dos (035791058) (0546 ) (R03AC13 ) (01-MAR-04 )	52.26	1	50
2021	2021 I Semestre	2021 I Trimestre	2021 03	2021-03-13	2D9Qz	agonisti selettivi dei recettori beta2-adrenergici (R03AC)	salbutamolo (R03AC02)	ventolin*aer.dos100mcg200d (022984052) (0200 ) (R03AC02 ) (01-FEB-74 )	4.09	1	25
2021	2021 I Semestre	2021 I Trimestre	2021 03	2021-03-15	29fHl	inibitori dell'hmg coa reduttasi in associazione con altre sostanze modificatrici dei lipidi (C10BA)	rosuvastatina e ezetimibe (C10BA06)	cholecomb*5mg/10mg 30 cps (043496266) (1440 ) (C10BA06 ) (24-JAN-19 )	38.16	2	60
2021	2021 I Semestre	2021 I Trimestre	2021 03	2021-03-16	22xP7	ormoni tiroidei (H03AA)	levotiroxina sodica (H03AA01)	eutirox*25mcg 50cpr (024402048) (2392 ) (H03AA01 ) (01-NOV-02 )	2.47	1	8.333
2021	2021 I Semestre	2021 I Trimestre	2021 03	2021-03-16	27dR4	antagonisti dell'angiotensina ii, non associati (C09CA)	olmesartan medoxomil (C09CA08)	plaunac*28 cpr riv. 10mg (036025017) (0734 ) (C09CA08 ) (01-DEC-04 )	15.66	2	28
2021	2021 I Semestre	2021 I Trimestre	2021 03	2021-03-17	1wh7Y	macrolidi (J01FA)	azitromicina (J01FA10)	zitromax*500mg 3 cpr (027860042) (4025 ) (J01FA10 ) (01-SEP-92 )	15.64	2	10
2021	2021 I Semestre	2021 I Trimestre	2021 03	2021-03-17	20ixR	preparati inibenti la formazione di acido urico (M04AA)	allopurinolo (M04AA01)	zyloric*300mg 30cpr div. (021259027) (7046 ) (M04AA01 ) (01-FEB-79 )	2.92	1	22.5
2021	2021 I Semestre	2021 I Trimestre	2021 03	2021-03-17	22xP7	vitamina d ed analoghi (A11CC)	colecalciferolo (A11CC05)	colecal. eg*10000ui gtt10ml (042751014) (1561 ) (A11CC05 ) (12-JAN-15 )	9	2	250
2021	2021 I Semestre	2021 I Trimestre	2021 03	2021-03-17	24ctO	altri farmaci per il trattamento dell'ulcera peptica e della malattia da reflusso gastroesofageo (A02BX)	non applicabile (-3)	gaviscon advance*20bs men (034248171) (3510 ) (A02BX ) (23-MAR-06 )	9.58	2	16
2021	2021 I Semestre	2021 I Trimestre	2021 03	2021-03-17	25qRK	associazioni e complessi fra composti di alluminio, calcio e magnesio (A02AD)	magaldrato (A02AD02)	riopan*40bus.10ml80mg/ml (027103035) (0348 ) (A02AD02 ) (01-NOV-90 )	6.51	1	10
2021	2021 I Semestre	2021 I Trimestre	2021 03	2021-03-17	25qRK	inibitori della pompa acida (A02BC)	pantoprazolo (A02BC02)	pantoprazolo ate*40mg 14cpr (038729051) (2753 ) (A02BC02 ) (09-JUN-11 )	7.3	1	14
2021	2021 I Semestre	2021 I Trimestre	2021 03	2021-03-17	29lIA	ace-inibitori, non associati (C09AA)	ramipril (C09AA05)	ramipril ztv*5mg 28cpr (037692276) (8043 ) (C09AA05 ) (04-JUN-19 )	16	4	224
2021	2021 I Semestre	2021 I Trimestre	2021 03	2021-03-18	1wh7Y	biguanidi (A10BA)	metformina (A10BA02)	glucophage unidie*1000mg 60c (040628063) (0794 ) (A10BA02 ) (09-JUN-14 )	11.22	2	60
2021	2021 I Semestre	2021 I Trimestre	2021 03	2021-03-18	1wh7Y	inibitori della hmg coa reduttasi (C10AA)	atorvastatina (C10AA05)	torvast*40mg 30 cpr (033007067) (4995 ) (C10AA05 ) (01-MAR-04 )	25.06	2	120
2021	2021 I Semestre	2021 I Trimestre	2021 03	2021-03-18	21NdO	ace-inibitori, non associati (C09AA)	ramipril (C09AA05)	ramipril ztv*2,5mg 28cpr div (037692023) (8043 ) (C09AA05 ) (08-JAN-08 )	5.48	2	56
2021	2021 I Semestre	2021 I Trimestre	2021 03	2021-03-18	21NdO	antagonisti dell'alfa adrenorecettore (G04CA)	tamsulosina (G04CA02)	tamsulosin doc*0,4mg20cpsrm (037007034) (0898 ) (G04CA02 ) (20-JUL-06 )	8.82	2	40
2021	2021 I Semestre	2021 I Trimestre	2021 03	2021-03-18	21NdO	biguanidi (A10BA)	metformina (A10BA02)	metformina tev*850mg 40 cpr (035195332) (0813 ) (A10BA02 ) (01-NOV-02 )	2.53	1	17
2021	2021 I Semestre	2021 I Trimestre	2021 03	2021-03-18	21NdO	dopa e suoi derivati (N04BA)	levodopa ed inibitore della decarbossilasi (N04BA02)	madopar*100+25mg 30 cpr dis (023142058) (0108 ) (N04BA02 ) (01-JUN-95 )	9.42	2	10
2021	2021 I Semestre	2021 I Trimestre	2021 03	2021-03-18	21NdO	inibitori della monoaminoossidasi b (N04BD)	selegilina (N04BD01)	jumex*5mg 50 cpr (025462019) (5330 ) (N04BD01 ) (01-NOV-84 )	15.19	1	50
2021	2021 I Semestre	2021 I Trimestre	2021 03	2021-03-18	24u6X	biguanidi (A10BA)	metformina (A10BA02)	slowmet*1000mg 60cpr rp (040629065) (4055 ) (A10BA02 ) (14-OCT-13 )	6.8	1	30
2021	2021 I Semestre	2021 I Trimestre	2021 03	2021-03-18	29lIA	ace-inibitori, non associati (C09AA)	ramipril (C09AA05)	ramipril ztv*5mg 28cpr (037692276) (8043 ) (C09AA05 ) (04-JUN-19 )	8	2	112
2021	2021 I Semestre	2021 I Trimestre	2021 03	2021-03-18	2ILe7	macrolidi (J01FA)	azitromicina (J01FA10)	zitromax*500mg 3 cpr (027860042) (4025 ) (J01FA10 ) (01-SEP-92 )	7.82	1	5
2021	2021 I Semestre	2021 I Trimestre	2021 03	2021-03-22	29ABu	antagonisti dell'angiotensina ii e diuretici (C09DA)	olmesartan medoxomil e diuretici (C09DA08)	olmegan*20+12,5mg 28 cpr (037110020) (1430 ) (C09DA08 ) (22-FEB-07 )	18.66	2	56
2021	2021 I Semestre	2021 I Trimestre	2021 03	2021-03-22	29ABu	ormoni tiroidei (H03AA)	levotiroxina sodica (H03AA01)	eutirox*100mcg 50cpr (024402137) (2392 ) (H03AA01 ) (01-FEB-99 )	5.22	2	66.666
2021	2021 I Semestre	2021 I Trimestre	2021 03	2021-03-24	20W0A	antiaggreganti piastrinici, esclusa l'eparina (B01AC)	acido acetilsalicilico (B01AC06)	cardioaspirin*100mg 30cpr (024840074) (0022 ) (B01AC06 ) (01-JUN-96 )	4.7	2	60
2021	2021 I Semestre	2021 I Trimestre	2021 03	2021-03-24	271uN	inibitori della hmg coa reduttasi (C10AA)	atorvastatina (C10AA05)	totalip 20*30 cpr 20 mg (033006040) (0608 ) (C10AA05 ) (01-MAR-04 )	10.51	1	30
2021	2021 I Semestre	2021 I Trimestre	2021 03	2021-03-24	2Eg5p	sulfonamidi, non associate (C03BA)	clortalidone (C03BA04)	igroton*25mg 30 cpr (016861015) (3162 ) (C03BA04 ) (01-AUG-81 )	5.08	2	60
2021	2021 I Semestre	2021 I Trimestre	2021 03	2021-03-25	27BWu	antagonisti dell'angiotensina ii e diuretici (C09DA)	candesartan e diuretici (C09DA06)	blopresid*32/12,5 28cpr (034187233) (3827 ) (C09DA06 ) (23-OCT-09 )	24.86	2	56
2021	2021 I Semestre	2021 I Trimestre	2021 03	2021-03-25	27BWu	derivati diidropiridinici (C08CA)	nifedipina (C08CA05)	adalat crono*30mg 14cpr rm (027980010) (0022 ) (C08CA05 ) (01-APR-92 )	13.54	2	28
2021	2021 I Semestre	2021 I Trimestre	2021 03	2021-03-25	27BWu	inibitori selettivi della serotonina-ricaptazione (N06AB)	citalopram (N06AB04)	elopram*20mg 28 cpr (028681017) (7184 ) (N06AB04 ) (01-MAR-95 )	25.28	2	56
2021	2021 I Semestre	2021 I Trimestre	2021 03	2021-03-25	27BWu	vitamina d ed analoghi (A11CC)	colecalciferolo (A11CC05)	dibase*10000ui/ml os10ml (036635011) (0972 ) (A11CC05 ) (27-DEC-05 )	10.84	2	250
2021	2021 I Semestre	2021 I Trimestre	2021 03	2021-03-27	22BX9	betabloccanti selettivi e tiazidi (C07BB)	nebivololo e tiazidi (C07BB12)	nebiv/hct eg*5/25mg 28cpr (044321281) (1561 ) (C07BB12 ) (01-AUG-17 )	11.94	2	56
2021	2021 I Semestre	2021 I Trimestre	2021 03	2021-03-27	28vcD	altre sostanze modificatrici dei lipidi (C10AX)	ezetimibe (C10AX09)	ezetimibe eg*10mg 30cpr (044282046) (1561 ) (C10AX09 ) (13-APR-18 )	42.32	2	60
2021	2021 I Semestre	2021 I Trimestre	2021 03	2021-03-27	28vcD	altre sostanze modificatrici dei lipidi (C10AX)	omega-3-trigliceridi inclusi altri esteri e acidi (C10AX06)	omega 3 eg*1000mg 20cps (044916017) (1561 ) (C10AX06 ) (11-DEC-17 )	20.34	2	10
2021	2021 I Semestre	2021 I Trimestre	2021 03	2021-03-27	28vcD	antagonisti dell'angiotensina ii, non associati (C09CA)	valsartan (C09CA03)	tareg*80mg 28 cpr riv (033178892) (0114 ) (C09CA03 ) (20-MAR-13 )	15.2	2	56
2021	2021 I Semestre	2021 I Trimestre	2021 03	2021-03-27	28vcD	biguanidi (A10BA)	metformina (A10BA02)	metformina pns*500mg 30cpr (040975029) (3018 ) (A10BA02 ) (10-APR-13 )	3.81	3	22.5
2021	2021 I Semestre	2021 I Trimestre	2021 03	2021-03-30	20W0A	antagonisti dell'angiotensina ii e calcioantagonisti (C09DB)	olmesartan medoxomil e amlodipina (C09DB02)	bivis*40mg/10mg 28cpr (038947242) (0734 ) (C09DB02 ) (23-AUG-11 )	25	2	56
2021	2021 I Semestre	2021 I Trimestre	2021 03	2021-03-30	21ZxZ	macrolidi (J01FA)	azitromicina (J01FA10)	zitromax*500mg 3 cpr (027860042) (4025 ) (J01FA10 ) (01-SEP-92 )	7.82	1	5
2021	2021 I Semestre	2021 I Trimestre	2021 03	2021-03-31	25qRK	derivati piperazinici (R06AE)	cetirizina (R06AE07)	cetirizina ate*10mg20cpr riv (036910014) (2753 ) (R06AE07 ) (19-OCT-07 )	3.6	1	20
2021	2021 I Semestre	2021 I Trimestre	2021 03	2021-03-31	298U3	vitamina d ed analoghi (A11CC)	colecalciferolo (A11CC05)	xarenel*10000ui/ml os10ml (037564010) (0068 ) (A11CC05 ) (23-FEB-08 )	10.84	2	250
2021	2021 I Semestre	2021 II Trimestre	2021 04	2021-04-01	22BX9	vitamina d ed analoghi (A11CC)	calcifediolo (A11CC06)	neodidro*0,266mg 10 cps (045241041) (0794 ) (A11CC06 ) (23-MAY-18 )	9.74	1	2.66
2021	2021 I Semestre	2021 II Trimestre	2021 04	2021-04-01	24ctO	altri antiepilettici (N03AX)	levetiracetam (N03AX14)	levetirac. ate*500mg 60cpr (040534063) (2753 ) (N03AX14 ) (11-OCT-12 )	75.34	2	40
2021	2021 I Semestre	2021 II Trimestre	2021 04	2021-04-01	24ctO	altri farmaci per il trattamento dell'ulcera peptica e della malattia da reflusso gastroesofageo (A02BX)	non applicabile (-3)	gaviscon advance*20bs men (034248171) (3510 ) (A02BX ) (23-MAR-06 )	9.58	2	16
2021	2021 I Semestre	2021 II Trimestre	2021 04	2021-04-01	24ctO	preparati inibenti la formazione di acido urico (M04AA)	allopurinolo (M04AA01)	allopurinolo mol.*30cpr300mg (022441048) (0549 ) (M04AA01 ) (01-JAN-96 )	4.1	2	45
2021	2021 I Semestre	2021 II Trimestre	2021 04	2021-04-01	27BWu	antagonisti dei recettori alfa-adrenergici (C02CA)	doxazosin (C02CA04)	normothen*4mg 20cpr div. (026818029/1011) (026818029) (4995 ) (C02CA04 ) (01-OCT-89 )	25.44	3	60
2021	2021 I Semestre	2021 II Trimestre	2021 04	2021-04-01	2ILe7	betabloccanti selettivi e tiazidi (C07BB)	nebivololo e tiazidi (C07BB12)	lobidiur*5mg+12,5mg 28cpr (039181033) (0734 ) (C07BB12 ) (07-MAR-13 )	16.36	2	56
2021	2021 I Semestre	2021 II Trimestre	2021 04	2021-04-02	21ZxZ	eparinici (B01AB)	enoxaparina (B01AB05)	ghemaxan*4000ui/0,4ml10s sic (044269064) (1133 ) (B01AB05 ) (15-MAR-19 )	40.32	1	20
2021	2021 I Semestre	2021 II Trimestre	2021 04	2021-04-02	24FCO	betabloccanti selettivi e tiazidi (C07BB)	nebivololo e tiazidi (C07BB12)	lobidiur*5mg+12,5mg 28cpr (039181033) (0734 ) (C07BB12 ) (07-MAR-13 )	16.36	2	56
2021	2021 I Semestre	2021 II Trimestre	2021 04	2021-04-06	1y7zG	antiaggreganti piastrinici, esclusa l'eparina (B01AC)	acido acetilsalicilico (B01AC06)	cardirene*75mg os 30bust. (028717041) (8055 ) (B01AC06 ) (01-MAR-01 )	4.64	2	60
2021	2021 I Semestre	2021 II Trimestre	2021 04	2021-04-06	1y7zG	inibitori della hmg coa reduttasi (C10AA)	rosuvastatina (C10AA07)	crestor*5mg 28 cpr (035885502) (0045 ) (C10AA07 ) (21-OCT-05 )	14.7	2	28
2021	2021 I Semestre	2021 II Trimestre	2021 04	2021-04-06	21ZxZ	glicocorticoidi (H02AB)	prednisone (H02AB07)	deltacortene*25mg 10cpr (010089035) (0794 ) (H02AB07 ) (01-JAN-96 )	11.74	2	50
2021	2021 I Semestre	2021 II Trimestre	2021 04	2021-04-07	1yWtx	calcio, associazioni con vitamina d e/o altri farmaci (A12AX)	non applicabile (-3)	metocal vit.d3*60 cpr mast (035027034) (0020 ) (A12AX ) (01-SEP-01 )	8.37	1	30
2021	2021 I Semestre	2021 II Trimestre	2021 04	2021-04-07	1yWtx	ormoni tiroidei (H03AA)	levotiroxina sodica (H03AA01)	eutirox*175mcg 50cpr (024402149) (2392 ) (H03AA01 ) (14-OCT-08 )	6.52	2	116.666
2021	2021 I Semestre	2021 II Trimestre	2021 04	2021-04-07	20W0A	inibitori della hmg coa reduttasi (C10AA)	simvastatina (C10AA01)	sivastin*10mg 20cpr riv. (027208014) (4375 ) (C10AA01 ) (01-MAY-89 )	8.82	2	13.334
2021	2021 I Semestre	2021 II Trimestre	2021 04	2021-04-07	24ctO	ace inibitori, altre associazioni (C09BX)	perindopril e bisoprololo (C09BX02)	cosyrel*5/5mg 30cpr riv (044256028) (1440 ) (C09BX02 ) (31-AUG-17 )	19.92	2	60
2021	2021 I Semestre	2021 II Trimestre	2021 04	2021-04-07	24ctO	biguanidi (A10BA)	metformina (A10BA02)	metformina pns*1000mg 60cpr (040975106) (3018 ) (A10BA02 ) (16-APR-13 )	3.64	1	30
2021	2021 I Semestre	2021 II Trimestre	2021 04	2021-04-07	24ctO	fibrati (C10AB)	fenofibrato (C10AB05)	fenofibrato eg*145mg 30cpr (043837018) (1561 ) (C10AB05 ) (04-APR-16 )	13.54	2	43.5
2021	2021 I Semestre	2021 II Trimestre	2021 04	2021-04-07	24ctO	inibitori dell'hmg coa reduttasi in associazione con altre sostanze modificatrici dei lipidi (C10BA)	rosuvastatina e ezetimibe (C10BA06)	cholecomb*20mg/10mg 30 cps (043496102) (1440 ) (C10BA06 ) (17-APR-18 )	32.74	2	60
2021	2021 I Semestre	2021 II Trimestre	2021 04	2021-04-07	24ctO	tiazolidinedioni (A10BG)	pioglitazone (A10BG03)	pioglitazone doc*30mg 28 cpr (040633125) (0898 ) (A10BG03 ) (12-MAR-13 )	30	2	56
2021	2021 I Semestre	2021 II Trimestre	2021 04	2021-04-09	24u6X	inibitori della hmg coa reduttasi (C10AA)	atorvastatina (C10AA05)	atorvastatina via*10mg 30cpr (041443197) (4995 ) (C10AA05 ) (08-MAY-12 )	8.7	2	30
2021	2021 I Semestre	2021 II Trimestre	2021 04	2021-04-09	25Cee	biguanidi (A10BA)	metformina (A10BA02)	metformina tev*50cpr 500mg (035195217) (0813 ) (A10BA02 ) (11-NOV-10 )	3.94	2	25
2021	2021 I Semestre	2021 II Trimestre	2021 04	2021-04-12	20ixR	betabloccanti selettivi (C07AB)	nebivololo (C07AB12)	lobivon*28 cpr 5 mg (032210015) (0542 ) (C07AB12 ) (01-FEB-99 )	15.42	2	56
2021	2021 I Semestre	2021 II Trimestre	2021 04	2021-04-12	20ixR	corticosteroidi ad azione locale (A07EA)	beclometasone (A07EA07)	topster*3mg 10 sup. (031115025) (0299 ) (A07EA07 ) (22-SEP-05 )	16.04	2	20
2021	2021 I Semestre	2021 II Trimestre	2021 04	2021-04-12	24u6X	biguanidi (A10BA)	metformina (A10BA02)	metformina doc*1000mg 60cpr (047302056) (0898 ) (A10BA02 ) (29-MAY-20 )	3.64	1	15
2021	2021 I Semestre	2021 II Trimestre	2021 04	2021-04-12	24u6X	sulfoniluree (A10BB)	gliclazide (A10BB09)	diamicron*60mg 30cpr rm (023404231) (1440 ) (A10BB09 ) (21-OCT-13 )	7.37	1	30
2021	2021 I Semestre	2021 II Trimestre	2021 04	2021-04-12	2Cd7t	ace-inibitori, non associati (C09AA)	perindopril (C09AA04)	perindopril san*4mg 30cpr (038764078) (1392 ) (C09AA04 ) (23-JUN-09 )	14.28	2	60
2021	2021 I Semestre	2021 II Trimestre	2021 04	2021-04-12	2Cd7t	derivati diidropiridinici (C08CA)	amlodipina (C08CA01)	norvasc*5mg 28 cpr (027428010) (4995 ) (C08CA01 ) (01-MAY-97 )	11.06	2	56
2021	2021 I Semestre	2021 II Trimestre	2021 04	2021-04-13	1y7zG	coxib (M01AH)	etoricoxib (M01AH05)	arcoxia* 60mg 20 cpr riv. (035820063) (1117 ) (M01AH05 ) (01-MAR-04 )	12	1	20
2021	2021 I Semestre	2021 II Trimestre	2021 04	2021-04-13	21jEG	antagonisti dell'angiotensina ii, non associati (C09CA)	irbesartan (C09CA04)	aprovel*28 cpr 300 mg (033264072) (8055 ) (C09CA04 ) (01-FEB-98 )	22.46	2	112
2021	2021 I Semestre	2021 II Trimestre	2021 04	2021-04-13	21jEG	inibitori della hmg coa reduttasi (C10AA)	atorvastatina (C10AA05)	atorvastatina via*20mg 30cpr (041443437) (4995 ) (C10AA05 ) (08-MAY-12 )	15.92	2	60
2021	2021 I Semestre	2021 II Trimestre	2021 04	2021-04-13	21jEG	vitamina d ed analoghi (A11CC)	colecalciferolo (A11CC05)	dibase*25000ui/2,5ml os2con (036635098) (0972 ) (A11CC05 ) (04-APR-16 )	16.2	2	125
2021	2021 I Semestre	2021 II Trimestre	2021 04	2021-04-13	26Ety	fibrati (C10AB)	fenofibrato (C10AB05)	fenofibrato eg*145mg 30cpr (043837018) (1561 ) (C10AB05 ) (04-APR-16 )	13.54	2	43.5
2021	2021 I Semestre	2021 II Trimestre	2021 04	2021-04-14	1yWtx	associazioni di penicilline, inclusi gli inibitori delle beta-lattamasi (J01CR)	amoxicillina ed inibitori enzimatici (J01CR02)	clavulin*875+125mg 12cpr riv (026138139) (0200 ) (J01CR02 ) (01-SEP-95 )	7.9	1	7
2021	2021 I Semestre	2021 II Trimestre	2021 04	2021-04-14	21jEG	biguanidi (A10BA)	metformina (A10BA02)	glucophage unidie*1000mg 60c (040628063) (0794 ) (A10BA02 ) (09-JUN-14 )	11.22	2	60
2021	2021 I Semestre	2021 II Trimestre	2021 04	2021-04-14	249h9	antagonisti dell'angiotensina ii, non associati (C09CA)	olmesartan medoxomil (C09CA08)	olmetec*28 cpr 20 mg (036027062) (1430 ) (C09CA08 ) (28-JAN-05 )	20.34	2	56
2021	2021 I Semestre	2021 II Trimestre	2021 04	2021-04-14	24Fiw	altri antistaminici per uso sistemico (R06AX)	fexofenadina (R06AX26)	telfast*120mg 20 cpr riv. (033303330) (2372 ) (R06AX26 ) (14-DEC-18 )	7.01	1	20
2021	2021 I Semestre	2021 II Trimestre	2021 04	2021-04-14	24Fiw	glicocorticoidi (H02AB)	prednisone (H02AB07)	deltacortene*25mg 10cpr (010089035) (0794 ) (H02AB07 ) (01-JAN-96 )	5.87	1	25
2021	2021 I Semestre	2021 II Trimestre	2021 04	2021-04-14	28Cqx	ace-inibitori, non associati (C09AA)	zofenopril (C09AA15)	zopranol*30mg 28 cpr riv. (034789091) (0608 ) (C09AA15 ) (01-DEC-00 )	21.78	2	56
2021	2021 I Semestre	2021 II Trimestre	2021 04	2021-04-14	28Cqx	inibitori della hmg coa reduttasi (C10AA)	atorvastatina (C10AA05)	atorvastatina alt*20mg 30cpr (039996069) (2753 ) (C10AA05 ) (24-APR-12 )	15.92	2	60
2021	2021 I Semestre	2021 II Trimestre	2021 04	2021-04-14	28Cqx	preparati inibenti la formazione di acido urico (M04AA)	allopurinolo (M04AA01)	allopurinolo mol.*30cpr300mg (022441048) (0549 ) (M04AA01 ) (01-JAN-96 )	4.1	2	45
2021	2021 I Semestre	2021 II Trimestre	2021 04	2021-04-15	23BeP	antagonisti dell'angiotensina ii, non associati (C09CA)	candesartan (C09CA06)	blopress*16mg 28 cpr (033451269) (3827 ) (C09CA06 ) (01-SEP-98 )	19.92	2	112
2021	2021 I Semestre	2021 II Trimestre	2021 04	2021-04-15	23BeP	antiaggreganti piastrinici, esclusa l'eparina (B01AC)	acido acetilsalicilico (B01AC06)	cardioaspirin*100mg 30cpr (024840074) (0022 ) (B01AC06 ) (01-JUN-96 )	4.7	2	60
2021	2021 I Semestre	2021 II Trimestre	2021 04	2021-04-15	23BeP	inibitori della hmg coa reduttasi (C10AA)	atorvastatina (C10AA05)	torvast*20mg 30 cpr (033007042) (4995 ) (C10AA05 ) (01-MAR-04 )	21.02	2	60
2021	2021 I Semestre	2021 II Trimestre	2021 04	2021-04-15	23BeP	inibitori della pompa acida (A02BC)	pantoprazolo (A02BC02)	pantoprazolo arp*20mg 28cpr (038842050) (3773 ) (A02BC02 ) (02-JUL-19 )	11.84	2	28
2021	2021 I Semestre	2021 II Trimestre	2021 04	2021-04-17	2303U	ace-inibitori e calcioantagonisti (C09BB)	enalapril e lercanidipina (C09BB02)	coripren*20mg+10mg 28 cpr (038568147) (0107 ) (C09BB02 ) (04-APR-11 )	21.86	2	56
2021	2021 I Semestre	2021 II Trimestre	2021 04	2021-04-17	25Cee	fluorochinoloni (J01MA)	levofloxacina (J01MA12)	levofloxacina aur*500mg 5cpr (040941155) (3199 ) (J01MA12 ) (11-OCT-12 )	6.25	1	5
2021	2021 I Semestre	2021 II Trimestre	2021 04	2021-04-17	25Cee	inibitori della hmg coa reduttasi (C10AA)	simvastatina (C10AA01)	simvastat.aur*20mg28cpr riv (038770121) (3199 ) (C10AA01 ) (13-OCT-09 )	11.24	2	37.334
2021	2021 I Semestre	2021 II Trimestre	2021 04	2021-04-19	20pRq	inibitori dell'hmg coa reduttasi in associazione con altre sostanze modificatrici dei lipidi (C10BA)	rosuvastatina e ezetimibe (C10BA06)	ezateros*5/10mg 28cpr (045432010) (8007 ) (C10BA06 ) (10-MAR-21 )	8.84	1	28
2021	2021 I Semestre	2021 II Trimestre	2021 04	2021-04-20	25h7L	antagonisti dell'angiotensina ii, non associati (C09CA)	valsartan (C09CA03)	tareg*40mg 14cpr riv. (033178260) (0114 ) (C09CA03 ) (12-APR-13 )	4.23	1	2
2021	2021 I Semestre	2021 II Trimestre	2021 04	2021-04-20	25h7L	antiaggreganti piastrinici, esclusa l'eparina (B01AC)	acido acetilsalicilico (B01AC06)	cardioaspirin*100mg 30cpr (024840074) (0022 ) (B01AC06 ) (01-JUN-96 )	4.7	2	60
2021	2021 I Semestre	2021 II Trimestre	2021 04	2021-04-20	25h7L	antiaggreganti piastrinici, esclusa l'eparina (B01AC)	clopidogrel (B01AC04)	plavix*75mg 28 cpr riv. (034128013) (8055 ) (B01AC04 ) (01-DEC-00 )	36.7	2	56
2021	2021 I Semestre	2021 II Trimestre	2021 04	2021-04-20	27dRM	antagonisti dell'angiotensina ii, non associati (C09CA)	olmesartan medoxomil (C09CA08)	olpress*28 cpr 20 mg (036026060) (0734 ) (C09CA08 ) (01-DEC-04 )	20.34	2	56
2021	2021 I Semestre	2021 II Trimestre	2021 04	2021-04-20	27dRM	vitamina d ed analoghi (A11CC)	calcifediolo (A11CC06)	neodidro*0,266mg 5 cps (045241039) (0794 ) (A11CC06 ) (23-MAY-18 )	4.86	1	1.33
2021	2021 I Semestre	2021 II Trimestre	2021 04	2021-04-21	20ixR	corticosteroidi ad azione locale (A07EA)	beclometasone (A07EA07)	topster*3mg 10 sup. (031115025) (0299 ) (A07EA07 ) (22-SEP-05 )	16.04	2	20
2021	2021 I Semestre	2021 II Trimestre	2021 04	2021-04-23	1yWtx	altri antidepressivi (N06AX)	duloxetina (N06AX21)	cymbalta*30mg 28 cps (036683011) (1277 ) (N06AX21 ) (22-MAR-12 )	24.14	2	28
2021	2021 I Semestre	2021 II Trimestre	2021 04	2021-04-23	1yWtx	antagonisti dell'angiotensina ii e calcioantagonisti (C09DB)	olmesartan medoxomil e amlodipina (C09DB02)	bivis*20mg/5mg 28cpr (038947026) (0734 ) (C09DB02 ) (23-AUG-11 )	23.26	2	56
2021	2021 I Semestre	2021 II Trimestre	2021 04	2021-04-23	25h7L	antagonisti dell'angiotensina ii, non associati (C09CA)	valsartan (C09CA03)	tareg*40mg 14cpr riv. (033178260) (0114 ) (C09CA03 ) (12-APR-13 )	12.69	3	6
2021	2021 I Semestre	2021 II Trimestre	2021 04	2021-04-23	25h7L	inibitori dell'hmg coa reduttasi in associazione con altre sostanze modificatrici dei lipidi (C10BA)	rosuvastatina e ezetimibe (C10BA06)	cholecomb*20mg/10mg 30 cps (043496102) (1440 ) (C10BA06 ) (17-APR-18 )	32.74	2	60
2021	2021 I Semestre	2021 II Trimestre	2021 04	2021-04-23	298U3	altri antibatterici (J01XX)	fosfomicina (J01XX01)	monuril*ad 3g os 2 bust. (025680024) (7158 ) (J01XX01 ) (02-DEC-03 )	11.36	1	2
2021	2021 I Semestre	2021 II Trimestre	2021 04	2021-04-23	298U3	antagonisti dell'angiotensina ii, non associati (C09CA)	olmesartan medoxomil (C09CA08)	olmetec*28 cpr 10 mg (036027011) (1430 ) (C09CA08 ) (01-FEB-05 )	15.66	2	28
2021	2021 I Semestre	2021 II Trimestre	2021 04	2021-04-24	24ctO	altri farmaci per il trattamento dell'ulcera peptica e della malattia da reflusso gastroesofageo (A02BX)	non applicabile (-3)	gaviscon advance*20bs men (034248171) (3510 ) (A02BX ) (23-MAR-06 )	9.58	2	16
2021	2021 I Semestre	2021 II Trimestre	2021 04	2021-04-26	22d3b	bloccanti dei recettori alfa- e beta-adrenergici (C07AG)	carvedilolo (C07AG02)	dilatrend*25mg 30cpr div. (027604014) (3827 ) (C07AG02 ) (01-APR-93 )	15.12	2	40
2021	2021 I Semestre	2021 II Trimestre	2021 04	2021-04-26	2D9Qz	biguanidi (A10BA)	metformina (A10BA02)	zuglimet*500mg 30cpr riv. (038257022) (8043 ) (A10BA02 ) (30-APR-09 )	3.81	3	22.5
2021	2021 I Semestre	2021 II Trimestre	2021 04	2021-04-27	21NdO	biguanidi (A10BA)	metformina (A10BA02)	metformina tev*850mg 40 cpr (035195332) (0813 ) (A10BA02 ) (01-NOV-02 )	2.53	1	17
2021	2021 I Semestre	2021 II Trimestre	2021 04	2021-04-27	21NdO	dopa e suoi derivati (N04BA)	levodopa ed inibitore della decarbossilasi (N04BA02)	madopar*100+25mg 30 cpr dis (023142058) (0108 ) (N04BA02 ) (01-JUN-95 )	9.42	2	10
2021	2021 I Semestre	2021 II Trimestre	2021 04	2021-04-27	21NdO	inibitori della monoaminoossidasi b (N04BD)	selegilina (N04BD01)	jumex*5mg 50 cpr (025462019) (5330 ) (N04BD01 ) (01-NOV-84 )	15.19	1	50
2021	2021 I Semestre	2021 II Trimestre	2021 04	2021-04-27	24Fiw	glicocorticoidi (H02AB)	prednisone (H02AB07)	deltacortene*25mg 10cpr (010089035) (0794 ) (H02AB07 ) (01-JAN-96 )	11.74	2	50
2021	2021 I Semestre	2021 II Trimestre	2021 04	2021-04-27	25DMN	ace-inibitori e calcioantagonisti (C09BB)	ramipril e amlodipina (C09BB07)	ramantal*5+5mg 28cps (043313028) (7091 ) (C09BB07 ) (02-DEC-15 )	14.58	2	56
2021	2021 I Semestre	2021 II Trimestre	2021 04	2021-04-27	25DMN	altri antidepressivi (N06AX)	amfebutamone (N06AX12)	bupropione san*150mg30cpr rm (043095013) (1392 ) (N06AX12 ) (26-JUL-17 )	47.44	2	30
2021	2021 I Semestre	2021 II Trimestre	2021 04	2021-04-27	2D9Qz	biguanidi (A10BA)	metformina (A10BA02)	zuglimet*500mg 30cpr riv. (038257022) (8043 ) (A10BA02 ) (30-APR-09 )	3.81	3	22.5
2021	2021 I Semestre	2021 II Trimestre	2021 04	2021-04-28	23BeP	altri antibatterici (J01XX)	fosfomicina (J01XX01)	monuril*ad 3g os 2 bust. (025680024) (7158 ) (J01XX01 ) (02-DEC-03 )	22.72	2	4
2021	2021 I Semestre	2021 II Trimestre	2021 04	2021-04-28	23BeP	associazioni di penicilline, inclusi gli inibitori delle beta-lattamasi (J01CR)	amoxicillina ed inibitori enzimatici (J01CR02)	augmentin*875mg+125mg 12bs (026089108) (0200 ) (J01CR02 ) (01-AUG-91 )	10.2	1	7
2021	2021 I Semestre	2021 II Trimestre	2021 04	2021-04-29	25DMN	inibitori selettivi della serotonina-ricaptazione (N06AB)	citalopram (N06AB04)	citalopram san*20mg 28 cpr (038238061) (1392 ) (N06AB04 ) (06-APR-10 )	13.6	2	56
2021	2021 I Semestre	2021 II Trimestre	2021 04	2021-04-29	271uN	inibitori della hmg coa reduttasi (C10AA)	atorvastatina (C10AA05)	totalip 20*30 cpr 20 mg (033006040) (0608 ) (C10AA05 ) (01-MAR-04 )	21.02	2	60
2021	2021 I Semestre	2021 II Trimestre	2021 04	2021-04-29	27BWu	derivati diidropiridinici (C08CA)	nifedipina (C08CA05)	adalat crono*30mg 14cpr rm (027980010) (0022 ) (C08CA05 ) (01-APR-92 )	13.54	2	28
2021	2021 I Semestre	2021 II Trimestre	2021 04	2021-04-29	29jKJ	antagonisti dell'angiotensina ii, non associati (C09CA)	candesartan (C09CA06)	candesartan doc*32mg 28cpr (041341278) (0898 ) (C09CA06 ) (09-MAY-12 )	18.58	2	224
2021	2021 I Semestre	2021 II Trimestre	2021 05	2021-05-03	24ZQr	inibitori della hmg coa reduttasi (C10AA)	atorvastatina (C10AA05)	atorvastatina via*20mg 30cpr (041443437) (4995 ) (C10AA05 ) (08-MAY-12 )	15.92	2	60
2021	2021 I Semestre	2021 II Trimestre	2021 05	2021-05-04	24ctO	altri antiepilettici (N03AX)	levetiracetam (N03AX14)	levetirac. ate*500mg 60cpr (040534063) (2753 ) (N03AX14 ) (11-OCT-12 )	75.34	2	40
2021	2021 I Semestre	2021 II Trimestre	2021 05	2021-05-04	25DMN	glicocorticoidi (H02AB)	prednisone (H02AB07)	deltacortene*25mg 10cpr (010089035) (0794 ) (H02AB07 ) (01-JAN-96 )	5.87	1	25
2021	2021 I Semestre	2021 II Trimestre	2021 05	2021-05-04	25DMN	glicocorticoidi (H02AB)	prednisone (H02AB07)	deltacortene*5mg 10 cpr (010089011) (0794 ) (H02AB07 ) (01-JAN-96 )	1.62	1	5
2021	2021 I Semestre	2021 II Trimestre	2021 05	2021-05-05	24ZQr	ace inibitori, altre associazioni (C09BX)	perindopril, amlodipina e indapamide (C09BX01)	tripliam*10+2,5+5mg 30cprr (042407167) (1440 ) (C09BX01 ) (22-SEP-15 )	23.52	2	60
2021	2021 I Semestre	2021 II Trimestre	2021 05	2021-05-06	24FCO	altre sostanze modificatrici dei lipidi (C10AX)	ezetimibe (C10AX09)	ezetimibe eg*10mg 30cpr (044282046) (1561 ) (C10AX09 ) (13-APR-18 )	21.16	1	30
2021	2021 I Semestre	2021 II Trimestre	2021 05	2021-05-06	24FCO	betabloccanti selettivi e tiazidi (C07BB)	nebivololo e tiazidi (C07BB12)	lobidiur*5mg+12,5mg 28cpr (039181033) (0734 ) (C07BB12 ) (07-MAR-13 )	16.36	2	56
2021	2021 I Semestre	2021 II Trimestre	2021 05	2021-05-07	2303U	biguanidi (A10BA)	metformina (A10BA02)	glucophage unidie*1000mg 60c (040628063) (0794 ) (A10BA02 ) (09-JUN-14 )	5.61	1	30
2021	2021 I Semestre	2021 II Trimestre	2021 05	2021-05-07	2303U	inibitori della hmg coa reduttasi (C10AA)	atorvastatina (C10AA05)	totalip 20*30 cpr 20 mg (033006040) (0608 ) (C10AA05 ) (01-MAR-04 )	21.02	2	60
2021	2021 I Semestre	2021 II Trimestre	2021 05	2021-05-07	2303U	ormoni tiroidei (H03AA)	levotiroxina sodica (H03AA01)	eutirox*100mcg 50cpr (024402137) (2392 ) (H03AA01 ) (01-FEB-99 )	5.22	2	66.666
2021	2021 I Semestre	2021 II Trimestre	2021 05	2021-05-07	24Fiw	biguanidi (A10BA)	metformina (A10BA02)	slowmet*500mg 60cpr rp (040629026) (4055 ) (A10BA02 ) (14-OCT-13 )	5.61	1	15
2021	2021 I Semestre	2021 II Trimestre	2021 05	2021-05-10	20ixR	corticosteroidi ad azione locale (A07EA)	beclometasone (A07EA07)	topster*3mg 10 sup. (031115025) (0299 ) (A07EA07 ) (22-SEP-05 )	16.04	2	20
2021	2021 I Semestre	2021 II Trimestre	2021 05	2021-05-10	25qRK	betabloccanti selettivi e tiazidi (C07BB)	nebivololo e tiazidi (C07BB12)	aloneb*5mg/12,5mg 28 cpr (039180031) (0081 ) (C07BB12 ) (04-SEP-13 )	16.36	2	56
2021	2021 I Semestre	2021 II Trimestre	2021 05	2021-05-11	1y7zG	coxib (M01AH)	etoricoxib (M01AH05)	arcoxia* 60mg 20 cpr riv. (035820063) (1117 ) (M01AH05 ) (01-MAR-04 )	12	1	20
2021	2021 I Semestre	2021 II Trimestre	2021 05	2021-05-11	1y7zG	inibitori della hmg coa reduttasi (C10AA)	rosuvastatina (C10AA07)	crestor*5mg 28 cpr (035885502) (0045 ) (C10AA07 ) (21-OCT-05 )	14.7	2	28
2021	2021 I Semestre	2021 II Trimestre	2021 05	2021-05-11	2Cd7t	ace-inibitori, non associati (C09AA)	perindopril (C09AA04)	perindopril san*4mg 30cpr (038764078) (1392 ) (C09AA04 ) (23-JUN-09 )	14.28	2	60
2021	2021 I Semestre	2021 II Trimestre	2021 05	2021-05-11	2Cd7t	derivati diidropiridinici (C08CA)	amlodipina (C08CA01)	norvasc*5mg 28 cpr (043663018) (1332 ) (C08CA01 ) (26-MAY-15 )	11.06	2	56
2021	2021 I Semestre	2021 II Trimestre	2021 05	2021-05-11	2Cd7t	sostanze betabloccanti (S01ED)	timololo (S01ED01)	timogel*1mg/g gel oft.30con (037700010) (1321 ) (S01ED01 ) (25-FEB-08 )	24.24	2	60
2021	2021 I Semestre	2021 II Trimestre	2021 05	2021-05-12	1x7E7	altri antidepressivi (N06AX)	amfebutamone (N06AX12)	elontril*150mg 30cpr rm (037697024) (0200 ) (N06AX12 ) (15-DEC-08 )	64.98	2	30
2021	2021 I Semestre	2021 II Trimestre	2021 05	2021-05-12	1x7E7	antagonisti dell'angiotensina ii e diuretici (C09DA)	irbesartan e diuretici (C09DA04)	karvezide*300/12,5mg 28cpr (034190049) (8055 ) (C09DA04 ) (01-OCT-99 )	20.34	2	56
2021	2021 I Semestre	2021 II Trimestre	2021 05	2021-05-12	1x7E7	antibiotici (A07AA)	rifaximina (A07AA11)	normix*200mg 12 cpr (025300029) (4375 ) (A07AA11 ) (01-JAN-86 )	8.32	1	4
2021	2021 I Semestre	2021 II Trimestre	2021 05	2021-05-12	1x7E7	derivati della carbossamide (N03AF)	oxcarbazepina (N03AF02)	oxcarbazepina tcn*600mg 50cp (042353021) (3891 ) (N03AF02 ) (16-JAN-15 )	37.74	2	60
2021	2021 I Semestre	2021 II Trimestre	2021 05	2021-05-12	1y7zG	ace-inibitori e calcioantagonisti (C09BB)	ramipril e amlodipina (C09BB07)	icomb*10mg/10mg 30cps (042384103) (4025 ) (C09BB07 ) (19-DEC-14 )	34.98	3	90
2021	2021 I Semestre	2021 II Trimestre	2021 05	2021-05-12	22xP7	derivati dell'acido acetico e sostanze correlate (M01AB)	diclofenac (M01AB05)	dicloreum *150mg 20cps r.p. (024515114) (4375 ) (M01AB05 ) (01-JUL-98 )	24.78	2	60
2021	2021 I Semestre	2021 II Trimestre	2021 05	2021-05-12	22xP7	ormoni tiroidei (H03AA)	levotiroxina sodica (H03AA01)	eutirox*25mcg 50cpr (024402048) (2392 ) (H03AA01 ) (01-NOV-02 )	2.47	1	8.333
2021	2021 I Semestre	2021 II Trimestre	2021 05	2021-05-13	20ixR	antagonisti dell'alfa adrenorecettore (G04CA)	alfuzosina (G04CA01)	xatral*2,5mg 30 cpr (027314018) (8055 ) (G04CA01 ) (01-MAR-91 )	9.67	1	10
2021	2021 I Semestre	2021 II Trimestre	2021 05	2021-05-13	20ixR	preparati inibenti la formazione di acido urico (M04AA)	allopurinolo (M04AA01)	zyloric*300mg 30cpr div. (021259027) (7046 ) (M04AA01 ) (01-FEB-79 )	2.92	1	22.5
2021	2021 I Semestre	2021 II Trimestre	2021 05	2021-05-17	24ctO	altri farmaci per il trattamento dell'ulcera peptica e della malattia da reflusso gastroesofageo (A02BX)	non applicabile (-3)	gaviscon advance*20bs men (034248171) (3510 ) (A02BX ) (23-MAR-06 )	9.58	2	16
2021	2021 I Semestre	2021 II Trimestre	2021 05	2021-05-17	24ctO	antiaggreganti piastrinici, esclusa l'eparina (B01AC)	acido acetilsalicilico (B01AC06)	ac acsal eg*100mg 30 cpr (042180048) (1561 ) (B01AC06 ) (21-MAR-14 )	2.82	2	60
2021	2021 I Semestre	2021 II Trimestre	2021 05	2021-05-17	24ctO	fibrati (C10AB)	fenofibrato (C10AB05)	fenofibrato eg*145mg 30cpr (043837018) (1561 ) (C10AB05 ) (04-APR-16 )	13.54	2	43.5
2021	2021 I Semestre	2021 II Trimestre	2021 05	2021-05-17	24ctO	inibitori dell'hmg coa reduttasi in associazione con altre sostanze modificatrici dei lipidi (C10BA)	rosuvastatina e ezetimibe (C10BA06)	cholecomb*20mg/10mg 30 cps (043496102) (1440 ) (C10BA06 ) (17-APR-18 )	32.74	2	60
2021	2021 I Semestre	2021 II Trimestre	2021 05	2021-05-17	25Cee	inibitori della hmg coa reduttasi (C10AA)	simvastatina (C10AA01)	simvastat.aur*20mg28cpr riv (038770121) (3199 ) (C10AA01 ) (13-OCT-09 )	11.24	2	37.334
2021	2021 I Semestre	2021 II Trimestre	2021 05	2021-05-18	20W0A	inibitori della hmg coa reduttasi (C10AA)	simvastatina (C10AA01)	sivastin*10mg 20cpr riv. (027208014) (4375 ) (C10AA01 ) (01-MAY-89 )	8.82	2	13.334
2021	2021 I Semestre	2021 II Trimestre	2021 05	2021-05-18	25Cee	calcio, associazioni con vitamina d e/o altri farmaci (A12AX)	non applicabile (-3)	natecal d3*600mg+400ui 60oro (034899043) (0068 ) (A12AX ) (23-FEB-10 )	10.06	1	30
2021	2021 I Semestre	2021 II Trimestre	2021 05	2021-05-18	25Cee	sostanze betabloccanti (S01ED)	timololo (S01ED01)	timogel*1mg/g gel oft.30con (037700010) (1321 ) (S01ED01 ) (25-FEB-08 )	24.24	2	60
2021	2021 I Semestre	2021 II Trimestre	2021 05	2021-05-18	28vcD	altre sostanze modificatrici dei lipidi (C10AX)	ezetimibe (C10AX09)	ezetimibe eg*10mg 30cpr (044282046) (1561 ) (C10AX09 ) (13-APR-18 )	21.16	1	30
2021	2021 I Semestre	2021 II Trimestre	2021 05	2021-05-18	28vcD	altre sostanze modificatrici dei lipidi (C10AX)	omega-3-trigliceridi inclusi altri esteri e acidi (C10AX06)	omega 3 eg*1000mg 20cps (044916017) (1561 ) (C10AX06 ) (11-DEC-17 )	20.34	2	10
2021	2021 I Semestre	2021 II Trimestre	2021 05	2021-05-19	207jY	antagonisti dell'angiotensina ii, non associati (C09CA)	irbesartan (C09CA04)	karvea*300mg 28 cpr (033263070) (8055 ) (C09CA04 ) (01-FEB-98 )	23.46	2	112
2021	2021 I Semestre	2021 II Trimestre	2021 05	2021-05-19	207jY	derivati nitrofuranici (J01XE)	nitrofurantoina (J01XE01)	neofuradantin*100mg 20 cps (027320023) (0045 ) (J01XE01 ) (02-JAN-02 )	8.94	1	10
2021	2021 I Semestre	2021 II Trimestre	2021 05	2021-05-19	20XCX	derivati degli acidi grassi (N03AG)	acido valproico (N03AG01)	depakin chrono*500mg30cpr rp (022483111) (8055 ) (N03AG01 ) (01-JUL-04 )	12.57	1	10
2021	2021 I Semestre	2021 II Trimestre	2021 05	2021-05-19	20pRq	inibitori della hmg coa reduttasi (C10AA)	pravastatina (C10AA03)	aplactin*40mg 14 cpr (027786033) (0211 ) (C10AA03 ) (01-APR-99 )	12	2	37.334
2021	2021 I Semestre	2021 II Trimestre	2021 05	2021-05-20	20XCX	altri antidepressivi (N06AX)	mirtazapina (N06AX11)	mirtazapina doc*30mg30cpror (038701090) (0898 ) (N06AX11 ) (13-NOV-09 )	32.34	2	60
2021	2021 I Semestre	2021 II Trimestre	2021 05	2021-05-20	22BX9	betabloccanti selettivi e tiazidi (C07BB)	nebivololo e tiazidi (C07BB12)	nebiv/hct eg*5/25mg 28cpr (044321281) (1561 ) (C07BB12 ) (01-AUG-17 )	11.94	2	56
2021	2021 I Semestre	2021 II Trimestre	2021 05	2021-05-20	27dR4	antagonisti dell'angiotensina ii, non associati (C09CA)	olmesartan medoxomil (C09CA08)	plaunac*28 cpr riv. 10mg (036025017) (0734 ) (C09CA08 ) (01-DEC-04 )	15.66	2	28
2021	2021 I Semestre	2021 II Trimestre	2021 05	2021-05-20	28vcD	antagonisti dell'angiotensina ii, non associati (C09CA)	valsartan (C09CA03)	tareg*80mg 28 cpr riv (033178892) (0114 ) (C09CA03 ) (20-MAR-13 )	15.2	2	56
2021	2021 I Semestre	2021 II Trimestre	2021 05	2021-05-20	28vcD	biguanidi (A10BA)	metformina (A10BA02)	metformina doc*500mg 30cpr (047302017) (0898 ) (A10BA02 ) (29-MAY-20 )	3.81	3	22.5
2021	2021 I Semestre	2021 II Trimestre	2021 05	2021-05-21	1wh7Y	biguanidi (A10BA)	metformina (A10BA02)	glucophage unidie*1000mg 60c (040628063) (0794 ) (A10BA02 ) (09-JUN-14 )	11.22	2	60
2021	2021 I Semestre	2021 II Trimestre	2021 05	2021-05-21	1wh7Y	inibitori della hmg coa reduttasi (C10AA)	atorvastatina (C10AA05)	torvast*40mg 30 cpr (033007067) (4995 ) (C10AA05 ) (01-MAR-04 )	25.06	2	120
2021	2021 I Semestre	2021 II Trimestre	2021 05	2021-05-21	26Ety	fibrati (C10AB)	fenofibrato (C10AB05)	fenofibrato eg*145mg 30cpr (043837018) (1561 ) (C10AB05 ) (04-APR-16 )	13.54	2	43.5
2021	2021 I Semestre	2021 II Trimestre	2021 05	2021-05-22	20W0A	antagonisti dell'angiotensina ii e calcioantagonisti (C09DB)	olmesartan medoxomil e amlodipina (C09DB02)	bivis*40mg/10mg 28cpr (038947242) (0734 ) (C09DB02 ) (23-AUG-11 )	25	2	56
2021	2021 I Semestre	2021 II Trimestre	2021 05	2021-05-24	1yWtx	altri antidepressivi (N06AX)	duloxetina (N06AX21)	cymbalta*30mg 28 cps (036683011) (1277 ) (N06AX21 ) (22-MAR-12 )	24.14	2	28
2021	2021 I Semestre	2021 II Trimestre	2021 05	2021-05-24	21NdO	ace-inibitori, non associati (C09AA)	ramipril (C09AA05)	ramipril ztv*2,5mg 28cpr div (037692023) (8043 ) (C09AA05 ) (08-JAN-08 )	5.48	2	56
2021	2021 I Semestre	2021 II Trimestre	2021 05	2021-05-24	21NdO	dopa e suoi derivati (N04BA)	levodopa ed inibitore della decarbossilasi (N04BA02)	madopar*100+25mg 30 cpr dis (023142058) (0108 ) (N04BA02 ) (01-JUN-95 )	9.42	2	10
2021	2021 I Semestre	2021 II Trimestre	2021 05	2021-05-24	21NdO	inibitori della monoaminoossidasi b (N04BD)	selegilina (N04BD01)	jumex*5mg 50 cpr (025462019) (5330 ) (N04BD01 ) (01-NOV-84 )	15.19	1	50
2021	2021 I Semestre	2021 II Trimestre	2021 05	2021-05-24	25DMN	glicocorticoidi (H02AB)	prednisone (H02AB07)	deltacortene*5mg 20 cpr (010089047) (0794 ) (H02AB07 ) (01-SEP-02 )	6.5	2	20
2021	2021 I Semestre	2021 II Trimestre	2021 05	2021-05-25	24ctO	tiazolidinedioni (A10BG)	pioglitazone (A10BG03)	pioglitazone ztv*30mg 28cpr (040694150) (8043 ) (A10BG03 ) (06-NOV-12 )	30	2	56
2021	2021 I Semestre	2021 II Trimestre	2021 05	2021-05-26	271uN	altri antibatterici (J01XX)	fosfomicina (J01XX01)	monuril*ad 3g os 2 bust. (025680024) (7158 ) (J01XX01 ) (02-DEC-03 )	11.36	1	2
2021	2021 I Semestre	2021 II Trimestre	2021 05	2021-05-26	27BWu	antagonisti dell'angiotensina ii e diuretici (C09DA)	candesartan e diuretici (C09DA06)	blopresid*32/12,5 28cpr (034187233) (3827 ) (C09DA06 ) (23-OCT-09 )	24.86	2	56
2021	2021 I Semestre	2021 II Trimestre	2021 05	2021-05-26	2ILe7	betabloccanti selettivi e tiazidi (C07BB)	nebivololo e tiazidi (C07BB12)	lobidiur*5mg+12,5mg 28cpr (039181033) (0734 ) (C07BB12 ) (07-MAR-13 )	16.36	2	56
2021	2021 I Semestre	2021 II Trimestre	2021 05	2021-05-26	2ILe7	biguanidi (A10BA)	metformina (A10BA02)	slowmet*500mg 60cpr rp (040629026) (4055 ) (A10BA02 ) (14-OCT-13 )	11.22	2	30
2021	2021 I Semestre	2021 II Trimestre	2021 05	2021-05-27	1yWtx	antagonisti dell'angiotensina ii e calcioantagonisti (C09DB)	olmesartan medoxomil e amlodipina (C09DB02)	bivis*20mg/5mg 28cpr (038947026) (0734 ) (C09DB02 ) (23-AUG-11 )	23.26	2	56
2021	2021 I Semestre	2021 II Trimestre	2021 05	2021-05-27	20W0A	antiaggreganti piastrinici, esclusa l'eparina (B01AC)	acido acetilsalicilico (B01AC06)	cardioaspirin*100mg 30cpr (024840074) (0022 ) (B01AC06 ) (01-JUN-96 )	4.7	2	60
2021	2021 I Semestre	2021 II Trimestre	2021 05	2021-05-27	25Cee	biguanidi (A10BA)	metformina (A10BA02)	metformina tev*50cpr 500mg (035195217) (0813 ) (A10BA02 ) (11-NOV-10 )	3.94	2	25
2021	2021 I Semestre	2021 II Trimestre	2021 05	2021-05-27	25Cee	sostanze betabloccanti (S01ED)	timololo (S01ED01)	timogel*1mg/g gel oft.30con (037700010) (1321 ) (S01ED01 ) (25-FEB-08 )	24.24	2	60
2021	2021 I Semestre	2021 II Trimestre	2021 05	2021-05-28	25qRK	betabloccanti selettivi (C07AB)	nebivololo (C07AB12)	nobistar*5mg 28 cpr (035780030) (0081 ) (C07AB12 ) (23-MAY-14 )	12.2	2	56
2021	2021 I Semestre	2021 II Trimestre	2021 05	2021-05-29	25Cee	sostanze betabloccanti (S01ED)	timololo, associazioni (S01ED51)	imolast*0,005%+0,5% col30mon (041578016) (2519 ) (S01ED51 ) (31-MAR-14 )	19	2	60
2021	2021 I Semestre	2021 II Trimestre	2021 05	2021-05-29	27dRM	antagonisti dell'angiotensina ii, non associati (C09CA)	olmesartan medoxomil (C09CA08)	olpress*28 cpr 20 mg (036026060) (0734 ) (C09CA08 ) (01-DEC-04 )	20.34	2	56
2021	2021 I Semestre	2021 II Trimestre	2021 05	2021-05-29	27dRM	vitamina d ed analoghi (A11CC)	calcifediolo (A11CC06)	neodidro*0,266mg 5 cps (045241039) (0794 ) (A11CC06 ) (23-MAY-18 )	4.86	1	1.33
2021	2021 I Semestre	2021 II Trimestre	2021 05	2021-05-31	25qRK	associazioni di penicilline, inclusi gli inibitori delle beta-lattamasi (J01CR)	amoxicillina ed inibitori enzimatici (J01CR02)	clavulin*875+125mg 12cpr riv (026138139) (0200 ) (J01CR02 ) (01-SEP-95 )	7.9	1	7
2021	2021 I Semestre	2021 II Trimestre	2021 05	2021-05-31	29fHl	inibitori dell'hmg coa reduttasi in associazione con altre sostanze modificatrici dei lipidi (C10BA)	rosuvastatina e ezetimibe (C10BA06)	cholecomb*5mg/10mg 30 cps (043496266) (1440 ) (C10BA06 ) (24-JAN-19 )	28.96	2	60
2021	2021 I Semestre	2021 II Trimestre	2021 06	2021-06-03	20ixR	antagonisti dell'alfa adrenorecettore (G04CA)	alfuzosina (G04CA01)	xatral*2,5mg 30 cpr (027314018) (8055 ) (G04CA01 ) (01-MAR-91 )	9.67	1	10
2021	2021 I Semestre	2021 II Trimestre	2021 06	2021-06-08	1yWtx	calcio, associazioni con vitamina d e/o altri farmaci (A12AX)	non applicabile (-3)	metocal vit.d3*60 cpr mast (035027034) (0020 ) (A12AX ) (01-SEP-01 )	8.37	1	30
2021	2021 I Semestre	2021 II Trimestre	2021 06	2021-06-08	1yWtx	inibitori non selettivi della monoamino-ricaptazione (N06AA)	amitriptilina (N06AA09)	laroxyl*40mg/ml os gtt 20ml (019906054) (7046 ) (N06AA09 ) (01-JUN-75 )	8.94	2	21.334
2021	2021 I Semestre	2021 II Trimestre	2021 06	2021-06-08	20XCX	ferro trivalente, preparati orali (B03AB)	non applicabile (-3)	intrafer*os gtt 30 ml (016747026) (3392 ) (B03AB ) (01-SEP-88 )	10.42	2	50
2021	2021 I Semestre	2021 II Trimestre	2021 06	2021-06-08	20ixR	corticosteroidi ad azione locale (A07EA)	beclometasone (A07EA07)	topster*3mg 10 sup. (031115025) (0299 ) (A07EA07 ) (22-SEP-05 )	16.04	2	20
2021	2021 I Semestre	2021 II Trimestre	2021 06	2021-06-08	21NdO	antagonisti dell'alfa adrenorecettore (G04CA)	tamsulosina (G04CA02)	omnic*0,4mg 20 cps rm (032647024) (1431 ) (G04CA02 ) (01-FEB-97 )	14.7	2	40
2021	2021 I Semestre	2021 II Trimestre	2021 06	2021-06-08	21jEG	antagonisti dell'angiotensina ii, non associati (C09CA)	irbesartan (C09CA04)	aprovel*28 cpr 300 mg (033264072) (8055 ) (C09CA04 ) (01-FEB-98 )	22.46	2	112
2021	2021 I Semestre	2021 II Trimestre	2021 06	2021-06-08	21jEG	biguanidi (A10BA)	metformina (A10BA02)	glucophage unidie*1000mg 60c (040628063) (0794 ) (A10BA02 ) (09-JUN-14 )	11.22	2	60
2021	2021 I Semestre	2021 II Trimestre	2021 06	2021-06-08	21jEG	inibitori della hmg coa reduttasi (C10AA)	atorvastatina (C10AA05)	atorvastatina via*20mg 30cpr (041443437) (4995 ) (C10AA05 ) (08-MAY-12 )	15.92	2	60
2021	2021 I Semestre	2021 II Trimestre	2021 06	2021-06-08	21jEG	vitamina d ed analoghi (A11CC)	colecalciferolo (A11CC05)	dibase*25000ui/2,5ml os2con (036635098) (0972 ) (A11CC05 ) (04-APR-16 )	16.2	2	125
2021	2021 I Semestre	2021 II Trimestre	2021 06	2021-06-09	21NdO	dopa e suoi derivati (N04BA)	levodopa ed inibitore della decarbossilasi (N04BA02)	madopar*100+25mg 30 cpr dis (023142058) (0108 ) (N04BA02 ) (01-JUN-95 )	9.42	2	10
2021	2021 I Semestre	2021 II Trimestre	2021 06	2021-06-11	24FCO	altre sostanze modificatrici dei lipidi (C10AX)	ezetimibe (C10AX09)	ezetimibe eg*10mg 30cpr (044282046) (1561 ) (C10AX09 ) (13-APR-18 )	21.16	1	30
2021	2021 I Semestre	2021 II Trimestre	2021 06	2021-06-11	24ctO	altri farmaci per il trattamento dell'ulcera peptica e della malattia da reflusso gastroesofageo (A02BX)	non applicabile (-3)	gaviscon advance*20bs men (034248171) (3510 ) (A02BX ) (23-MAR-06 )	9.58	2	16
2021	2021 I Semestre	2021 II Trimestre	2021 06	2021-06-15	27BWu	inibitori selettivi della serotonina-ricaptazione (N06AB)	citalopram (N06AB04)	elopram*20mg 28 cpr (028681017) (7184 ) (N06AB04 ) (01-MAR-95 )	25.28	2	56
2021	2021 I Semestre	2021 II Trimestre	2021 06	2021-06-17	27BWu	derivati diidropiridinici (C08CA)	nifedipina (C08CA05)	adalat crono*30mg 14cpr rm (027980010) (0022 ) (C08CA05 ) (01-APR-92 )	13.54	2	28
2021	2021 I Semestre	2021 II Trimestre	2021 06	2021-06-18	22xP7	ormoni tiroidei (H03AA)	levotiroxina sodica (H03AA01)	eutirox*25mcg 50cpr (024402048) (2392 ) (H03AA01 ) (01-NOV-02 )	7.41	3	24.999
2021	2021 I Semestre	2021 II Trimestre	2021 06	2021-06-23	28Cqx	ace-inibitori, non associati (C09AA)	zofenopril (C09AA15)	zopranol*30mg 28 cpr riv. (034789091) (0608 ) (C09AA15 ) (01-DEC-00 )	21.78	2	56
2021	2021 I Semestre	2021 II Trimestre	2021 06	2021-06-23	28Cqx	inibitori della hmg coa reduttasi (C10AA)	atorvastatina (C10AA05)	atorvastatina alt*20mg 30cpr (039996069) (2753 ) (C10AA05 ) (24-APR-12 )	15.92	2	60
2021	2021 I Semestre	2021 II Trimestre	2021 06	2021-06-23	28Cqx	preparati inibenti la formazione di acido urico (M04AA)	allopurinolo (M04AA01)	allopurinolo mol.*30cpr300mg (022441048) (0549 ) (M04AA01 ) (01-JAN-96 )	4.1	2	45
2021	2021 I Semestre	2021 II Trimestre	2021 06	2021-06-24	21ZxZ	associazioni di penicilline, inclusi gli inibitori delle beta-lattamasi (J01CR)	amoxicillina ed inibitori enzimatici (J01CR02)	augmentin*875mg+125mg 12cpr (026089019) (0200 ) (J01CR02 ) (01-OCT-87 )	10.2	1	7
2021	2021 I Semestre	2021 II Trimestre	2021 06	2021-06-28	20ixR	vitamina b12 (cianocobalamina e analoghi) (B03BA)	cianocobalamina (B03BA01)	dobetin 1000*im5f1ml 1000mcg (003785033) (0219 ) (B03BA01 ) (01-JAN-96 )	4.71	1	250
2021	2021 I Semestre	2021 II Trimestre	2021 06	2021-06-28	24ctO	ace inibitori, altre associazioni (C09BX)	perindopril e bisoprololo (C09BX02)	cosyrel*5/5mg 30cpr riv (044256028) (1440 ) (C09BX02 ) (31-AUG-17 )	19.92	2	60
2021	2021 I Semestre	2021 II Trimestre	2021 06	2021-06-28	24ctO	altri farmaci per il trattamento dell'ulcera peptica e della malattia da reflusso gastroesofageo (A02BX)	non applicabile (-3)	gaviscon advance*20bs men (034248171) (3510 ) (A02BX ) (23-MAR-06 )	9.58	2	16
2021	2021 I Semestre	2021 II Trimestre	2021 06	2021-06-28	24ctO	antiaggreganti piastrinici, esclusa l'eparina (B01AC)	acido acetilsalicilico (B01AC06)	ac acsal eg*100mg 30 cpr (042180048) (1561 ) (B01AC06 ) (21-MAR-14 )	2.82	2	60
2021	2021 I Semestre	2021 II Trimestre	2021 06	2021-06-28	24ctO	biguanidi (A10BA)	metformina (A10BA02)	metformina pns*1000mg 60cpr (040975106) (3018 ) (A10BA02 ) (16-APR-13 )	3.64	1	30
2021	2021 I Semestre	2021 II Trimestre	2021 06	2021-06-28	24ctO	fibrati (C10AB)	fenofibrato (C10AB05)	fenofibrato eg*145mg 30cpr (043837018) (1561 ) (C10AB05 ) (04-APR-16 )	13.54	2	43.5
2021	2021 I Semestre	2021 II Trimestre	2021 06	2021-06-28	24ctO	inibitori dell'hmg coa reduttasi in associazione con altre sostanze modificatrici dei lipidi (C10BA)	rosuvastatina e ezetimibe (C10BA06)	cholecomb*20mg/10mg 30 cps (043496102) (1440 ) (C10BA06 ) (17-APR-18 )	32.74	2	60
2021	2021 I Semestre	2021 II Trimestre	2021 06	2021-06-28	24ctO	preparati inibenti la formazione di acido urico (M04AA)	allopurinolo (M04AA01)	allopurinolo mol.*30cpr300mg (022441048) (0549 ) (M04AA01 ) (01-JAN-96 )	4.1	2	45
2021	2021 I Semestre	2021 II Trimestre	2021 06	2021-06-29	20W0A	inibitori della hmg coa reduttasi (C10AA)	simvastatina (C10AA01)	sivastin*10mg 20cpr riv. (027208014) (4375 ) (C10AA01 ) (01-MAY-89 )	8.82	2	13.334
2021	2021 I Semestre	2021 II Trimestre	2021 06	2021-06-29	20ixR	antagonisti dell'alfa adrenorecettore (G04CA)	alfuzosina (G04CA01)	xatral*2,5mg 30 cpr (027314018) (8055 ) (G04CA01 ) (01-MAR-91 )	19.34	2	20
2021	2021 I Semestre	2021 II Trimestre	2021 06	2021-06-29	20ixR	corticosteroidi ad azione locale (A07EA)	beclometasone (A07EA07)	topster*3mg 10 sup. (031115025) (0299 ) (A07EA07 ) (22-SEP-05 )	16.04	2	20
2021	2021 I Semestre	2021 II Trimestre	2021 06	2021-06-29	21NdO	biguanidi (A10BA)	metformina (A10BA02)	metformina tev*850mg 40 cpr (035195332) (0813 ) (A10BA02 ) (01-NOV-02 )	2.53	1	17
2021	2021 I Semestre	2021 II Trimestre	2021 06	2021-06-29	29ABu	antagonisti dell'angiotensina ii e diuretici (C09DA)	olmesartan medoxomil e diuretici (C09DA08)	olmegan*20+12,5mg 28 cpr (037110020) (1430 ) (C09DA08 ) (22-FEB-07 )	18.66	2	56
2021	2021 I Semestre	2021 II Trimestre	2021 06	2021-06-29	29ABu	ormoni tiroidei (H03AA)	levotiroxina sodica (H03AA01)	eutirox*100mcg 50cpr (024402137) (2392 ) (H03AA01 ) (01-FEB-99 )	5.22	2	66.666
2021	2021 I Semestre	2021 II Trimestre	2021 06	2021-06-30	24ctO	altri antiepilettici (N03AX)	levetiracetam (N03AX14)	keppra* 60 cpr riv. 500 mg (035039104) (0176 ) (N03AX14 ) (02-DEC-01 )	89.74	2	40
2021	2021 II Semestre	2021 III Trimestre	2021 07	2021-07-02	24ZQr	ace inibitori, altre associazioni (C09BX)	perindopril, amlodipina e indapamide (C09BX01)	tripliam*10+2,5+5mg 30cprr (042407167) (1440 ) (C09BX01 ) (22-SEP-15 )	23.52	2	60
2021	2021 II Semestre	2021 III Trimestre	2021 07	2021-07-02	24ZQr	inibitori della hmg coa reduttasi (C10AA)	atorvastatina (C10AA05)	atorvastatina tev*20mg 30cpr (040234217) (0813 ) (C10AA05 ) (07-MAY-12 )	15.92	2	60
2021	2021 II Semestre	2021 III Trimestre	2021 07	2021-07-03	23BeP	antagonisti dell'angiotensina ii, non associati (C09CA)	candesartan (C09CA06)	blopress*16mg 28 cpr (033451269) (3827 ) (C09CA06 ) (01-SEP-98 )	19.92	2	112
2021	2021 II Semestre	2021 III Trimestre	2021 07	2021-07-03	23BeP	antiaggreganti piastrinici, esclusa l'eparina (B01AC)	acido acetilsalicilico (B01AC06)	cardioaspirin*100mg 30cpr (024840074) (0022 ) (B01AC06 ) (01-JUN-96 )	4.7	2	60
2021	2021 II Semestre	2021 III Trimestre	2021 07	2021-07-03	23BeP	inibitori della hmg coa reduttasi (C10AA)	atorvastatina (C10AA05)	torvast*20mg 30 cpr (033007042) (4995 ) (C10AA05 ) (01-MAR-04 )	21.02	2	60
2021	2021 II Semestre	2021 III Trimestre	2021 07	2021-07-03	23BeP	inibitori della pompa acida (A02BC)	pantoprazolo (A02BC02)	pantoprazolo arp*20mg 28cpr (038842050) (3773 ) (A02BC02 ) (02-JUL-19 )	11.84	2	28
2021	2021 II Semestre	2021 III Trimestre	2021 07	2021-07-03	27dRM	vitamina d ed analoghi (A11CC)	calcifediolo (A11CC06)	neodidro*0,266mg 5 cps (045241039) (0794 ) (A11CC06 ) (23-MAY-18 )	4.86	1	1.33
2021	2021 II Semestre	2021 III Trimestre	2021 07	2021-07-05	25DMN	ace-inibitori e calcioantagonisti (C09BB)	ramipril e amlodipina (C09BB07)	ramantal*5+5mg 28cps (043313028) (7091 ) (C09BB07 ) (02-DEC-15 )	14.58	2	56
2021	2021 II Semestre	2021 III Trimestre	2021 07	2021-07-05	25DMN	altri antidepressivi (N06AX)	amfebutamone (N06AX12)	bupropione san*150mg30cpr rm (043095013) (1392 ) (N06AX12 ) (26-JUL-17 )	47.44	2	30
2021	2021 II Semestre	2021 III Trimestre	2021 07	2021-07-05	25DMN	inibitori selettivi della serotonina-ricaptazione (N06AB)	citalopram (N06AB04)	citalopram san*20mg 28 cpr (038238061) (1392 ) (N06AB04 ) (06-APR-10 )	13.6	2	56
2021	2021 II Semestre	2021 III Trimestre	2021 07	2021-07-08	22d3b	bloccanti dei recettori alfa- e beta-adrenergici (C07AG)	carvedilolo (C07AG02)	dilatrend*25mg 30cpr div. (027604014) (3827 ) (C07AG02 ) (01-APR-93 )	15.12	2	40
2021	2021 II Semestre	2021 III Trimestre	2021 07	2021-07-08	24FCO	altre sostanze modificatrici dei lipidi (C10AX)	ezetimibe (C10AX09)	ezetimibe eg*10mg 30cpr (044282046) (1561 ) (C10AX09 ) (13-APR-18 )	21.16	1	30
2021	2021 II Semestre	2021 III Trimestre	2021 07	2021-07-08	2Cd7t	ace-inibitori, non associati (C09AA)	perindopril (C09AA04)	perindopril san*4mg 30cpr (038764078) (1392 ) (C09AA04 ) (23-JUN-09 )	14.28	2	60
2021	2021 II Semestre	2021 III Trimestre	2021 07	2021-07-08	2Cd7t	derivati diidropiridinici (C08CA)	amlodipina (C08CA01)	norvasc*5mg 28 cpr (027428010) (4995 ) (C08CA01 ) (01-MAY-97 )	11.06	2	56
2021	2021 II Semestre	2021 III Trimestre	2021 07	2021-07-08	2Cd7t	sostanze betabloccanti (S01ED)	timololo (S01ED01)	timogel*1mg/g gel oft.30con (037700010) (1321 ) (S01ED01 ) (25-FEB-08 )	24.24	2	60
2021	2021 II Semestre	2021 III Trimestre	2021 07	2021-07-09	20pRq	inibitori della hmg coa reduttasi (C10AA)	pravastatina (C10AA03)	aplactin*40mg 14 cpr (027786033) (0211 ) (C10AA03 ) (01-APR-99 )	24	4	74.668
2021	2021 II Semestre	2021 III Trimestre	2021 07	2021-07-10	25h7L	antagonisti dell'angiotensina ii, non associati (C09CA)	valsartan (C09CA03)	tareg*40mg 14cpr riv. (033178260) (0114 ) (C09CA03 ) (12-APR-13 )	12.69	3	6
2021	2021 II Semestre	2021 III Trimestre	2021 07	2021-07-10	25h7L	antiaggreganti piastrinici, esclusa l'eparina (B01AC)	acido acetilsalicilico (B01AC06)	cardioaspirin*100mg 30cpr (024840074) (0022 ) (B01AC06 ) (01-JUN-96 )	4.7	2	60
2021	2021 II Semestre	2021 III Trimestre	2021 07	2021-07-10	25h7L	inibitori dell'hmg coa reduttasi in associazione con altre sostanze modificatrici dei lipidi (C10BA)	rosuvastatina e ezetimibe (C10BA06)	cholecomb*20mg/10mg 30 cps (043496102) (1440 ) (C10BA06 ) (17-APR-18 )	32.74	2	60
2021	2021 II Semestre	2021 III Trimestre	2021 07	2021-07-10	298U3	antagonisti dell'angiotensina ii, non associati (C09CA)	olmesartan medoxomil (C09CA08)	olmetec*28 cpr 10 mg (036027011) (1430 ) (C09CA08 ) (01-FEB-05 )	15.66	2	28
2021	2021 II Semestre	2021 III Trimestre	2021 07	2021-07-11	24u6X	cefalosporine di terza generazione (J01DD)	ceftazidima (J01DD02)	ceftazidima pns*1g/3ml imf+f (036494021) (3018 ) (J01DD02 ) (06-NOV-07 )	27.78	6	1.5
2021	2021 II Semestre	2021 III Trimestre	2021 07	2021-07-11	24u6X	soluzioni nutrizionali parenterali (B05BA)	carboidrati (B05BA03)	gluc5%gse*iv 500ml 1fl (029863065) (4945 ) (B05BA03 ) (01-JAN-00 )	10.86	6	6
2021	2021 II Semestre	2021 III Trimestre	2021 07	2021-07-12	28vcD	altre sostanze modificatrici dei lipidi (C10AX)	omega-3-trigliceridi inclusi altri esteri e acidi (C10AX06)	omega 3 eg*1000mg 20cps (044916017) (1561 ) (C10AX06 ) (11-DEC-17 )	30.51	3	15
2021	2021 II Semestre	2021 III Trimestre	2021 07	2021-07-13	21NdO	ace-inibitori, non associati (C09AA)	ramipril (C09AA05)	ramipril ztv*2,5mg 28cpr div (037692023) (8043 ) (C09AA05 ) (08-JAN-08 )	5.48	2	56
2021	2021 II Semestre	2021 III Trimestre	2021 07	2021-07-13	21NdO	antagonisti dell'alfa adrenorecettore (G04CA)	tamsulosina (G04CA02)	tamsulosin doc*0,4mg20cpsrm (037007034) (0898 ) (G04CA02 ) (20-JUL-06 )	8.82	2	40
2021	2021 II Semestre	2021 III Trimestre	2021 07	2021-07-13	21NdO	biguanidi (A10BA)	metformina (A10BA02)	metformina tev*850mg 40 cpr (035195332) (0813 ) (A10BA02 ) (01-NOV-02 )	2.53	1	17
2021	2021 II Semestre	2021 III Trimestre	2021 07	2021-07-13	21NdO	dopa e suoi derivati (N04BA)	levodopa ed inibitore della decarbossilasi (N04BA02)	madopar*100+25mg 30 cpr dis (023142058) (0108 ) (N04BA02 ) (01-JUN-95 )	9.42	2	10
2021	2021 II Semestre	2021 III Trimestre	2021 07	2021-07-15	28vcD	biguanidi (A10BA)	metformina (A10BA02)	metformina doc*500mg 30cpr (047302017) (0898 ) (A10BA02 ) (29-MAY-20 )	3.81	3	22.5
2021	2021 II Semestre	2021 III Trimestre	2021 07	2021-07-16	1x7E7	altri antidepressivi (N06AX)	amfebutamone (N06AX12)	elontril*150mg 30cpr rm (037697024) (0200 ) (N06AX12 ) (15-DEC-08 )	64.98	2	30
2021	2021 II Semestre	2021 III Trimestre	2021 07	2021-07-16	1x7E7	antibiotici (A07AA)	rifaximina (A07AA11)	normix*200mg 12 cpr (025300029) (4375 ) (A07AA11 ) (01-JAN-86 )	8.32	1	4
2021	2021 II Semestre	2021 III Trimestre	2021 07	2021-07-17	22BX9	betabloccanti selettivi e tiazidi (C07BB)	nebivololo e tiazidi (C07BB12)	nebiv/hct eg*5/25mg 28cpr (044321281) (1561 ) (C07BB12 ) (01-AUG-17 )	11.94	2	56
2021	2021 II Semestre	2021 III Trimestre	2021 07	2021-07-17	25h7L	antagonisti dell'angiotensina ii, non associati (C09CA)	valsartan (C09CA03)	tareg*40mg 14cpr riv. (033178260) (0114 ) (C09CA03 ) (12-APR-13 )	4.23	1	2
2021	2021 II Semestre	2021 III Trimestre	2021 07	2021-07-17	25h7L	antiaggreganti piastrinici, esclusa l'eparina (B01AC)	clopidogrel (B01AC04)	plavix*75mg 28 cpr riv. (034128013) (8055 ) (B01AC04 ) (01-DEC-00 )	36.7	2	56
2021	2021 II Semestre	2021 III Trimestre	2021 07	2021-07-19	24ctO	altri farmaci per il trattamento dell'ulcera peptica e della malattia da reflusso gastroesofageo (A02BX)	non applicabile (-3)	gaviscon advance*20bs men (034248171) (3510 ) (A02BX ) (23-MAR-06 )	9.58	2	16
2021	2021 II Semestre	2021 III Trimestre	2021 07	2021-07-19	25Cee	associazioni di penicilline, inclusi gli inibitori delle beta-lattamasi (J01CR)	amoxicillina ed inibitori enzimatici (J01CR02)	clavulin*875+125mg 12cpr riv (026138139) (0200 ) (J01CR02 ) (01-SEP-95 )	7.9	1	7
2021	2021 II Semestre	2021 III Trimestre	2021 07	2021-07-19	25Cee	biguanidi (A10BA)	metformina (A10BA02)	metformina eg*500mg 50cpr (040668079) (1561 ) (A10BA02 ) (09-FEB-16 )	5.91	3	37.5
2021	2021 II Semestre	2021 III Trimestre	2021 07	2021-07-19	25Cee	calcio, associazioni con vitamina d e/o altri farmaci (A12AX)	non applicabile (-3)	natecal d3*600mg+400ui 60oro (034899043) (0068 ) (A12AX ) (23-FEB-10 )	20.12	2	60
2021	2021 II Semestre	2021 III Trimestre	2021 07	2021-07-19	25Cee	inibitori della hmg coa reduttasi (C10AA)	simvastatina (C10AA01)	simvastat.eg*20mg28cpr riv (037412158) (1561 ) (C10AA01 ) (11-APR-07 )	11.24	2	37.334
2021	2021 II Semestre	2021 III Trimestre	2021 07	2021-07-20	207jY	antagonisti dell'angiotensina ii, non associati (C09CA)	irbesartan (C09CA04)	karvea*300mg 28 cpr (033263070) (8055 ) (C09CA04 ) (01-FEB-98 )	23.46	2	112
2021	2021 II Semestre	2021 III Trimestre	2021 07	2021-07-20	24Fiw	biguanidi (A10BA)	metformina (A10BA02)	slowmet*500mg 60cpr rp (040629026) (4055 ) (A10BA02 ) (14-OCT-13 )	5.61	1	15
2021	2021 II Semestre	2021 III Trimestre	2021 07	2021-07-20	27BWu	antagonisti dell'angiotensina ii e diuretici (C09DA)	candesartan e diuretici (C09DA06)	blopresid*32/12,5 28cpr (034187233) (3827 ) (C09DA06 ) (23-OCT-09 )	24.86	2	56
2021	2021 II Semestre	2021 III Trimestre	2021 07	2021-07-20	27BWu	derivati diidropiridinici (C08CA)	nifedipina (C08CA05)	adalat crono*30mg 14cpr rm (027980010) (0022 ) (C08CA05 ) (01-APR-92 )	13.54	2	28
2021	2021 II Semestre	2021 III Trimestre	2021 07	2021-07-21	20W0A	antagonisti dell'angiotensina ii e calcioantagonisti (C09DB)	olmesartan medoxomil e amlodipina (C09DB02)	bivis*40mg/10mg 28cpr (038947242) (0734 ) (C09DB02 ) (23-AUG-11 )	25	2	56
2021	2021 II Semestre	2021 III Trimestre	2021 07	2021-07-21	20W0A	antiaggreganti piastrinici, esclusa l'eparina (B01AC)	acido acetilsalicilico (B01AC06)	cardioaspirin*100mg 30cpr (024840074) (0022 ) (B01AC06 ) (01-JUN-96 )	4.7	2	60
2021	2021 II Semestre	2021 III Trimestre	2021 07	2021-07-21	25Cee	sostanze betabloccanti (S01ED)	timololo, associazioni (S01ED51)	imolast*0,005%+0,5% col30mon (041578016) (2519 ) (S01ED51 ) (31-MAR-14 )	28.5	3	90
2021	2021 II Semestre	2021 III Trimestre	2021 07	2021-07-21	2ILe7	betabloccanti selettivi e tiazidi (C07BB)	nebivololo e tiazidi (C07BB12)	lobidiur*5mg+12,5mg 28cpr (039181033) (0734 ) (C07BB12 ) (07-MAR-13 )	16.36	2	56
2021	2021 II Semestre	2021 III Trimestre	2021 07	2021-07-21	2ILe7	biguanidi (A10BA)	metformina (A10BA02)	slowmet*500mg 60cpr rp (040629026) (4055 ) (A10BA02 ) (14-OCT-13 )	11.22	2	30
2021	2021 II Semestre	2021 III Trimestre	2021 07	2021-07-22	20ixR	antagonisti dell'alfa adrenorecettore (G04CA)	alfuzosina (G04CA01)	xatral*2,5mg 30 cpr (027314018) (8055 ) (G04CA01 ) (01-MAR-91 )	19.34	2	20
2021	2021 II Semestre	2021 III Trimestre	2021 07	2021-07-22	20ixR	corticosteroidi ad azione locale (A07EA)	beclometasone (A07EA07)	topster*3mg 10 sup. (031115025) (0299 ) (A07EA07 ) (22-SEP-05 )	16.04	2	20
2021	2021 II Semestre	2021 III Trimestre	2021 07	2021-07-22	25h7L	penicilline ad ampio spettro (J01CA)	amoxicillina (J01CA04)	zimox*1g 12 cpr (023086150) (4025 ) (J01CA04 ) (01-APR-83 )	4.9	1	8
2021	2021 II Semestre	2021 III Trimestre	2021 07	2021-07-24	1wh7Y	biguanidi (A10BA)	metformina (A10BA02)	glucophage unidie*1000mg 60c (040628063) (0794 ) (A10BA02 ) (09-JUN-14 )	16.83	3	90
2021	2021 II Semestre	2021 III Trimestre	2021 07	2021-07-24	1wh7Y	inibitori della hmg coa reduttasi (C10AA)	atorvastatina (C10AA05)	torvast*40mg 30 cpr (033007067) (4995 ) (C10AA05 ) (01-MAR-04 )	25.06	2	120
2021	2021 II Semestre	2021 III Trimestre	2021 07	2021-07-28	2D9Qz	agonisti selettivi dei recettori beta2-adrenergici (R03AC)	formoterolo (R03AC13)	atimos*12mcg inal 100dos (035791058) (0546 ) (R03AC13 ) (01-MAR-04 )	52.26	1	50
2021	2021 II Semestre	2021 III Trimestre	2021 07	2021-07-28	2D9Qz	biguanidi (A10BA)	metformina (A10BA02)	zuglimet*500mg 30cpr riv. (038257022) (8043 ) (A10BA02 ) (30-APR-09 )	7.62	6	45
2021	2021 II Semestre	2021 III Trimestre	2021 07	2021-07-28	2D9Qz	biguanidi (A10BA)	metformina (A10BA02)	zuglimet*850mg 40cpr riv. (038257085) (8043 ) (A10BA02 ) (30-APR-09 )	15.18	6	102
2021	2021 II Semestre	2021 III Trimestre	2021 07	2021-07-29	29fHl	inibitori dell'hmg coa reduttasi in associazione con altre sostanze modificatrici dei lipidi (C10BA)	rosuvastatina e ezetimibe (C10BA06)	rosumibe*5/10mg 30cpr (045350055) (0194 ) (C10BA06 ) (14-MAY-19 )	18.96	2	60
2021	2021 II Semestre	2021 III Trimestre	2021 07	2021-07-30	271uN	inibitori della hmg coa reduttasi (C10AA)	atorvastatina (C10AA05)	totalip 20*30 cpr 20 mg (033006040) (0608 ) (C10AA05 ) (01-MAR-04 )	21.02	2	60
2021	2021 II Semestre	2021 III Trimestre	2021 07	2021-07-31	1y7zG	inibitori della hmg coa reduttasi (C10AA)	rosuvastatina (C10AA07)	crestor*5mg 28 cpr (035885502) (0045 ) (C10AA07 ) (21-OCT-05 )	14.7	2	28
2021	2021 II Semestre	2021 III Trimestre	2021 08	2021-08-02	1yH6w	associazioni di antidiabetici orali (A10BD)	metformina e pioglitazone (A10BD05)	competact*15/850mg 56cpr (037225099) (3827 ) (A10BD05 ) (31-MAY-07 )	59.24	2	56
2021	2021 II Semestre	2021 III Trimestre	2021 08	2021-08-04	21NdO	antagonisti dell'alfa adrenorecettore (G04CA)	tamsulosina (G04CA02)	tamsulosin doc*0,4mg20cpsrm (037007034) (0898 ) (G04CA02 ) (20-JUL-06 )	8.82	2	40
2021	2021 II Semestre	2021 III Trimestre	2021 08	2021-08-04	21NdO	dopa e suoi derivati (N04BA)	levodopa ed inibitore della decarbossilasi (N04BA02)	madopar*100+25mg 30 cpr dis (023142058) (0108 ) (N04BA02 ) (01-JUN-95 )	9.42	2	10
2021	2021 II Semestre	2021 III Trimestre	2021 08	2021-08-04	24Fiw	altri antipsoriasici per uso topico (D05AX)	calcitriolo (D05AX03)	silkis*3mcg/g ung. 30 g (035765027) (7073 ) (D05AX03 ) (01-JUN-04 )	10.7	1	15
2021	2021 II Semestre	2021 III Trimestre	2021 08	2021-08-06	1yWtx	altri antidepressivi (N06AX)	duloxetina (N06AX21)	cymbalta*30mg 28 cps (036683011) (1277 ) (N06AX21 ) (22-MAR-12 )	24.14	2	28
2021	2021 II Semestre	2021 III Trimestre	2021 08	2021-08-06	20W0A	inibitori della hmg coa reduttasi (C10AA)	simvastatina (C10AA01)	sivastin*10mg 20cpr riv. (027208014) (4375 ) (C10AA01 ) (01-MAY-89 )	8.82	2	13.334
2021	2021 II Semestre	2021 III Trimestre	2021 08	2021-08-06	20ixR	fluorochinoloni (J01MA)	ciprofloxacina (J01MA02)	ciproxin*500mg 6 cpr (043270014) (1332 ) (J01MA02 ) (14-APR-15 )	16.98	2	6
2021	2021 II Semestre	2021 III Trimestre	2021 08	2021-08-06	20ixR	preparati inibenti la formazione di acido urico (M04AA)	allopurinolo (M04AA01)	zyloric*300mg 30cpr div. (021259027) (7046 ) (M04AA01 ) (01-FEB-79 )	2.92	1	22.5
2021	2021 II Semestre	2021 III Trimestre	2021 08	2021-08-06	27dRM	antagonisti dell'angiotensina ii, non associati (C09CA)	olmesartan medoxomil (C09CA08)	olpress*28 cpr 20 mg (036026060) (0734 ) (C09CA08 ) (01-DEC-04 )	20.34	2	56
2021	2021 II Semestre	2021 III Trimestre	2021 08	2021-08-06	27dRM	vitamina d ed analoghi (A11CC)	calcifediolo (A11CC06)	neodidro*0,266mg 5 cps (045241039) (0794 ) (A11CC06 ) (23-MAY-18 )	4.86	1	1.33
2021	2021 II Semestre	2021 III Trimestre	2021 08	2021-08-11	1yWtx	antagonisti dell'angiotensina ii e calcioantagonisti (C09DB)	olmesartan medoxomil e amlodipina (C09DB02)	bivis*20mg/5mg 28cpr (038947026) (0734 ) (C09DB02 ) (23-AUG-11 )	23.26	2	56
2021	2021 II Semestre	2021 III Trimestre	2021 08	2021-08-11	1yWtx	inibitori non selettivi della monoamino-ricaptazione (N06AA)	amitriptilina (N06AA09)	laroxyl*40mg/ml os gtt 20ml (019906054) (7046 ) (N06AA09 ) (01-JUN-75 )	8.94	2	21.334
2021	2021 II Semestre	2021 III Trimestre	2021 08	2021-08-11	1yWtx	ormoni tiroidei (H03AA)	levotiroxina sodica (H03AA01)	eutirox*175mcg 50cpr (024402149) (2392 ) (H03AA01 ) (14-OCT-08 )	6.52	2	116.666
2021	2021 II Semestre	2021 III Trimestre	2021 08	2021-08-11	24ctO	ace inibitori, altre associazioni (C09BX)	perindopril e bisoprololo (C09BX02)	cosyrel*5/5mg 30cpr riv (044256028) (1440 ) (C09BX02 ) (31-AUG-17 )	19.92	2	60
2021	2021 II Semestre	2021 III Trimestre	2021 08	2021-08-11	24ctO	altri farmaci per il trattamento dell'ulcera peptica e della malattia da reflusso gastroesofageo (A02BX)	non applicabile (-3)	gaviscon advance*20bs men (034248171) (3510 ) (A02BX ) (23-MAR-06 )	9.58	2	16
2021	2021 II Semestre	2021 III Trimestre	2021 08	2021-08-11	24ctO	biguanidi (A10BA)	metformina (A10BA02)	metformina pns*1000mg 60cpr (040975106) (3018 ) (A10BA02 ) (16-APR-13 )	3.64	1	30
2021	2021 II Semestre	2021 III Trimestre	2021 08	2021-08-11	24ctO	inibitori dell'hmg coa reduttasi in associazione con altre sostanze modificatrici dei lipidi (C10BA)	rosuvastatina e ezetimibe (C10BA06)	cholecomb*20mg/10mg 30 cps (043496102) (1440 ) (C10BA06 ) (17-APR-18 )	32.74	2	60
2021	2021 II Semestre	2021 III Trimestre	2021 08	2021-08-12	1yWtx	ormoni tiroidei (H03AA)	levotiroxina sodica (H03AA01)	eutirox*175mcg 50cpr (024402149) (2392 ) (H03AA01 ) (14-OCT-08 )	6.52	2	116.666
2021	2021 II Semestre	2021 III Trimestre	2021 08	2021-08-12	24FCO	altre sostanze modificatrici dei lipidi (C10AX)	ezetimibe (C10AX09)	ezetimibe eg*10mg 30cpr (044282046) (1561 ) (C10AX09 ) (13-APR-18 )	21.16	1	30
2021	2021 II Semestre	2021 III Trimestre	2021 08	2021-08-12	24FCO	betabloccanti selettivi e tiazidi (C07BB)	nebivololo e tiazidi (C07BB12)	lobidiur*5mg+12,5mg 28cpr (039181033) (0734 ) (C07BB12 ) (07-MAR-13 )	16.36	2	56
2021	2021 II Semestre	2021 III Trimestre	2021 08	2021-08-12	24u6X	biguanidi (A10BA)	metformina (A10BA02)	metformina pns*1000mg 60cpr (040975106) (3018 ) (A10BA02 ) (16-APR-13 )	3.64	1	30
2021	2021 II Semestre	2021 III Trimestre	2021 08	2021-08-12	24u6X	inibitori della hmg coa reduttasi (C10AA)	atorvastatina (C10AA05)	atorvastatina krk10mg 30cpr (040899041) (0035 ) (C10AA05 ) (04-MAR-15 )	8.7	2	30
2021	2021 II Semestre	2021 III Trimestre	2021 08	2021-08-12	24u6X	sulfoniluree (A10BB)	gliclazide (A10BB09)	gliclazide krk*60mg 30cpr (039038195) (0035 ) (A10BB09 ) (23-MAR-20 )	5.37	1	30
2021	2021 II Semestre	2021 III Trimestre	2021 08	2021-08-16	21NdO	dopa e suoi derivati (N04BA)	levodopa ed inibitore della decarbossilasi (N04BA02)	madopar*100+25mg 30 cpr dis (023142058) (0108 ) (N04BA02 ) (01-JUN-95 )	9.42	2	10
2021	2021 II Semestre	2021 III Trimestre	2021 08	2021-08-16	21jEG	antagonisti dell'angiotensina ii, non associati (C09CA)	irbesartan (C09CA04)	aprovel*28 cpr 300 mg (033264072) (8055 ) (C09CA04 ) (01-FEB-98 )	22.46	2	112
2021	2021 II Semestre	2021 III Trimestre	2021 08	2021-08-16	21jEG	biguanidi (A10BA)	metformina (A10BA02)	glucophage unidie*1000mg 60c (040628063) (0794 ) (A10BA02 ) (09-JUN-14 )	11.22	2	60
2021	2021 II Semestre	2021 III Trimestre	2021 08	2021-08-16	21jEG	inibitori della hmg coa reduttasi (C10AA)	atorvastatina (C10AA05)	torvast*20mg 30 cpr (033007042) (4995 ) (C10AA05 ) (01-MAR-04 )	21.02	2	60
2021	2021 II Semestre	2021 III Trimestre	2021 08	2021-08-16	21jEG	vitamina d ed analoghi (A11CC)	colecalciferolo (A11CC05)	dibase*25000ui/2,5ml os2con (036635098) (0972 ) (A11CC05 ) (04-APR-16 )	16.2	2	125
2021	2021 II Semestre	2021 III Trimestre	2021 08	2021-08-18	24ctO	associazioni di penicilline, inclusi gli inibitori delle beta-lattamasi (J01CR)	amoxicillina ed inibitori enzimatici (J01CR02)	amox+ac clav pns*875+125 12c (037501020) (3018 ) (J01CR02 ) (06-MAR-08 )	7.9	1	7
2021	2021 II Semestre	2021 III Trimestre	2021 08	2021-08-19	26Ety	fibrati (C10AB)	fenofibrato (C10AB05)	fenofibrato eg*145mg 30cpr (043837018) (1561 ) (C10AB05 ) (04-APR-16 )	13.54	2	43.5
2021	2021 II Semestre	2021 III Trimestre	2021 08	2021-08-19	27dR4	antagonisti dell'angiotensina ii, non associati (C09CA)	olmesartan medoxomil (C09CA08)	plaunac*28 cpr riv. 10mg (036025017) (0734 ) (C09CA08 ) (01-DEC-04 )	15.66	2	28
2021	2021 II Semestre	2021 III Trimestre	2021 08	2021-08-20	20ixR	antagonisti dell'alfa adrenorecettore (G04CA)	alfuzosina (G04CA01)	xatral*10mg 30 cpr rp (027314044) (8055 ) (G04CA01 ) (01-MAY-01 )	10.66	1	40
2021	2021 II Semestre	2021 III Trimestre	2021 08	2021-08-20	20ixR	inibitori della testosterone 5-alfa reduttasi (G04CB)	dutasteride (G04CB02)	avodart*0,5 mg 30 cps (035895010) (0200 ) (G04CB02 ) (01-MAR-04 )	11.78	1	30
2021	2021 II Semestre	2021 III Trimestre	2021 08	2021-08-21	28Cqx	glicocorticoidi (H02AB)	prednisone (H02AB07)	deltacortene*25mg 10cpr (010089035) (0794 ) (H02AB07 ) (01-JAN-96 )	5.87	1	25
2021	2021 II Semestre	2021 III Trimestre	2021 08	2021-08-24	1y7zG	ace-inibitori e calcioantagonisti (C09BB)	ramipril e amlodipina (C09BB07)	icomb*10mg/10mg 30cps (042384103) (4025 ) (C09BB07 ) (19-DEC-14 )	34.98	3	90
2021	2021 II Semestre	2021 III Trimestre	2021 08	2021-08-27	20ixR	corticosteroidi ad azione locale (A07EA)	beclometasone (A07EA07)	topster*3mg 10 sup. (031115025) (0299 ) (A07EA07 ) (22-SEP-05 )	16.04	2	20
2021	2021 II Semestre	2021 III Trimestre	2021 08	2021-08-27	24Fiw	derivati piperazinici (R06AE)	cetirizina (R06AE07)	zirtec*10mg 20 cpr riv. (026894016) (0176 ) (R06AE07 ) (01-MAY-89 )	8.6	1	20
2021	2021 II Semestre	2021 III Trimestre	2021 08	2021-08-27	25DMN	ace-inibitori e calcioantagonisti (C09BB)	ramipril e amlodipina (C09BB07)	ramantal*5+5mg 28cps (043313028) (7091 ) (C09BB07 ) (02-DEC-15 )	14.58	2	56
2021	2021 II Semestre	2021 III Trimestre	2021 08	2021-08-27	25DMN	inibitori selettivi della serotonina-ricaptazione (N06AB)	citalopram (N06AB04)	citalopram san*20mg 28 cpr (038238061) (1392 ) (N06AB04 ) (06-APR-10 )	13.6	2	56
2021	2021 II Semestre	2021 III Trimestre	2021 08	2021-08-30	2303U	ace-inibitori e calcioantagonisti (C09BB)	enalapril e lercanidipina (C09BB02)	coripren*20mg+10mg 28 cpr (038568147) (0107 ) (C09BB02 ) (04-APR-11 )	21.86	2	56
2021	2021 II Semestre	2021 III Trimestre	2021 08	2021-08-30	2303U	biguanidi (A10BA)	metformina (A10BA02)	glucophage unidie*1000mg 60c (040628063) (0794 ) (A10BA02 ) (09-JUN-14 )	5.61	1	30
2021	2021 II Semestre	2021 III Trimestre	2021 08	2021-08-30	2303U	inibitori della hmg coa reduttasi (C10AA)	atorvastatina (C10AA05)	totalip 20*30 cpr 20 mg (033006040) (0608 ) (C10AA05 ) (01-MAR-04 )	21.02	2	60
2021	2021 II Semestre	2021 III Trimestre	2021 08	2021-08-30	2303U	ormoni tiroidei (H03AA)	levotiroxina sodica (H03AA01)	eutirox*100mcg 50cpr (024402137) (2392 ) (H03AA01 ) (01-FEB-99 )	5.22	2	66.666
2021	2021 II Semestre	2021 III Trimestre	2021 08	2021-08-31	24ctO	altri antiepilettici (N03AX)	levetiracetam (N03AX14)	levetirac. ate*500mg 60cpr (040534063) (2753 ) (N03AX14 ) (11-OCT-12 )	75.34	2	40
2021	2021 II Semestre	2021 III Trimestre	2021 08	2021-08-31	24ctO	altri farmaci per il trattamento dell'ulcera peptica e della malattia da reflusso gastroesofageo (A02BX)	non applicabile (-3)	gaviscon advance*20bs men (034248171) (3510 ) (A02BX ) (23-MAR-06 )	9.58	2	16
2021	2021 II Semestre	2021 III Trimestre	2021 08	2021-08-31	25DMN	altri antidepressivi (N06AX)	amfebutamone (N06AX12)	bupropione san*150mg30cpr rm (043095013) (1392 ) (N06AX12 ) (26-JUL-17 )	47.44	2	30
2021	2021 II Semestre	2021 III Trimestre	2021 09	2021-09-01	28vcD	altre sostanze modificatrici dei lipidi (C10AX)	ezetimibe (C10AX09)	ezetimibe eg*10mg 30cpr (044282046) (1561 ) (C10AX09 ) (13-APR-18 )	42.32	2	60
2021	2021 II Semestre	2021 III Trimestre	2021 09	2021-09-01	28vcD	altre sostanze modificatrici dei lipidi (C10AX)	omega-3-trigliceridi inclusi altri esteri e acidi (C10AX06)	omega 3 eg*1000mg 20cps (044916017) (1561 ) (C10AX06 ) (11-DEC-17 )	20.34	2	10
2021	2021 II Semestre	2021 III Trimestre	2021 09	2021-09-01	28vcD	biguanidi (A10BA)	metformina (A10BA02)	metformina tev*500mg 30 cpr (035195205) (0813 ) (A10BA02 ) (01-MAR-03 )	3.81	3	22.5
2021	2021 II Semestre	2021 III Trimestre	2021 09	2021-09-01	28vcD	vitamina d ed analoghi (A11CC)	colecalciferolo (A11CC05)	colecal. eg*25000ui/2,5ml 2c (042751040) (1561 ) (A11CC05 ) (13-JUL-16 )	7	1	62.5
2021	2021 II Semestre	2021 III Trimestre	2021 09	2021-09-02	1yH6w	derivati dell'acido acetico e sostanze correlate (M01AB)	diclofenac (M01AB05)	dicloreum*75mg/3ml im 6 f (024515076) (4375 ) (M01AB05 ) (01-SEP-83 )	3.21	1	4.5
2021	2021 II Semestre	2021 III Trimestre	2021 09	2021-09-02	1yWtx	ormoni tiroidei (H03AA)	levotiroxina sodica (H03AA01)	eutirox*125mcg 50cpr (024402063) (2392 ) (H03AA01 ) (01-JAN-99 )	5.3	2	83.334
2021	2021 II Semestre	2021 III Trimestre	2021 09	2021-09-02	21NdO	inibitori della monoaminoossidasi b (N04BD)	selegilina (N04BD01)	jumex*5mg 50 cpr (025462019) (5330 ) (N04BD01 ) (01-NOV-84 )	15.19	1	50
2021	2021 II Semestre	2021 III Trimestre	2021 09	2021-09-04	20pRq	inibitori della hmg coa reduttasi (C10AA)	pravastatina (C10AA03)	aplactin*40mg 14 cpr (027786033) (0211 ) (C10AA03 ) (01-APR-99 )	24	4	74.668
2021	2021 II Semestre	2021 III Trimestre	2021 09	2021-09-06	20ixR	corticosteroidi ad azione locale (A07EA)	beclometasone (A07EA07)	topster*3mg 10 sup. (031115025) (0299 ) (A07EA07 ) (22-SEP-05 )	16.04	2	20
2021	2021 II Semestre	2021 III Trimestre	2021 09	2021-09-06	29lIA	ace-inibitori, non associati (C09AA)	ramipril (C09AA05)	ramipril ztv*5mg 28cpr (037692276) (8043 ) (C09AA05 ) (04-JUN-19 )	16	4	224
2021	2021 II Semestre	2021 III Trimestre	2021 09	2021-09-07	23BeP	antagonisti dell'angiotensina ii, non associati (C09CA)	candesartan (C09CA06)	blopress*16mg 28 cpr (033451269) (3827 ) (C09CA06 ) (01-SEP-98 )	19.92	2	112
2021	2021 II Semestre	2021 III Trimestre	2021 09	2021-09-07	23BeP	antiaggreganti piastrinici, esclusa l'eparina (B01AC)	acido acetilsalicilico (B01AC06)	cardioaspirin*100mg 30cpr (024840074) (0022 ) (B01AC06 ) (01-JUN-96 )	4.7	2	60
2021	2021 II Semestre	2021 III Trimestre	2021 09	2021-09-07	23BeP	inibitori della hmg coa reduttasi (C10AA)	atorvastatina (C10AA05)	torvast*20mg 30 cpr (033007042) (4995 ) (C10AA05 ) (01-MAR-04 )	21.02	2	60
2021	2021 II Semestre	2021 III Trimestre	2021 09	2021-09-07	25qRK	associazioni e complessi fra composti di alluminio, calcio e magnesio (A02AD)	magaldrato (A02AD02)	riopan*40bus.10ml80mg/ml (027103035) (0348 ) (A02AD02 ) (01-NOV-90 )	6.51	1	10
2021	2021 II Semestre	2021 III Trimestre	2021 09	2021-09-07	25qRK	betabloccanti selettivi (C07AB)	nebivololo (C07AB12)	nobistar*5mg 28 cpr (035780030) (0081 ) (C07AB12 ) (23-MAY-14 )	12.2	2	56
2021	2021 II Semestre	2021 III Trimestre	2021 09	2021-09-07	27dRM	vitamina d ed analoghi (A11CC)	calcifediolo (A11CC06)	neodidro*0,266mg 5 cps (045241039) (0794 ) (A11CC06 ) (23-MAY-18 )	4.86	1	1.33
2021	2021 II Semestre	2021 III Trimestre	2021 09	2021-09-09	207jY	antagonisti dell'angiotensina ii, non associati (C09CA)	irbesartan (C09CA04)	karvea*300mg 28 cpr (033263070) (8055 ) (C09CA04 ) (01-FEB-98 )	23.46	2	112
2021	2021 II Semestre	2021 III Trimestre	2021 09	2021-09-09	28Cqx	ace-inibitori, non associati (C09AA)	zofenopril (C09AA15)	zopranol*30mg 28 cpr riv. (034789091) (0608 ) (C09AA15 ) (01-DEC-00 )	21.78	2	56
2021	2021 II Semestre	2021 III Trimestre	2021 09	2021-09-09	28Cqx	inibitori della hmg coa reduttasi (C10AA)	atorvastatina (C10AA05)	atorvastatina alt*20mg 30cpr (039996069) (2753 ) (C10AA05 ) (24-APR-12 )	15.92	2	60
2021	2021 II Semestre	2021 III Trimestre	2021 09	2021-09-09	28Cqx	preparati inibenti la formazione di acido urico (M04AA)	allopurinolo (M04AA01)	allopurinolo mol.*30cpr300mg (022441048) (0549 ) (M04AA01 ) (01-JAN-96 )	4.1	2	45
2021	2021 II Semestre	2021 III Trimestre	2021 09	2021-09-11	2ILe7	betabloccanti selettivi e tiazidi (C07BB)	nebivololo e tiazidi (C07BB12)	lobidiur*5mg+12,5mg 28cpr (039181033) (0734 ) (C07BB12 ) (07-MAR-13 )	16.36	2	56
2021	2021 II Semestre	2021 III Trimestre	2021 09	2021-09-13	22BX9	betabloccanti selettivi e tiazidi (C07BB)	nebivololo e tiazidi (C07BB12)	nebiv/hct eg*5/25mg 28cpr (044321281) (1561 ) (C07BB12 ) (01-AUG-17 )	11.94	2	56
2021	2021 II Semestre	2021 III Trimestre	2021 09	2021-09-13	22BX9	inibitori della hmg coa reduttasi (C10AA)	atorvastatina (C10AA05)	atorvastatina san*10mg 30cpr (040497087) (1392 ) (C10AA05 ) (09-JUL-21 )	8.7	2	30
2021	2021 II Semestre	2021 III Trimestre	2021 09	2021-09-13	22BX9	sostanze betabloccanti (S01ED)	timololo (S01ED01)	timogel*1mg/g gel oft.30con (037700010) (1321 ) (S01ED01 ) (25-FEB-08 )	12.12	1	30
2021	2021 II Semestre	2021 III Trimestre	2021 09	2021-09-13	29jKJ	antagonisti dell'angiotensina ii, non associati (C09CA)	candesartan (C09CA06)	candesartan doc*32mg 28cpr (041341278) (0898 ) (C09CA06 ) (09-MAY-12 )	18.58	2	224
2021	2021 II Semestre	2021 III Trimestre	2021 09	2021-09-14	24ctO	altri farmaci per il trattamento dell'ulcera peptica e della malattia da reflusso gastroesofageo (A02BX)	non applicabile (-3)	gaviscon advance*20bs men (034248171) (3510 ) (A02BX ) (23-MAR-06 )	9.58	2	16
2021	2021 II Semestre	2021 III Trimestre	2021 09	2021-09-14	24ctO	fibrati (C10AB)	fenofibrato (C10AB05)	fenofibrato eg*145mg 30cpr (043837018) (1561 ) (C10AB05 ) (04-APR-16 )	13.54	2	43.5
2021	2021 II Semestre	2021 III Trimestre	2021 09	2021-09-14	2Cd7t	ace-inibitori, non associati (C09AA)	perindopril (C09AA04)	perindopril san*4mg 30cpr (038764078) (1392 ) (C09AA04 ) (23-JUN-09 )	14.28	2	60
2021	2021 II Semestre	2021 III Trimestre	2021 09	2021-09-14	2Cd7t	derivati diidropiridinici (C08CA)	amlodipina (C08CA01)	norvasc*5mg 28 cpr (027428010) (4995 ) (C08CA01 ) (01-MAY-97 )	11.06	2	56
2021	2021 II Semestre	2021 III Trimestre	2021 09	2021-09-14	2Cd7t	sostanze betabloccanti (S01ED)	timololo (S01ED01)	timogel*1mg/g gel oft.30con (037700010) (1321 ) (S01ED01 ) (25-FEB-08 )	24.24	2	60
2021	2021 II Semestre	2021 III Trimestre	2021 09	2021-09-15	27BWu	antagonisti dell'angiotensina ii e diuretici (C09DA)	candesartan e diuretici (C09DA06)	blopresid*32/12,5 28cpr (034187233) (3827 ) (C09DA06 ) (23-OCT-09 )	24.86	2	56
2021	2021 II Semestre	2021 III Trimestre	2021 09	2021-09-15	27BWu	derivati diidropiridinici (C08CA)	nifedipina (C08CA05)	adalat crono*30mg 14cpr rm (027980010) (0022 ) (C08CA05 ) (01-APR-92 )	13.54	2	28
2021	2021 II Semestre	2021 III Trimestre	2021 09	2021-09-16	20W0A	antagonisti dell'angiotensina ii e calcioantagonisti (C09DB)	olmesartan medoxomil e amlodipina (C09DB02)	bivis*40mg/10mg 28cpr (038947242) (0734 ) (C09DB02 ) (23-AUG-11 )	25	2	56
2021	2021 II Semestre	2021 III Trimestre	2021 09	2021-09-16	20W0A	inibitori della hmg coa reduttasi (C10AA)	simvastatina (C10AA01)	sivastin*10mg 20cpr riv. (027208014) (4375 ) (C10AA01 ) (01-MAY-89 )	8.82	2	13.334
2021	2021 II Semestre	2021 III Trimestre	2021 09	2021-09-16	20ixR	antagonisti dell'alfa adrenorecettore (G04CA)	alfuzosina (G04CA01)	xatral*10mg 30 cpr rp (027314044) (8055 ) (G04CA01 ) (01-MAY-01 )	21.32	2	80
2021	2021 II Semestre	2021 III Trimestre	2021 09	2021-09-16	20ixR	betabloccanti selettivi (C07AB)	nebivololo (C07AB12)	lobivon*28 cpr 5 mg (032210015) (0542 ) (C07AB12 ) (01-FEB-99 )	15.42	2	56
2021	2021 II Semestre	2021 III Trimestre	2021 09	2021-09-16	20ixR	preparati inibenti la formazione di acido urico (M04AA)	allopurinolo (M04AA01)	zyloric*300mg 30cpr div. (021259027) (7046 ) (M04AA01 ) (01-FEB-79 )	2.92	1	22.5
2021	2021 II Semestre	2021 III Trimestre	2021 09	2021-09-16	24FCO	altre sostanze modificatrici dei lipidi (C10AX)	ezetimibe (C10AX09)	ezetimibe eg*10mg 30cpr (044282046) (1561 ) (C10AX09 ) (13-APR-18 )	21.16	1	30
2021	2021 II Semestre	2021 III Trimestre	2021 09	2021-09-17	27BWu	antagonisti dei recettori alfa-adrenergici (C02CA)	doxazosin (C02CA04)	normothen*4mg 20cpr div. (026818029/1011) (026818029) (4995 ) (C02CA04 ) (01-OCT-89 )	25.44	3	60
2021	2021 II Semestre	2021 III Trimestre	2021 09	2021-09-20	1x7E7	altri antidepressivi (N06AX)	amfebutamone (N06AX12)	elontril*150mg 30cpr rm (037697024) (0200 ) (N06AX12 ) (15-DEC-08 )	64.98	2	30
2021	2021 II Semestre	2021 III Trimestre	2021 09	2021-09-20	1x7E7	antagonisti dell'angiotensina ii e diuretici (C09DA)	irbesartan e diuretici (C09DA04)	karvezide*300/12,5mg 28cpr (034190049) (8055 ) (C09DA04 ) (01-OCT-99 )	20.34	2	56
2021	2021 II Semestre	2021 III Trimestre	2021 09	2021-09-20	1x7E7	derivati della carbossamide (N03AF)	oxcarbazepina (N03AF02)	oxcarbazepina tcn*600mg 50cp (042353021) (3891 ) (N03AF02 ) (16-JAN-15 )	37.74	2	60
2021	2021 II Semestre	2021 III Trimestre	2021 09	2021-09-21	20W0A	antiaggreganti piastrinici, esclusa l'eparina (B01AC)	acido acetilsalicilico (B01AC06)	cardioaspirin*100mg 30cpr (024840074) (0022 ) (B01AC06 ) (01-JUN-96 )	4.7	2	60
2021	2021 II Semestre	2021 III Trimestre	2021 09	2021-09-21	21NdO	ace-inibitori, non associati (C09AA)	ramipril (C09AA05)	ramipril ztv*2,5mg 28cpr div (037692023) (8043 ) (C09AA05 ) (08-JAN-08 )	5.48	2	56
2021	2021 II Semestre	2021 III Trimestre	2021 09	2021-09-21	21NdO	antagonisti dell'alfa adrenorecettore (G04CA)	tamsulosina (G04CA02)	omnic*0,4mg 20 cps rm (032647024) (1431 ) (G04CA02 ) (01-FEB-97 )	14.7	2	40
2021	2021 II Semestre	2021 III Trimestre	2021 09	2021-09-21	21NdO	biguanidi (A10BA)	metformina (A10BA02)	metformina tev*850mg 40 cpr (035195332) (0813 ) (A10BA02 ) (01-NOV-02 )	2.53	1	17
2021	2021 II Semestre	2021 III Trimestre	2021 09	2021-09-21	21NdO	inibitori della hmg coa reduttasi (C10AA)	atorvastatina (C10AA05)	totalip 20*30 cpr 20 mg (033006040) (0608 ) (C10AA05 ) (01-MAR-04 )	21.02	2	60
2021	2021 II Semestre	2021 III Trimestre	2021 09	2021-09-22	1y7zG	inibitori della hmg coa reduttasi (C10AA)	rosuvastatina (C10AA07)	crestor*5mg 28 cpr (035885502) (0045 ) (C10AA07 ) (21-OCT-05 )	14.7	2	28
2021	2021 II Semestre	2021 III Trimestre	2021 09	2021-09-22	21NdO	altri antiepilettici (N03AX)	pregabalin (N03AX16)	pregabalin zti*25mg 14cps (045270016) (8043 ) (N03AX16 ) (01-JUN-18 )	3.94	2	2.334
2021	2021 II Semestre	2021 III Trimestre	2021 09	2021-09-22	21NdO	dopa e suoi derivati (N04BA)	levodopa ed inibitore della decarbossilasi (N04BA02)	madopar*100+25mg 30 cpr dis (023142058) (0108 ) (N04BA02 ) (01-JUN-95 )	9.42	2	10
2021	2021 II Semestre	2021 III Trimestre	2021 09	2021-09-22	21NdO	inibitori della monoaminoossidasi b (N04BD)	selegilina (N04BD01)	jumex*5mg 50 cpr (025462019) (5330 ) (N04BD01 ) (01-NOV-84 )	15.19	1	50
2021	2021 II Semestre	2021 III Trimestre	2021 09	2021-09-22	21NdO	vitamina d ed analoghi (A11CC)	colecalciferolo (A11CC05)	divod*25000ui 2fl 2,5ml (046451035) (7211 ) (A11CC05 ) (06-JUL-21 )	14	2	125
2021	2021 II Semestre	2021 III Trimestre	2021 09	2021-09-23	25h7L	antagonisti dell'angiotensina ii, non associati (C09CA)	valsartan (C09CA03)	tareg*40mg 14cpr riv. (033178260) (0114 ) (C09CA03 ) (12-APR-13 )	16.92	4	8
2021	2021 II Semestre	2021 III Trimestre	2021 09	2021-09-23	25h7L	antiaggreganti piastrinici, esclusa l'eparina (B01AC)	acido acetilsalicilico (B01AC06)	cardioaspirin*100mg 30cpr (024840074) (0022 ) (B01AC06 ) (01-JUN-96 )	4.7	2	60
2021	2021 II Semestre	2021 III Trimestre	2021 09	2021-09-23	25h7L	antiaggreganti piastrinici, esclusa l'eparina (B01AC)	clopidogrel (B01AC04)	plavix*75mg 28 cpr riv. (034128013) (8055 ) (B01AC04 ) (01-DEC-00 )	36.7	2	56
2021	2021 II Semestre	2021 III Trimestre	2021 09	2021-09-23	25h7L	inibitori dell'hmg coa reduttasi in associazione con altre sostanze modificatrici dei lipidi (C10BA)	rosuvastatina e ezetimibe (C10BA06)	cholecomb*20mg/10mg 30 cps (043496102) (1440 ) (C10BA06 ) (17-APR-18 )	32.74	2	60
2021	2021 II Semestre	2021 III Trimestre	2021 09	2021-09-24	24Fiw	coxib (M01AH)	etoricoxib (M01AH05)	tauxib*60mg 20 cpr riv. (035890060) (1619 ) (M01AH05 ) (01-MAR-04 )	11.51	1	20
2021	2021 II Semestre	2021 III Trimestre	2021 09	2021-09-24	24Fiw	derivati diidropiridinici (C08CA)	nifedipina (C08CA05)	nifedicor*20mg/ml os gtt30ml (024608046) (0020 ) (C08CA05 ) (01-MAR-83 )	6.8	1	20
2021	2021 II Semestre	2021 III Trimestre	2021 09	2021-09-27	1yWtx	derivati dell'acido acetico e sostanze correlate (M01AB)	aceclofenac (M01AB16)	gladio*100mg os 30bust. (031220027) (0972 ) (M01AB16 ) (01-JAN-03 )	8.33	1	15
2021	2021 II Semestre	2021 III Trimestre	2021 09	2021-09-28	24FCO	calcio, associazioni con vitamina d e/o altri farmaci (A12AX)	non applicabile (-3)	natecal d3*600mg+400ui 60oro (034899043) (0068 ) (A12AX ) (23-FEB-10 )	10.06	1	30
2021	2021 II Semestre	2021 III Trimestre	2021 09	2021-09-28	24ctO	associazioni di penicilline, inclusi gli inibitori delle beta-lattamasi (J01CR)	amoxicillina ed inibitori enzimatici (J01CR02)	amox+ac cla aur*875+125mg12c (039545076) (3199 ) (J01CR02 ) (22-MAR-11 )	7.9	1	7
2021	2021 II Semestre	2021 III Trimestre	2021 09	2021-09-29	24ZQr	inibitori della hmg coa reduttasi (C10AA)	atorvastatina (C10AA05)	atorvastatina via*20mg 30cpr (041443437) (4995 ) (C10AA05 ) (08-MAY-12 )	15.92	2	60
2021	2021 II Semestre	2021 III Trimestre	2021 09	2021-09-30	1wh7Y	inibitori della hmg coa reduttasi (C10AA)	atorvastatina (C10AA05)	torvast*40mg 30 cpr (033007067) (4995 ) (C10AA05 ) (01-MAR-04 )	25.06	2	120
2021	2021 II Semestre	2021 III Trimestre	2021 09	2021-09-30	1yWtx	altri antidepressivi (N06AX)	duloxetina (N06AX21)	cymbalta*30mg 28 cps (036683011) (1277 ) (N06AX21 ) (22-MAR-12 )	24.14	2	28
2021	2021 II Semestre	2021 III Trimestre	2021 09	2021-09-30	1yWtx	antagonisti dell'angiotensina ii e calcioantagonisti (C09DB)	olmesartan medoxomil e amlodipina (C09DB02)	bivis*20mg/5mg 28cpr (038947026) (0734 ) (C09DB02 ) (23-AUG-11 )	23.26	2	56
2021	2021 II Semestre	2021 III Trimestre	2021 09	2021-09-30	24ZQr	ace inibitori, altre associazioni (C09BX)	perindopril, amlodipina e indapamide (C09BX01)	tripliam*10+2,5+5mg 30cprr (042407167) (1440 ) (C09BX01 ) (22-SEP-15 )	23.52	2	60
2021	2021 II Semestre	2021 III Trimestre	2021 09	2021-09-30	2ILe7	biguanidi (A10BA)	metformina (A10BA02)	slowmet*500mg 60cpr rp (040629026) (4055 ) (A10BA02 ) (14-OCT-13 )	11.22	2	30
2021	2021 II Semestre	2021 IV Trimestre	2021 10	2021-10-01	25Cee	biguanidi (A10BA)	metformina (A10BA02)	metformina tev*50cpr 500mg (035195217) (0813 ) (A10BA02 ) (11-NOV-10 )	5.91	3	37.5
2021	2021 II Semestre	2021 IV Trimestre	2021 10	2021-10-01	25Cee	inibitori della hmg coa reduttasi (C10AA)	simvastatina (C10AA01)	simvastat.aur*20mg28cpr riv (038770121) (3199 ) (C10AA01 ) (13-OCT-09 )	11.24	2	37.334
2021	2021 II Semestre	2021 IV Trimestre	2021 10	2021-10-04	1yH6w	associazioni di antidiabetici orali (A10BD)	metformina e pioglitazone (A10BD05)	competact*15/850mg 56cpr (037225099) (3827 ) (A10BD05 ) (31-MAY-07 )	59.24	2	56
2021	2021 II Semestre	2021 IV Trimestre	2021 10	2021-10-04	24Fiw	biguanidi (A10BA)	metformina (A10BA02)	slowmet*500mg 60cpr rp (040629026) (4055 ) (A10BA02 ) (14-OCT-13 )	5.61	1	15
2021	2021 II Semestre	2021 IV Trimestre	2021 10	2021-10-04	24ctO	altri farmaci per il trattamento dell'ulcera peptica e della malattia da reflusso gastroesofageo (A02BX)	non applicabile (-3)	gaviscon advance*20bs men (034248171) (3510 ) (A02BX ) (23-MAR-06 )	9.58	2	16
2021	2021 II Semestre	2021 IV Trimestre	2021 10	2021-10-04	24ctO	antiaggreganti piastrinici, esclusa l'eparina (B01AC)	acido acetilsalicilico (B01AC06)	ac acsal eg*100mg 30 cpr (042180048) (1561 ) (B01AC06 ) (21-MAR-14 )	2.82	2	60
2021	2021 II Semestre	2021 IV Trimestre	2021 10	2021-10-04	24ctO	preparati inibenti la formazione di acido urico (M04AA)	allopurinolo (M04AA01)	allopurinolo mol.*30cpr300mg (022441048) (0549 ) (M04AA01 ) (01-JAN-96 )	4.1	2	45
2021	2021 II Semestre	2021 IV Trimestre	2021 10	2021-10-05	25DMN	ace-inibitori e calcioantagonisti (C09BB)	ramipril e amlodipina (C09BB07)	ramantal*5+5mg 28cps (043313028) (7091 ) (C09BB07 ) (02-DEC-15 )	14.58	2	56
2021	2021 II Semestre	2021 IV Trimestre	2021 10	2021-10-05	25DMN	derivati dell'acido propionico (M01AE)	ibuprofene (M01AE01)	brufen*600mg 30cpr (022593216) (2322 ) (M01AE01 ) (23-AUG-06 )	6.77	1	15
2021	2021 II Semestre	2021 IV Trimestre	2021 10	2021-10-05	25DMN	inibitori selettivi della serotonina-ricaptazione (N06AB)	citalopram (N06AB04)	citalopram san*20mg 28 cpr (038238061) (1392 ) (N06AB04 ) (06-APR-10 )	13.6	2	56
2021	2021 II Semestre	2021 IV Trimestre	2021 10	2021-10-06	21jEG	antagonisti dell'angiotensina ii, non associati (C09CA)	irbesartan (C09CA04)	aprovel*28 cpr 300 mg (033264072) (8055 ) (C09CA04 ) (01-FEB-98 )	22.46	2	112
2021	2021 II Semestre	2021 IV Trimestre	2021 10	2021-10-07	22BX9	inibitori della hmg coa reduttasi (C10AA)	atorvastatina (C10AA05)	atorvastatina san*10mg 30cpr (040497087) (1392 ) (C10AA05 ) (09-JUL-21 )	8.7	2	30
2021	2021 II Semestre	2021 IV Trimestre	2021 10	2021-10-07	22BX9	sostanze betabloccanti (S01ED)	timololo (S01ED01)	timogel*1mg/g gel oft.30con (037700010) (1321 ) (S01ED01 ) (25-FEB-08 )	24.24	2	60
2021	2021 II Semestre	2021 IV Trimestre	2021 10	2021-10-08	22xP7	associazioni di penicilline, inclusi gli inibitori delle beta-lattamasi (J01CR)	amoxicillina ed inibitori enzimatici (J01CR02)	augmentin*875mg+125mg 12cpr (026089019) (0200 ) (J01CR02 ) (01-OCT-87 )	10.2	1	7
2021	2021 II Semestre	2021 IV Trimestre	2021 10	2021-10-12	1yH6w	derivati dell'acido acetico e sostanze correlate (M01AB)	diclofenac (M01AB05)	dicloreum*75mg/3ml im 6 f (024515076) (4375 ) (M01AB05 ) (01-SEP-83 )	3.21	1	4.5
2021	2021 II Semestre	2021 IV Trimestre	2021 10	2021-10-12	24ctO	biguanidi (A10BA)	metformina (A10BA02)	metformina pns*1000mg 60cpr (040975106) (3018 ) (A10BA02 ) (16-APR-13 )	3.64	1	30
2021	2021 II Semestre	2021 IV Trimestre	2021 10	2021-10-12	24ctO	tiazolidinedioni (A10BG)	pioglitazone (A10BG03)	pioglitazone ztv*30mg 28cpr (040694150) (8043 ) (A10BG03 ) (06-NOV-12 )	30	2	56
2021	2021 II Semestre	2021 IV Trimestre	2021 10	2021-10-13	21jEG	vitamina d ed analoghi (A11CC)	colecalciferolo (A11CC05)	colecal.san*25000ui/2,5ml 2c (043926031) (1392 ) (A11CC05 ) (13-JUL-18 )	14	2	125
2021	2021 II Semestre	2021 IV Trimestre	2021 10	2021-10-13	22BX9	macrolidi (J01FA)	azitromicina (J01FA10)	azitromicina eg*500mg 3cpr (037495025) (1561 ) (J01FA10 ) (09-JUN-09 )	6.32	1	5
2021	2021 II Semestre	2021 IV Trimestre	2021 10	2021-10-14	27dRM	antagonisti dell'angiotensina ii, non associati (C09CA)	olmesartan medoxomil (C09CA08)	olpress*28 cpr 20 mg (036026060) (0734 ) (C09CA08 ) (01-DEC-04 )	20.34	2	56
2021	2021 II Semestre	2021 IV Trimestre	2021 10	2021-10-14	27dRM	vitamina d ed analoghi (A11CC)	calcifediolo (A11CC06)	neodidro*0,266mg 5 cps (045241039) (0794 ) (A11CC06 ) (23-MAY-18 )	4.86	1	1.33
2021	2021 II Semestre	2021 IV Trimestre	2021 10	2021-10-14	28vcD	altre sostanze modificatrici dei lipidi (C10AX)	ezetimibe (C10AX09)	ezetimibe eg*10mg 30cpr (044282046) (1561 ) (C10AX09 ) (13-APR-18 )	21.16	1	30
2021	2021 II Semestre	2021 IV Trimestre	2021 10	2021-10-14	28vcD	altre sostanze modificatrici dei lipidi (C10AX)	omega-3-trigliceridi inclusi altri esteri e acidi (C10AX06)	omega 3 eg*1000mg 20cps (044916017) (1561 ) (C10AX06 ) (11-DEC-17 )	20.34	2	10
2021	2021 II Semestre	2021 IV Trimestre	2021 10	2021-10-14	28vcD	antagonisti dell'angiotensina ii, non associati (C09CA)	valsartan (C09CA03)	tareg*80mg 28 cpr riv (033178892) (0114 ) (C09CA03 ) (20-MAR-13 )	15.2	2	56
2021	2021 II Semestre	2021 IV Trimestre	2021 10	2021-10-14	28vcD	biguanidi (A10BA)	metformina (A10BA02)	metformina tev*500mg 30 cpr (035195205) (0813 ) (A10BA02 ) (01-MAR-03 )	3.81	3	22.5
2021	2021 II Semestre	2021 IV Trimestre	2021 10	2021-10-15	25Cee	calcio, associazioni con vitamina d e/o altri farmaci (A12AX)	non applicabile (-3)	natecal d3*600mg+400ui 60oro (034899043) (0068 ) (A12AX ) (23-FEB-10 )	10.06	1	30
2021	2021 II Semestre	2021 IV Trimestre	2021 10	2021-10-15	25Cee	sostanze betabloccanti (S01ED)	timololo (S01ED01)	timogel*1mg/g gel oft.30con (037700010) (1321 ) (S01ED01 ) (25-FEB-08 )	24.24	2	60
2021	2021 II Semestre	2021 IV Trimestre	2021 10	2021-10-15	25Cee	sostanze betabloccanti (S01ED)	timololo, associazioni (S01ED51)	imolast*0,005%+0,5% col30mon (041578016) (2519 ) (S01ED51 ) (31-MAR-14 )	19	2	60
2021	2021 II Semestre	2021 IV Trimestre	2021 10	2021-10-15	26Ety	fibrati (C10AB)	fenofibrato (C10AB05)	fenofibrato eg*145mg 30cpr (043837018) (1561 ) (C10AB05 ) (04-APR-16 )	13.54	2	43.5
2021	2021 II Semestre	2021 IV Trimestre	2021 10	2021-10-16	2D9Qz	derivati dell'acido acetico e sostanze correlate (M01AB)	ketorolac (M01AB15)	ketorolac pns*30mg/ml 3f (037745015) (3018 ) (M01AB15 ) (26-AUG-09 )	4.32	2	6
2021	2021 II Semestre	2021 IV Trimestre	2021 10	2021-10-16	2D9Qz	fluorochinoloni (J01MA)	ciprofloxacina (J01MA02)	ciprofloxac.pns*500mg 6cpr (037292024) (3018 ) (J01MA02 ) (11-MAY-09 )	12.26	2	6
2021	2021 II Semestre	2021 IV Trimestre	2021 10	2021-10-19	21NdO	dopa e suoi derivati (N04BA)	levodopa ed inibitore della decarbossilasi (N04BA02)	madopar*100+25mg 30 cpr dis (023142058) (0108 ) (N04BA02 ) (01-JUN-95 )	9.42	2	10
2021	2021 II Semestre	2021 IV Trimestre	2021 10	2021-10-19	21NdO	vitamina d ed analoghi (A11CC)	colecalciferolo (A11CC05)	colecal. doc*25000ui/2,5ml 2 (042754046) (0898 ) (A11CC05 ) (08-JUL-16 )	14	2	125
2021	2021 II Semestre	2021 IV Trimestre	2021 10	2021-10-19	298U3	antagonisti dell'angiotensina ii, non associati (C09CA)	olmesartan medoxomil (C09CA08)	olmetec*28 cpr 10 mg (036027011) (1430 ) (C09CA08 ) (01-FEB-05 )	15.66	2	28
2021	2021 II Semestre	2021 IV Trimestre	2021 10	2021-10-19	29fHl	inibitori dell'hmg coa reduttasi in associazione con altre sostanze modificatrici dei lipidi (C10BA)	rosuvastatina e ezetimibe (C10BA06)	rosumibe*5/10mg 30cpr (045350055) (0194 ) (C10BA06 ) (14-MAY-19 )	18.96	2	60
2021	2021 II Semestre	2021 IV Trimestre	2021 10	2021-10-19	2D9Qz	antagonisti dell'alfa adrenorecettore (G04CA)	alfuzosina (G04CA01)	xatral*2,5mg 30 cpr (027314018) (8055 ) (G04CA01 ) (01-MAR-91 )	9.67	1	10
2021	2021 II Semestre	2021 IV Trimestre	2021 10	2021-10-19	2D9Qz	biguanidi (A10BA)	metformina (A10BA02)	zuglimet*500mg 30cpr riv. (038257022) (8043 ) (A10BA02 ) (30-APR-09 )	3.81	3	22.5
2021	2021 II Semestre	2021 IV Trimestre	2021 10	2021-10-20	20pRq	inibitori della hmg coa reduttasi (C10AA)	pravastatina (C10AA03)	aplactin*40mg 14 cpr (027786033) (0211 ) (C10AA03 ) (01-APR-99 )	24	4	74.668
2021	2021 II Semestre	2021 IV Trimestre	2021 10	2021-10-20	24FCO	altre sostanze modificatrici dei lipidi (C10AX)	ezetimibe (C10AX09)	ezetimibe eg*10mg 30cpr (044282046) (1561 ) (C10AX09 ) (13-APR-18 )	21.16	1	30
2021	2021 II Semestre	2021 IV Trimestre	2021 10	2021-10-20	24FCO	betabloccanti selettivi e tiazidi (C07BB)	nebivololo e tiazidi (C07BB12)	lobidiur*5mg+12,5mg 28cpr (039181033) (0734 ) (C07BB12 ) (07-MAR-13 )	16.36	2	56
2021	2021 II Semestre	2021 IV Trimestre	2021 10	2021-10-20	24ctO	ace inibitori, altre associazioni (C09BX)	perindopril e bisoprololo (C09BX02)	cosyrel*5/5mg 30cpr riv (044256028) (1440 ) (C09BX02 ) (31-AUG-17 )	19.92	2	60
2021	2021 II Semestre	2021 IV Trimestre	2021 10	2021-10-20	24ctO	altri farmaci per il trattamento dell'ulcera peptica e della malattia da reflusso gastroesofageo (A02BX)	non applicabile (-3)	gaviscon advance*20bs men (034248171) (3510 ) (A02BX ) (23-MAR-06 )	9.58	2	16
2021	2021 II Semestre	2021 IV Trimestre	2021 10	2021-10-20	27dR4	antagonisti dell'angiotensina ii, non associati (C09CA)	olmesartan medoxomil (C09CA08)	plaunac*28 cpr riv. 10mg (036025017) (0734 ) (C09CA08 ) (01-DEC-04 )	15.66	2	28
2021	2021 II Semestre	2021 IV Trimestre	2021 10	2021-10-22	1yWtx	derivati dell'acido acetico e sostanze correlate (M01AB)	diclofenac (M01AB05)	dicloreum *150mg 20cps r.p. (024515114) (4375 ) (M01AB05 ) (01-JUL-98 )	12.39	1	30
2021	2021 II Semestre	2021 IV Trimestre	2021 10	2021-10-22	20W0A	inibitori della hmg coa reduttasi (C10AA)	simvastatina (C10AA01)	sivastin*10mg 20cpr riv. (027208014) (4375 ) (C10AA01 ) (01-MAY-89 )	8.82	2	13.334
2021	2021 II Semestre	2021 IV Trimestre	2021 10	2021-10-22	22BX9	inibitori della pompa acida (A02BC)	pantoprazolo (A02BC02)	pantorc*40mg 28 cpr blis (031981335) (0348 ) (A02BC02 ) (16-FEB-09 )	10.94	1	28
2021	2021 II Semestre	2021 IV Trimestre	2021 10	2021-10-25	24ctO	cefalosporine di terza generazione (J01DD)	cefixima (J01DD08)	unixime*400 mg 5 cpr riv. (027152038) (0211 ) (J01DD08 ) (11-FEB-05 )	11.97	1	5
2021	2021 II Semestre	2021 IV Trimestre	2021 10	2021-10-26	22d3b	bloccanti dei recettori alfa- e beta-adrenergici (C07AG)	carvedilolo (C07AG02)	dilatrend*25mg 30cpr div. (027604014) (3827 ) (C07AG02 ) (01-APR-93 )	15.12	2	40
2021	2021 II Semestre	2021 IV Trimestre	2021 10	2021-10-27	1yBBN	derivati diidropiridinici (C08CA)	nifedipina (C08CA05)	nifedicor*20mg/ml os gtt30ml (024608046) (0020 ) (C08CA05 ) (01-MAR-83 )	6.8	1	20
2021	2021 II Semestre	2021 IV Trimestre	2021 10	2021-10-27	1yBBN	fluorochinoloni (J01MA)	levofloxacina (J01MA12)	levoxacin*500mg 5cpr riv. (033940038) (0200 ) (J01MA12 ) (01-SEP-98 )	8.27	1	5
2021	2021 II Semestre	2021 IV Trimestre	2021 10	2021-10-28	24u6X	inibitori della hmg coa reduttasi (C10AA)	atorvastatina (C10AA05)	atorvastatina via*10mg 30cpr (041443197) (4995 ) (C10AA05 ) (08-MAY-12 )	8.7	2	30
2021	2021 II Semestre	2021 IV Trimestre	2021 10	2021-10-28	271uN	inibitori della hmg coa reduttasi (C10AA)	atorvastatina (C10AA05)	totalip 20*30 cpr 20 mg (033006040) (0608 ) (C10AA05 ) (01-MAR-04 )	21.02	2	60
2021	2021 II Semestre	2021 IV Trimestre	2021 10	2021-10-29	21NdO	altri antiepilettici (N03AX)	pregabalin (N03AX16)	pregabalin doc*25mg 14 cps (043674011) (0898 ) (N03AX16 ) (07-SEP-15 )	3.94	2	2.332
2021	2021 II Semestre	2021 IV Trimestre	2021 10	2021-10-29	23BeP	derivati dell'acido propionico (M01AE)	ibuprofene (M01AE01)	brufen*600mg 30cpr (022593216) (2322 ) (M01AE01 ) (23-AUG-06 )	6.77	1	15
2021	2021 II Semestre	2021 IV Trimestre	2021 10	2021-10-30	28Cqx	ace-inibitori, non associati (C09AA)	zofenopril (C09AA15)	zopranol*30mg 28 cpr riv. (034789091) (0608 ) (C09AA15 ) (01-DEC-00 )	21.78	2	56
2021	2021 II Semestre	2021 IV Trimestre	2021 11	2021-11-05	24ctO	altri farmaci per il trattamento dell'ulcera peptica e della malattia da reflusso gastroesofageo (A02BX)	non applicabile (-3)	gaviscon advance*20bs men (034248171) (3510 ) (A02BX ) (23-MAR-06 )	9.58	2	16
2021	2021 II Semestre	2021 IV Trimestre	2021 11	2021-11-05	24ctO	inibitori dell'hmg coa reduttasi in associazione con altre sostanze modificatrici dei lipidi (C10BA)	rosuvastatina e ezetimibe (C10BA06)	rosumibe*20/10mg 30cpr (045350257) (0194 ) (C10BA06 ) (14-MAY-19 )	22.74	2	60
2021	2021 II Semestre	2021 IV Trimestre	2021 11	2021-11-05	24ctO	tiazolidinedioni (A10BG)	pioglitazone (A10BG03)	pioglitazone ztv*30mg 28cpr (040694150) (8043 ) (A10BG03 ) (06-NOV-12 )	30	2	56
2021	2021 II Semestre	2021 IV Trimestre	2021 11	2021-11-05	2ILe7	betabloccanti selettivi e tiazidi (C07BB)	nebivololo e tiazidi (C07BB12)	lobidiur*5mg+12,5mg 28cpr (039181033) (0734 ) (C07BB12 ) (07-MAR-13 )	16.36	2	56
2021	2021 II Semestre	2021 IV Trimestre	2021 11	2021-11-05	2ILe7	biguanidi (A10BA)	metformina (A10BA02)	slowmet*500mg 60cpr rp (040629026) (4055 ) (A10BA02 ) (14-OCT-13 )	11.22	2	30
2021	2021 II Semestre	2021 IV Trimestre	2021 11	2021-11-08	20W0A	antagonisti dell'angiotensina ii e calcioantagonisti (C09DB)	olmesartan medoxomil e amlodipina (C09DB02)	bivis*40mg/10mg 28cpr (038947242) (0734 ) (C09DB02 ) (23-AUG-11 )	25	2	56
2021	2021 II Semestre	2021 IV Trimestre	2021 11	2021-11-08	20W0A	antiaggreganti piastrinici, esclusa l'eparina (B01AC)	acido acetilsalicilico (B01AC06)	cardioaspirin*100mg 30cpr (024840074) (0022 ) (B01AC06 ) (01-JUN-96 )	4.7	2	60
2021	2021 II Semestre	2021 IV Trimestre	2021 11	2021-11-08	24u6X	biguanidi (A10BA)	metformina (A10BA02)	metformina doc*1000mg 60cpr (047302056) (0898 ) (A10BA02 ) (29-MAY-20 )	3.64	1	15
2021	2021 II Semestre	2021 IV Trimestre	2021 11	2021-11-08	24u6X	sulfoniluree (A10BB)	gliclazide (A10BB09)	gliclazide krk*60mg 30cpr (039038195) (0035 ) (A10BB09 ) (23-MAR-20 )	5.37	1	30
2021	2021 II Semestre	2021 IV Trimestre	2021 11	2021-11-08	27BWu	antagonisti dell'angiotensina ii e diuretici (C09DA)	candesartan e diuretici (C09DA06)	blopresid*32/12,5 28cpr (034187233) (3827 ) (C09DA06 ) (23-OCT-09 )	24.86	2	56
2021	2021 II Semestre	2021 IV Trimestre	2021 11	2021-11-08	27BWu	inibitori selettivi della serotonina-ricaptazione (N06AB)	citalopram (N06AB04)	elopram*20mg 28 cpr (028681017) (7184 ) (N06AB04 ) (01-MAR-95 )	25.28	2	56
2021	2021 II Semestre	2021 IV Trimestre	2021 11	2021-11-09	23BeP	preparati inibenti la formazione di acido urico (M04AA)	allopurinolo (M04AA01)	zyloric*300mg 30cpr div. (021259027) (7046 ) (M04AA01 ) (01-FEB-79 )	2.92	1	22.5
2021	2021 II Semestre	2021 IV Trimestre	2021 11	2021-11-09	24ctO	altri antiepilettici (N03AX)	levetiracetam (N03AX14)	levetirac. ate*500mg 60cpr (040534063) (2753 ) (N03AX14 ) (11-OCT-12 )	75.34	2	40
2021	2021 II Semestre	2021 IV Trimestre	2021 11	2021-11-10	27BWu	derivati diidropiridinici (C08CA)	nifedipina (C08CA05)	adalat crono*30mg 14cpr rm (027980010) (0022 ) (C08CA05 ) (01-APR-92 )	13.54	2	28
2021	2021 II Semestre	2021 IV Trimestre	2021 11	2021-11-10	29ABu	antagonisti dell'angiotensina ii e diuretici (C09DA)	olmesartan medoxomil e diuretici (C09DA08)	olmegan*20+12,5mg 28 cpr (037110020) (1430 ) (C09DA08 ) (22-FEB-07 )	18.66	2	56
2021	2021 II Semestre	2021 IV Trimestre	2021 11	2021-11-10	29ABu	ormoni tiroidei (H03AA)	levotiroxina sodica (H03AA01)	eutirox*100mcg 50cpr (024402137) (2392 ) (H03AA01 ) (01-FEB-99 )	5.22	2	66.666
2021	2021 II Semestre	2021 IV Trimestre	2021 11	2021-11-11	1y7zG	ace-inibitori e calcioantagonisti (C09BB)	ramipril e amlodipina (C09BB07)	icomb*10mg/10mg 30cps (042384103) (4025 ) (C09BB07 ) (19-DEC-14 )	34.98	3	90
2021	2021 II Semestre	2021 IV Trimestre	2021 11	2021-11-11	1y7zG	inibitori della hmg coa reduttasi (C10AA)	rosuvastatina (C10AA07)	crestor*5mg 28 cpr (035885502) (0045 ) (C10AA07 ) (21-OCT-05 )	14.7	2	28
2021	2021 II Semestre	2021 IV Trimestre	2021 11	2021-11-11	2Cd7t	ace-inibitori, non associati (C09AA)	perindopril (C09AA04)	perindopril san*4mg 30cpr (038764078) (1392 ) (C09AA04 ) (23-JUN-09 )	14.28	2	60
2021	2021 II Semestre	2021 IV Trimestre	2021 11	2021-11-11	2Cd7t	derivati diidropiridinici (C08CA)	amlodipina (C08CA01)	norvasc*5mg 28 cpr (027428010) (4995 ) (C08CA01 ) (01-MAY-97 )	11.06	2	56
2021	2021 II Semestre	2021 IV Trimestre	2021 11	2021-11-11	2Cd7t	sostanze betabloccanti (S01ED)	timololo (S01ED01)	timogel*1mg/g gel oft.30con (037700010) (1321 ) (S01ED01 ) (25-FEB-08 )	24.24	2	60
2021	2021 II Semestre	2021 IV Trimestre	2021 11	2021-11-12	23BeP	antagonisti dell'angiotensina ii, non associati (C09CA)	candesartan (C09CA06)	blopress*16mg 28 cpr (033451269) (3827 ) (C09CA06 ) (01-SEP-98 )	19.92	2	112
2021	2021 II Semestre	2021 IV Trimestre	2021 11	2021-11-12	23BeP	antiaggreganti piastrinici, esclusa l'eparina (B01AC)	acido acetilsalicilico (B01AC06)	cardioaspirin*100mg 30cpr (024840074) (0022 ) (B01AC06 ) (01-JUN-96 )	4.7	2	60
2021	2021 II Semestre	2021 IV Trimestre	2021 11	2021-11-12	23BeP	inibitori della hmg coa reduttasi (C10AA)	atorvastatina (C10AA05)	torvast*20mg 30 cpr (033007042) (4995 ) (C10AA05 ) (01-MAR-04 )	21.02	2	60
2021	2021 II Semestre	2021 IV Trimestre	2021 11	2021-11-12	249h9	antibiotici (A07AA)	rifaximina (A07AA11)	normix*200mg 12 cpr (025300029) (4375 ) (A07AA11 ) (01-JAN-86 )	16.64	2	8
2021	2021 II Semestre	2021 IV Trimestre	2021 11	2021-11-12	249h9	associazioni di penicilline, inclusi gli inibitori delle beta-lattamasi (J01CR)	amoxicillina ed inibitori enzimatici (J01CR02)	clavulin*875+125mg 12cpr riv (026138139) (0200 ) (J01CR02 ) (01-SEP-95 )	7.9	1	7
2021	2021 II Semestre	2021 IV Trimestre	2021 11	2021-11-15	1wh7Y	inibitori della hmg coa reduttasi (C10AA)	atorvastatina (C10AA05)	torvast*40mg 30 cpr (033007067) (4995 ) (C10AA05 ) (01-MAR-04 )	25.06	2	120
2021	2021 II Semestre	2021 IV Trimestre	2021 11	2021-11-15	249h9	antagonisti dell'angiotensina ii, non associati (C09CA)	olmesartan medoxomil (C09CA08)	olmetec*28 cpr 20 mg (036027062) (1430 ) (C09CA08 ) (28-JAN-05 )	20.34	2	56
2021	2021 II Semestre	2021 IV Trimestre	2021 11	2021-11-15	24Fiw	glicocorticoidi (H02AB)	metilprednisolone (H02AB04)	medrol*16mg 20 cpr divis. (014159040) (4025 ) (H02AB04 ) (01-OCT-89 )	6.2	1	42.667
2021	2021 II Semestre	2021 IV Trimestre	2021 11	2021-11-16	20ixR	antagonisti dell'alfa adrenorecettore (G04CA)	alfuzosina (G04CA01)	xatral*10mg 30 cpr rp (027314044) (8055 ) (G04CA01 ) (01-MAY-01 )	21.32	2	80
2021	2021 II Semestre	2021 IV Trimestre	2021 11	2021-11-16	20ixR	corticosteroidi ad azione locale (A07EA)	beclometasone (A07EA07)	topster*3mg 10 sup. (031115025) (0299 ) (A07EA07 ) (22-SEP-05 )	16.04	2	20
2021	2021 II Semestre	2021 IV Trimestre	2021 11	2021-11-16	21NdO	ace-inibitori, non associati (C09AA)	ramipril (C09AA05)	ramipril ztv*2,5mg 28cpr div (037692023) (8043 ) (C09AA05 ) (08-JAN-08 )	5.48	2	56
2021	2021 II Semestre	2021 IV Trimestre	2021 11	2021-11-16	21NdO	antagonisti dell'alfa adrenorecettore (G04CA)	tamsulosina (G04CA02)	tamsulosin doc*0,4mg20cpsrm (037007034) (0898 ) (G04CA02 ) (20-JUL-06 )	8.82	2	40
2021	2021 II Semestre	2021 IV Trimestre	2021 11	2021-11-16	21NdO	biguanidi (A10BA)	metformina (A10BA02)	metformina tev*850mg 40 cpr (035195332) (0813 ) (A10BA02 ) (01-NOV-02 )	2.53	1	17
2021	2021 II Semestre	2021 IV Trimestre	2021 11	2021-11-16	21NdO	dopa e suoi derivati (N04BA)	levodopa ed inibitore della decarbossilasi (N04BA02)	madopar*100+25mg 30 cpr dis (023142058) (0108 ) (N04BA02 ) (01-JUN-95 )	9.42	2	10
2021	2021 II Semestre	2021 IV Trimestre	2021 11	2021-11-17	21NdO	altri antiepilettici (N03AX)	pregabalin (N03AX16)	pregabalin doc*75mg 14 cps (043674035) (0898 ) (N03AX16 ) (03-SEP-15 )	9.78	2	7
2021	2021 II Semestre	2021 IV Trimestre	2021 11	2021-11-17	21jEG	antagonisti dell'angiotensina ii, non associati (C09CA)	irbesartan (C09CA04)	aprovel*28 cpr 300 mg (033264072) (8055 ) (C09CA04 ) (01-FEB-98 )	22.46	2	112
2021	2021 II Semestre	2021 IV Trimestre	2021 11	2021-11-17	21jEG	biguanidi (A10BA)	metformina (A10BA02)	glucophage unidie*1000mg 60c (040628063) (0794 ) (A10BA02 ) (09-JUN-14 )	11.22	2	60
2021	2021 II Semestre	2021 IV Trimestre	2021 11	2021-11-17	21jEG	inibitori della hmg coa reduttasi (C10AA)	atorvastatina (C10AA05)	atorvastatina via*20mg 30cpr (041443437) (4995 ) (C10AA05 ) (08-MAY-12 )	15.92	2	60
2021	2021 II Semestre	2021 IV Trimestre	2021 11	2021-11-17	21jEG	vitamina d ed analoghi (A11CC)	colecalciferolo (A11CC05)	colecal.san*25000ui/2,5ml 2c (043926031) (1392 ) (A11CC05 ) (13-JUL-18 )	14	2	125
2021	2021 II Semestre	2021 IV Trimestre	2021 11	2021-11-17	24FCO	associazioni di penicilline, inclusi gli inibitori delle beta-lattamasi (J01CR)	amoxicillina ed inibitori enzimatici (J01CR02)	augmentin*875mg+125mg 12cpr (026089019) (0200 ) (J01CR02 ) (01-OCT-87 )	10.2	1	7
2021	2021 II Semestre	2021 IV Trimestre	2021 11	2021-11-18	2ILe7	associazioni di penicilline, inclusi gli inibitori delle beta-lattamasi (J01CR)	amoxicillina ed inibitori enzimatici (J01CR02)	augmentin*875mg+125mg 12cpr (026089019) (0200 ) (J01CR02 ) (01-OCT-87 )	10.2	1	7
2021	2021 II Semestre	2021 IV Trimestre	2021 11	2021-11-19	207jY	antagonisti dell'angiotensina ii, non associati (C09CA)	irbesartan (C09CA04)	karvea*300mg 28 cpr (033263070) (8055 ) (C09CA04 ) (01-FEB-98 )	23.46	2	112
2021	2021 II Semestre	2021 IV Trimestre	2021 11	2021-11-19	22BX9	betabloccanti selettivi e tiazidi (C07BB)	nebivololo e tiazidi (C07BB12)	nebiv/hct eg*5/25mg 28cpr (044321281) (1561 ) (C07BB12 ) (01-AUG-17 )	11.94	2	56
2021	2021 II Semestre	2021 IV Trimestre	2021 11	2021-11-19	26DeU	derivati dell'acido acetico e sostanze correlate (M01AB)	ketorolac (M01AB15)	toradol*30mg/ml in 3f (027253020) (0107 ) (M01AB15 ) (01-OCT-90 )	8.12	2	6
2021	2021 II Semestre	2021 IV Trimestre	2021 11	2021-11-19	26DeU	glicocorticoidi (H02AB)	desametasone (H02AB02)	soldesam*4mg/ml imiv 3 f (019499019) (1040 ) (H02AB02 ) (01-JAN-96 )	2.79	1	8
2021	2021 II Semestre	2021 IV Trimestre	2021 11	2021-11-19	26DeU	glicocorticoidi (H02AB)	desametasone (H02AB02)	soldesam*8mg/2ml im iv 3f (019499084) (1040 ) (H02AB02 ) (01-JAN-00 )	4.79	1	16
2021	2021 II Semestre	2021 IV Trimestre	2021 11	2021-11-23	1x7E7	altri antidepressivi (N06AX)	amfebutamone (N06AX12)	elontril*150mg 30cpr rm (037697024) (0200 ) (N06AX12 ) (15-DEC-08 )	64.98	2	30
2021	2021 II Semestre	2021 IV Trimestre	2021 11	2021-11-23	1x7E7	antagonisti dell'angiotensina ii e diuretici (C09DA)	irbesartan e diuretici (C09DA04)	karvezide*300/12,5mg 28cpr (034190049) (8055 ) (C09DA04 ) (01-OCT-99 )	20.34	2	56
2021	2021 II Semestre	2021 IV Trimestre	2021 11	2021-11-23	1x7E7	derivati della carbossamide (N03AF)	oxcarbazepina (N03AF02)	oxcarbazepina tcn*600mg 50cp (042353021) (3891 ) (N03AF02 ) (16-JAN-15 )	37.74	2	60
2021	2021 II Semestre	2021 IV Trimestre	2021 11	2021-11-23	22d3b	bloccanti dei recettori alfa- e beta-adrenergici (C07AG)	carvedilolo (C07AG02)	dilatrend*25mg 30cpr div. (027604014) (3827 ) (C07AG02 ) (01-APR-93 )	15.12	2	40
2021	2021 II Semestre	2021 IV Trimestre	2021 11	2021-11-23	27dRM	antagonisti dell'angiotensina ii, non associati (C09CA)	olmesartan medoxomil (C09CA08)	olpress*28 cpr 20 mg (036026060) (0734 ) (C09CA08 ) (01-DEC-04 )	20.34	2	56
2021	2021 II Semestre	2021 IV Trimestre	2021 11	2021-11-23	27dRM	vitamina d ed analoghi (A11CC)	calcifediolo (A11CC06)	neodidro*0,266mg 5 cps (045241039) (0794 ) (A11CC06 ) (23-MAY-18 )	4.86	1	1.33
2021	2021 II Semestre	2021 IV Trimestre	2021 11	2021-11-24	22xP7	ormoni tiroidei (H03AA)	levotiroxina sodica (H03AA01)	eutirox*25mcg 50cpr (024402048) (2392 ) (H03AA01 ) (01-NOV-02 )	2.47	1	8.333
2021	2021 II Semestre	2021 IV Trimestre	2021 11	2021-11-25	1y7zG	betabloccanti selettivi e tiazidi (C07BB)	nebivololo e tiazidi (C07BB12)	lobidiur*5mg+25mg 28cpr (039181096) (0734 ) (C07BB12 ) (07-MAR-13 )	8.18	1	28
2021	2021 II Semestre	2021 IV Trimestre	2021 11	2021-11-25	28vcD	altre sostanze modificatrici dei lipidi (C10AX)	omega-3-trigliceridi inclusi altri esteri e acidi (C10AX06)	omega 3 eg*1000mg 20cps (044916017) (1561 ) (C10AX06 ) (11-DEC-17 )	10.17	1	5
2021	2021 II Semestre	2021 IV Trimestre	2021 11	2021-11-25	28vcD	antagonisti dell'angiotensina ii, non associati (C09CA)	valsartan (C09CA03)	tareg*80mg 28 cpr riv (033178892) (0114 ) (C09CA03 ) (20-MAR-13 )	15.2	2	56
2021	2021 II Semestre	2021 IV Trimestre	2021 11	2021-11-26	1yWtx	antagonisti dell'angiotensina ii e calcioantagonisti (C09DB)	olmesartan medoxomil e amlodipina (C09DB02)	bivis*20mg/5mg 28cpr (038947026) (0734 ) (C09DB02 ) (23-AUG-11 )	23.26	2	56
2021	2021 II Semestre	2021 IV Trimestre	2021 11	2021-11-26	1yWtx	derivati dell'acido acetico e sostanze correlate (M01AB)	diclofenac (M01AB05)	dicloreum *150mg 20cps r.p. (024515114) (4375 ) (M01AB05 ) (01-JUL-98 )	12.39	1	30
2021	2021 II Semestre	2021 IV Trimestre	2021 11	2021-11-26	21NdO	inibitori della hmg coa reduttasi (C10AA)	atorvastatina (C10AA05)	atorvastatina doc*20mg 30cpr (041321098) (0898 ) (C10AA05 ) (11-JUN-13 )	15.92	2	60
2021	2021 II Semestre	2021 IV Trimestre	2021 11	2021-11-26	24ctO	altri farmaci per il trattamento dell'ulcera peptica e della malattia da reflusso gastroesofageo (A02BX)	non applicabile (-3)	gaviscon advance*20bs men (034248171) (3510 ) (A02BX ) (23-MAR-06 )	9.58	2	16
2021	2021 II Semestre	2021 IV Trimestre	2021 11	2021-11-26	24ctO	fibrati (C10AB)	fenofibrato (C10AB05)	fenofibrato eg*145mg 30cpr (043837018) (1561 ) (C10AB05 ) (04-APR-16 )	13.54	2	43.5
2021	2021 II Semestre	2021 IV Trimestre	2021 11	2021-11-27	25DMN	ace-inibitori e calcioantagonisti (C09BB)	ramipril e amlodipina (C09BB07)	ramantal*5+5mg 28cps (043313028) (7091 ) (C09BB07 ) (02-DEC-15 )	14.58	2	56
2021	2021 II Semestre	2021 IV Trimestre	2021 11	2021-11-27	25DMN	altri antidepressivi (N06AX)	amfebutamone (N06AX12)	bupropione san*150mg30cpr rm (043095013) (1392 ) (N06AX12 ) (26-JUL-17 )	47.44	2	30
2021	2021 II Semestre	2021 IV Trimestre	2021 11	2021-11-27	25DMN	inibitori selettivi della serotonina-ricaptazione (N06AB)	citalopram (N06AB04)	citalopram san*20mg 28 cpr (038238061) (1392 ) (N06AB04 ) (06-APR-10 )	13.6	2	56
2021	2021 II Semestre	2021 IV Trimestre	2021 11	2021-11-27	28vcD	altre sostanze modificatrici dei lipidi (C10AX)	ezetimibe (C10AX09)	ezetimibe eg*10mg 30cpr (044282046) (1561 ) (C10AX09 ) (13-APR-18 )	42.32	2	60
2021	2021 II Semestre	2021 IV Trimestre	2021 11	2021-11-27	28vcD	altre sostanze modificatrici dei lipidi (C10AX)	omega-3-trigliceridi inclusi altri esteri e acidi (C10AX06)	omega 3 eg*1000mg 20cps (044916017) (1561 ) (C10AX06 ) (11-DEC-17 )	10.17	1	5
2021	2021 II Semestre	2021 IV Trimestre	2021 11	2021-11-27	28vcD	biguanidi (A10BA)	metformina (A10BA02)	metformina doc*500mg 30cpr (047302017) (0898 ) (A10BA02 ) (29-MAY-20 )	3.81	3	22.5
2021	2021 II Semestre	2021 IV Trimestre	2021 11	2021-11-29	24FCO	altre sostanze modificatrici dei lipidi (C10AX)	ezetimibe (C10AX09)	ezetimibe eg*10mg 30cpr (044282046) (1561 ) (C10AX09 ) (13-APR-18 )	21.16	1	30
2021	2021 II Semestre	2021 IV Trimestre	2021 11	2021-11-29	24FCO	betabloccanti selettivi e tiazidi (C07BB)	nebivololo e tiazidi (C07BB12)	lobidiur*5mg+12,5mg 28cpr (039181033) (0734 ) (C07BB12 ) (07-MAR-13 )	16.36	2	56
2021	2021 II Semestre	2021 IV Trimestre	2021 11	2021-11-29	24FCO	macrolidi (J01FA)	azitromicina (J01FA10)	zitromax*500mg 3 cpr (027860042) (4025 ) (J01FA10 ) (01-SEP-92 )	7.82	1	5
2021	2021 II Semestre	2021 IV Trimestre	2021 12	2021-12-01	21jEG	altre sostanze modificatrici dei lipidi (C10AX)	omega-3-trigliceridi inclusi altri esteri e acidi (C10AX06)	olevia*1000mg 2x10 cps (042639017) (7166 ) (C10AX06 ) (20-MAY-14 )	23.34	2	10
2021	2021 II Semestre	2021 IV Trimestre	2021 12	2021-12-02	24ZQr	ace inibitori, altre associazioni (C09BX)	perindopril, amlodipina e indapamide (C09BX01)	tripliam*10+2,5+5mg 30cprr (042407167) (1440 ) (C09BX01 ) (22-SEP-15 )	23.52	2	60
2021	2021 II Semestre	2021 IV Trimestre	2021 12	2021-12-02	24ZQr	inibitori della hmg coa reduttasi (C10AA)	atorvastatina (C10AA05)	atorvastatina doc*20mg 30cpr (041321098) (0898 ) (C10AA05 ) (11-JUN-13 )	15.92	2	60
2021	2021 II Semestre	2021 IV Trimestre	2021 12	2021-12-02	25Cee	inibitori della hmg coa reduttasi (C10AA)	simvastatina (C10AA01)	simvastat.aur*20mg28cpr riv (038770121) (3199 ) (C10AA01 ) (13-OCT-09 )	11.24	2	37.334
2021	2021 II Semestre	2021 IV Trimestre	2021 12	2021-12-03	25Cee	altri antibatterici (J01XX)	fosfomicina (J01XX01)	fosfomicina aur*3g os 2 bust (037995026) (3199 ) (J01XX01 ) (09-OCT-09 )	6.51	1	2
2021	2021 II Semestre	2021 IV Trimestre	2021 12	2021-12-06	1wh7Y	biguanidi (A10BA)	metformina (A10BA02)	glucophage unidie*1000mg 60c (040628063) (0794 ) (A10BA02 ) (09-JUN-14 )	16.83	3	90
2021	2021 II Semestre	2021 IV Trimestre	2021 12	2021-12-06	1yH6w	associazioni di antidiabetici orali (A10BD)	metformina e pioglitazone (A10BD05)	piogl.metf. eg*15/850mg 56cp (046212027) (1561 ) (A10BD05 ) (13-JAN-21 )	49.24	2	56
2021	2021 II Semestre	2021 IV Trimestre	2021 12	2021-12-06	20W0A	inibitori della hmg coa reduttasi (C10AA)	simvastatina (C10AA01)	sivastin*10mg 20cpr riv. (027208014) (4375 ) (C10AA01 ) (01-MAY-89 )	8.82	2	13.334
2021	2021 II Semestre	2021 IV Trimestre	2021 12	2021-12-06	21jEG	cefalosporine di seconda generazione (J01DC)	cefuroxima (J01DC02)	oraxim*250mg 12 cpr riv. (027002029) (0550 ) (J01DC02 ) (29-MAR-05 )	8.92	1	6
2021	2021 II Semestre	2021 IV Trimestre	2021 12	2021-12-07	298U3	antagonisti dell'angiotensina ii, non associati (C09CA)	olmesartan medoxomil (C09CA08)	olmesartan eg*10mg 28cpr (043918046) (1561 ) (C09CA08 ) (22-FEB-17 )	11.66	2	28
2021	2021 II Semestre	2021 IV Trimestre	2021 12	2021-12-09	1yWtx	altri antidepressivi (N06AX)	duloxetina (N06AX21)	cymbalta*30mg 28 cps (036683011) (1277 ) (N06AX21 ) (22-MAR-12 )	24.14	2	28
2021	2021 II Semestre	2021 IV Trimestre	2021 12	2021-12-09	1yWtx	inibitori non selettivi della monoamino-ricaptazione (N06AA)	amitriptilina (N06AA09)	laroxyl*40mg/ml os gtt 20ml (019906054) (7046 ) (N06AA09 ) (01-JUN-75 )	8.94	2	21.334
2021	2021 II Semestre	2021 IV Trimestre	2021 12	2021-12-09	24Fiw	antiaritmici, classe ic (C01BC)	flecainide (C01BC04)	almarytm*100mg 20cpr (025728015/2449) (025728015) (8627 ) (C01BC04 ) (01-APR-86 )	9.94	1	10
2021	2021 II Semestre	2021 IV Trimestre	2021 12	2021-12-09	24Fiw	biguanidi (A10BA)	metformina (A10BA02)	slowmet*500mg 60cpr rp (040629026) (4055 ) (A10BA02 ) (14-OCT-13 )	5.61	1	15
2021	2021 II Semestre	2021 IV Trimestre	2021 12	2021-12-09	25h7L	antagonisti dell'angiotensina ii, non associati (C09CA)	valsartan (C09CA03)	tareg*40mg 14cpr riv. (033178260) (0114 ) (C09CA03 ) (12-APR-13 )	16.92	4	8
2021	2021 II Semestre	2021 IV Trimestre	2021 12	2021-12-09	25h7L	antiaggreganti piastrinici, esclusa l'eparina (B01AC)	acido acetilsalicilico (B01AC06)	cardioaspirin*100mg 30cpr (024840074) (0022 ) (B01AC06 ) (01-JUN-96 )	4.7	2	60
2021	2021 II Semestre	2021 IV Trimestre	2021 12	2021-12-09	25h7L	antiaggreganti piastrinici, esclusa l'eparina (B01AC)	clopidogrel (B01AC04)	plavix*75mg 28 cpr riv. (034128013) (8055 ) (B01AC04 ) (01-DEC-00 )	36.7	2	56
2021	2021 II Semestre	2021 IV Trimestre	2021 12	2021-12-09	25h7L	inibitori dell'hmg coa reduttasi in associazione con altre sostanze modificatrici dei lipidi (C10BA)	rosuvastatina e ezetimibe (C10BA06)	cholecomb*20mg/10mg 30 cps (043496102) (1440 ) (C10BA06 ) (17-APR-18 )	32.74	2	60
2021	2021 II Semestre	2021 IV Trimestre	2021 12	2021-12-10	24ctO	ace inibitori, altre associazioni (C09BX)	perindopril e bisoprololo (C09BX02)	cosyrel*5/5mg 30cpr riv (044256028) (1440 ) (C09BX02 ) (31-AUG-17 )	19.92	2	60
2021	2021 II Semestre	2021 IV Trimestre	2021 12	2021-12-10	24ctO	altri antiepilettici (N03AX)	levetiracetam (N03AX14)	levetirac. ate*500mg 60cpr (040534063) (2753 ) (N03AX14 ) (11-OCT-12 )	75.34	2	40
2021	2021 II Semestre	2021 IV Trimestre	2021 12	2021-12-10	24ctO	altri farmaci per il trattamento dell'ulcera peptica e della malattia da reflusso gastroesofageo (A02BX)	non applicabile (-3)	gaviscon advance*20bs men (034248171) (3510 ) (A02BX ) (23-MAR-06 )	9.58	2	16
2021	2021 II Semestre	2021 IV Trimestre	2021 12	2021-12-10	24ctO	biguanidi (A10BA)	metformina (A10BA02)	metformina pns*1000mg 60cpr (040975106) (3018 ) (A10BA02 ) (16-APR-13 )	3.64	1	30
2021	2021 II Semestre	2021 IV Trimestre	2021 12	2021-12-10	24ctO	inibitori dell'hmg coa reduttasi in associazione con altre sostanze modificatrici dei lipidi (C10BA)	rosuvastatina e ezetimibe (C10BA06)	rosumibe*20/10mg 30cpr (045350257) (0194 ) (C10BA06 ) (14-MAY-19 )	22.74	2	60
2021	2021 II Semestre	2021 IV Trimestre	2021 12	2021-12-10	24ctO	tiazolidinedioni (A10BG)	pioglitazone (A10BG03)	pioglitazone ztv*30mg 28cpr (040694150) (8043 ) (A10BG03 ) (06-NOV-12 )	30	2	56
2021	2021 II Semestre	2021 IV Trimestre	2021 12	2021-12-10	25qRK	betabloccanti selettivi e tiazidi (C07BB)	nebivololo e tiazidi (C07BB12)	aloneb*5mg/12,5mg 28 cpr (039180031) (0081 ) (C07BB12 ) (04-SEP-13 )	16.36	2	56
2021	2021 II Semestre	2021 IV Trimestre	2021 12	2021-12-13	1y7zG	inibitori della pompa acida (A02BC)	pantoprazolo (A02BC02)	pantoprazolo aur*20mg 28cpr (043494044) (3199 ) (A02BC02 ) (13-FEB-18 )	5.92	1	14
2021	2021 II Semestre	2021 IV Trimestre	2021 12	2021-12-13	22BX9	sostanze betabloccanti (S01ED)	timololo (S01ED01)	timogel*1mg/g gel oft.30con (037700010) (1321 ) (S01ED01 ) (25-FEB-08 )	24.24	2	60
2021	2021 II Semestre	2021 IV Trimestre	2021 12	2021-12-14	2303U	biguanidi (A10BA)	metformina (A10BA02)	glucophage unidie*1000mg 60c (040628063) (0794 ) (A10BA02 ) (09-JUN-14 )	5.61	1	30
2021	2021 II Semestre	2021 IV Trimestre	2021 12	2021-12-14	2303U	inibitori della hmg coa reduttasi (C10AA)	atorvastatina (C10AA05)	totalip 20*30 cpr 20 mg (033006040) (0608 ) (C10AA05 ) (01-MAR-04 )	21.02	2	60
2021	2021 II Semestre	2021 IV Trimestre	2021 12	2021-12-14	2303U	ormoni tiroidei (H03AA)	levotiroxina sodica (H03AA01)	eutirox*100mcg 50cpr (024402137) (2392 ) (H03AA01 ) (01-FEB-99 )	5.22	2	66.666
2021	2021 II Semestre	2021 IV Trimestre	2021 12	2021-12-15	25Cee	biguanidi (A10BA)	metformina (A10BA02)	metformina tev*50cpr 500mg (035195217) (0813 ) (A10BA02 ) (11-NOV-10 )	3.94	2	25
2021	2021 II Semestre	2021 IV Trimestre	2021 12	2021-12-15	25Cee	calcio, associazioni con vitamina d e/o altri farmaci (A12AX)	non applicabile (-3)	natecal d3*600mg+400ui 60oro (034899043) (0068 ) (A12AX ) (23-FEB-10 )	10.06	1	30
2021	2021 II Semestre	2021 IV Trimestre	2021 12	2021-12-15	25Cee	sostanze betabloccanti (S01ED)	timololo (S01ED01)	timogel*1mg/g gel oft.30con (037700010) (1321 ) (S01ED01 ) (25-FEB-08 )	24.24	2	60
2021	2021 II Semestre	2021 IV Trimestre	2021 12	2021-12-15	25Cee	sostanze betabloccanti (S01ED)	timololo, associazioni (S01ED51)	imolast*0,005%+0,5% col30mon (041578016) (2519 ) (S01ED51 ) (31-MAR-14 )	19	2	60
2021	2021 II Semestre	2021 IV Trimestre	2021 12	2021-12-16	21NdO	ace-inibitori, non associati (C09AA)	ramipril (C09AA05)	ramipril ztv*2,5mg 28cpr div (037692023) (8043 ) (C09AA05 ) (08-JAN-08 )	5.48	2	56
2021	2021 II Semestre	2021 IV Trimestre	2021 12	2021-12-16	21NdO	antagonisti dell'alfa adrenorecettore (G04CA)	tamsulosina (G04CA02)	tamsulosin doc*0,4mg20cpsrm (037007034) (0898 ) (G04CA02 ) (20-JUL-06 )	8.82	2	40
2021	2021 II Semestre	2021 IV Trimestre	2021 12	2021-12-16	21NdO	biguanidi (A10BA)	metformina (A10BA02)	metformina tev*850mg 40 cpr (035195332) (0813 ) (A10BA02 ) (01-NOV-02 )	2.53	1	17
2021	2021 II Semestre	2021 IV Trimestre	2021 12	2021-12-16	21NdO	diazepine, ossazepine, tiazepine e oxepine (N05AH)	quetiapina (N05AH04)	quetiapina san*25mg 30 cpr (040402051) (1392 ) (N05AH04 ) (23-MAR-12 )	18.54	2	3.75
2021	2021 II Semestre	2021 IV Trimestre	2021 12	2021-12-16	21NdO	dopa e suoi derivati (N04BA)	levodopa ed inibitore della decarbossilasi (N04BA02)	madopar*100+25mg 30 cpr dis (023142058) (0108 ) (N04BA02 ) (01-JUN-95 )	9.42	2	10
2021	2021 II Semestre	2021 IV Trimestre	2021 12	2021-12-16	21NdO	inibitori della hmg coa reduttasi (C10AA)	atorvastatina (C10AA05)	atorvastatina doc*20mg 30cpr (041321098) (0898 ) (C10AA05 ) (11-JUN-13 )	15.92	2	60
2021	2021 II Semestre	2021 IV Trimestre	2021 12	2021-12-16	21NdO	vitamina d ed analoghi (A11CC)	colecalciferolo (A11CC05)	colecal. doc*25000ui/2,5ml 2 (042754046) (0898 ) (A11CC05 ) (08-JUL-16 )	14	2	125
2021	2021 II Semestre	2021 IV Trimestre	2021 12	2021-12-16	28Cqx	ace-inibitori, non associati (C09AA)	zofenopril (C09AA15)	zofenopril eg*30mg 28 cpr (044158020) (1561 ) (C09AA15 ) (24-JUL-17 )	17.78	2	56
2021	2021 II Semestre	2021 IV Trimestre	2021 12	2021-12-16	28Cqx	inibitori della hmg coa reduttasi (C10AA)	atorvastatina (C10AA05)	atorvastatina alt*20mg 30cpr (039996069) (2753 ) (C10AA05 ) (24-APR-12 )	15.92	2	60
2021	2021 II Semestre	2021 IV Trimestre	2021 12	2021-12-16	28Cqx	preparati inibenti la formazione di acido urico (M04AA)	allopurinolo (M04AA01)	allopurinolo mol.*30cpr300mg (022441048) (0549 ) (M04AA01 ) (01-JAN-96 )	4.1	2	45
2021	2021 II Semestre	2021 IV Trimestre	2021 12	2021-12-22	1yWtx	derivati dell'acido acetico e sostanze correlate (M01AB)	diclofenac (M01AB05)	dicloreum *150mg 20cps r.p. (024515114) (4375 ) (M01AB05 ) (01-JUL-98 )	12.39	1	30
2021	2021 II Semestre	2021 IV Trimestre	2021 12	2021-12-22	27BWu	derivati diidropiridinici (C08CA)	nifedipina (C08CA05)	adalat crono*30mg 14cpr rm (027980010) (0022 ) (C08CA05 ) (01-APR-92 )	13.54	2	28
2021	2021 II Semestre	2021 IV Trimestre	2021 12	2021-12-22	27BWu	inibitori selettivi della serotonina-ricaptazione (N06AB)	citalopram (N06AB04)	elopram*20mg 28 cpr (028681017) (7184 ) (N06AB04 ) (01-MAR-95 )	25.28	2	56
2021	2021 II Semestre	2021 IV Trimestre	2021 12	2021-12-22	27dR4	inibitori della hmg coa reduttasi (C10AA)	atorvastatina (C10AA05)	totalip 20*30 cpr 20 mg (033006040) (0608 ) (C10AA05 ) (01-MAR-04 )	10.51	1	30
2021	2021 II Semestre	2021 IV Trimestre	2021 12	2021-12-27	20ixR	antagonisti dell'alfa adrenorecettore (G04CA)	alfuzosina (G04CA01)	xatral*10mg 30 cpr rp (027314044) (8055 ) (G04CA01 ) (01-MAY-01 )	21.32	2	80
2021	2021 II Semestre	2021 IV Trimestre	2021 12	2021-12-27	20ixR	betabloccanti selettivi (C07AB)	nebivololo (C07AB12)	lobivon*28 cpr 5 mg (032210015) (0542 ) (C07AB12 ) (01-FEB-99 )	15.42	2	56
2021	2021 II Semestre	2021 IV Trimestre	2021 12	2021-12-27	20ixR	corticosteroidi ad azione locale (A07EA)	beclometasone (A07EA07)	topster*3mg 10 sup. (031115025) (0299 ) (A07EA07 ) (22-SEP-05 )	16.04	2	20
2021	2021 II Semestre	2021 IV Trimestre	2021 12	2021-12-27	20ixR	preparati inibenti la formazione di acido urico (M04AA)	allopurinolo (M04AA01)	zyloric*300mg 30cpr div. (021259027) (7046 ) (M04AA01 ) (01-FEB-79 )	2.92	1	22.5
2021	2021 II Semestre	2021 IV Trimestre	2021 12	2021-12-27	20ixR	vitamina b12 (cianocobalamina e analoghi) (B03BA)	cianocobalamina (B03BA01)	dobetin 1000*im5f1ml 1000mcg (003785033) (0219 ) (B03BA01 ) (01-JAN-96 )	4.71	1	250
2021	2021 II Semestre	2021 IV Trimestre	2021 12	2021-12-28	207jY	antagonisti dell'angiotensina ii, non associati (C09CA)	irbesartan (C09CA04)	karvea*300mg 28 cpr (033263070) (8055 ) (C09CA04 ) (01-FEB-98 )	23.46	2	112
2021	2021 II Semestre	2021 IV Trimestre	2021 12	2021-12-28	20pRq	inibitori della hmg coa reduttasi (C10AA)	pravastatina (C10AA03)	aplactin*40mg 14 cpr (027786033) (0211 ) (C10AA03 ) (01-APR-99 )	24	4	74.668
2021	2021 II Semestre	2021 IV Trimestre	2021 12	2021-12-28	22BX9	vitamina d ed analoghi (A11CC)	calcifediolo (A11CC06)	neodidro*0,266mg 10 cps (045241041) (0794 ) (A11CC06 ) (23-MAY-18 )	9.74	1	2.66
2021	2021 II Semestre	2021 IV Trimestre	2021 12	2021-12-29	1y7zG	betabloccanti selettivi e tiazidi (C07BB)	nebivololo e tiazidi (C07BB12)	lobidiur*5mg+25mg 28cpr (039181096) (0734 ) (C07BB12 ) (07-MAR-13 )	8.18	1	28
2021	2021 II Semestre	2021 IV Trimestre	2021 12	2021-12-29	1y7zG	inibitori della hmg coa reduttasi (C10AA)	rosuvastatina (C10AA07)	crestor*5mg 28 cpr (035885502) (0045 ) (C10AA07 ) (21-OCT-05 )	14.7	2	28
2021	2021 II Semestre	2021 IV Trimestre	2021 12	2021-12-29	25h7L	penicilline ad ampio spettro (J01CA)	amoxicillina (J01CA04)	zimox*1g 12 cpr (023086150) (4025 ) (J01CA04 ) (01-APR-83 )	4.9	1	8
2021	2021 II Semestre	2021 IV Trimestre	2021 12	2021-12-30	27dRM	vitamina d ed analoghi (A11CC)	calcifediolo (A11CC06)	neodidro*0,266mg 5 cps (045241039) (0794 ) (A11CC06 ) (23-MAY-18 )	4.86	1	1.33
2021	2021 II Semestre	2021 IV Trimestre	2021 12	2021-12-31	24u6X	biguanidi (A10BA)	metformina (A10BA02)	metformina doc*1000mg 60cpr (047302056) (0898 ) (A10BA02 ) (29-MAY-20 )	3.64	1	15
2021	2021 II Semestre	2021 IV Trimestre	2021 12	2021-12-31	24u6X	inibitori della hmg coa reduttasi (C10AA)	atorvastatina (C10AA05)	atorvastatina via*10mg 30cpr (041443197) (4995 ) (C10AA05 ) (08-MAY-12 )	8.7	2	30
2021	2021 II Semestre	2021 IV Trimestre	2021 12	2021-12-31	24u6X	sulfoniluree (A10BB)	gliclazide (A10BB09)	diamicron*60mg 30cpr rm (023404231) (1440 ) (A10BB09 ) (21-OCT-13 )	7.37	1	30
2021	2021 II Semestre	2021 IV Trimestre	2021 12	2021-12-31	27dR4	antagonisti dell'angiotensina ii, non associati (C09CA)	olmesartan medoxomil (C09CA08)	plaunac*28 cpr riv. 10mg (036025017) (0734 ) (C09CA08 ) (01-DEC-04 )	15.66	2	28
Totale 2021									11974.5	1416	33888.2
2020	2020 I Semestre	2020 I Trimestre	2020 01	2020-01-02	24ctO	ace inibitori, altre associazioni (C09BX)	perindopril e bisoprololo (C09BX02)	cosyrel*5/5mg 30cpr riv (044256028) (1440 ) (C09BX02 ) (31-AUG-17 )	19.92	2	60
2020	2020 I Semestre	2020 I Trimestre	2020 01	2020-01-02	27BWu	derivati diidropiridinici (C08CA)	nifedipina (C08CA05)	adalat crono*30mg 14cpr rm (027980010) (0022 ) (C08CA05 ) (01-APR-92 )	27.08	4	56
2020	2020 I Semestre	2020 I Trimestre	2020 01	2020-01-02	27BWu	inibitori selettivi della serotonina-ricaptazione (N06AB)	citalopram (N06AB04)	elopram*20mg 28 cpr (028681017) (7184 ) (N06AB04 ) (01-MAR-95 )	25.28	2	56
2020	2020 I Semestre	2020 I Trimestre	2020 01	2020-01-02	28vcD	altre sostanze modificatrici dei lipidi (C10AX)	ezetimibe (C10AX09)	ezetimibe eg*10mg 30cpr (044282046) (1561 ) (C10AX09 ) (13-APR-18 )	21.16	1	30
2020	2020 I Semestre	2020 I Trimestre	2020 01	2020-01-02	28vcD	altre sostanze modificatrici dei lipidi (C10AX)	omega-3-trigliceridi inclusi altri esteri e acidi (C10AX06)	omega 3 eg*1000mg 20cps (044916017) (1561 ) (C10AX06 ) (11-DEC-17 )	20.34	2	10
2020	2020 I Semestre	2020 I Trimestre	2020 01	2020-01-07	2Cd7t	ace-inibitori, non associati (C09AA)	perindopril (C09AA04)	perindopril san*4mg 30cpr (038764078) (1392 ) (C09AA04 ) (23-JUN-09 )	14.28	2	60
2020	2020 I Semestre	2020 I Trimestre	2020 01	2020-01-07	2Cd7t	agonisti selettivi dei recettori beta2-adrenergici (R03AC)	salbutamolo (R03AC02)	ventolin*aer.dos100mcg200d (022984052) (0200 ) (R03AC02 ) (01-FEB-74 )	8.18	2	50
2020	2020 I Semestre	2020 I Trimestre	2020 01	2020-01-07	2Cd7t	derivati diidropiridinici (C08CA)	amlodipina (C08CA01)	amlodipina ate*5mg 28cpr (037329012) (2753 ) (C08CA01 ) (20-MAR-08 )	7.48	2	56
2020	2020 I Semestre	2020 I Trimestre	2020 01	2020-01-07	2Cd7t	sostanze betabloccanti (S01ED)	timololo (S01ED01)	timogel*1mg/g gel oft.30con (037700010) (1321 ) (S01ED01 ) (25-FEB-08 )	24.24	2	60
2020	2020 I Semestre	2020 I Trimestre	2020 01	2020-01-08	26k9u	adrenergici in associazione con anticolinergici (R03AL)	salbutamolo e ipratropio bromuro (R03AL02)	breva*neb os 1 flac 15ml (024154066) (0124 ) (R03AL02 ) (03-JAN-14 )	8.21	1	25
2020	2020 I Semestre	2020 I Trimestre	2020 01	2020-01-08	26k9u	derivati dell'acido propionico (M01AE)	ketoprofene (M01AE03)	oki*80 mg os 30 bus. bipart. (028511095) (0028 ) (M01AE03 ) (01-AUG-95 )	4.28	1	16
2020	2020 I Semestre	2020 I Trimestre	2020 01	2020-01-08	26k9u	glicocorticoidi (H02AB)	betametasone (H02AB01)	bentelan*4mg/2ml imiv 3f (019655152) (4375 ) (H02AB01 ) (01-JAN-77 )	6.64	2	16
2020	2020 I Semestre	2020 I Trimestre	2020 01	2020-01-08	26k9u	glicocorticoidi (R03BA)	flunisolide (R03BA03)	aerflu*ad neb. 15cont2mg/2ml (034493027) (2625 ) (R03BA03 ) (01-NOV-03 )	15.7	1	30
2020	2020 I Semestre	2020 I Trimestre	2020 01	2020-01-09	1y7zG	coxib (M01AH)	etoricoxib (M01AH05)	tauxib*60mg 20 cpr riv. (035890060) (1619 ) (M01AH05 ) (01-MAR-04 )	11.51	1	20
2020	2020 I Semestre	2020 I Trimestre	2020 01	2020-01-09	1y7zG	inibitori della hmg coa reduttasi (C10AA)	rosuvastatina (C10AA07)	crestor*5mg 28 cpr (035885502) (0045 ) (C10AA07 ) (21-OCT-05 )	14.7	2	28
2020	2020 I Semestre	2020 I Trimestre	2020 01	2020-01-09	20W0A	inibitori della hmg coa reduttasi (C10AA)	simvastatina (C10AA01)	sivastin*10mg 20cpr riv. (027208014) (4375 ) (C10AA01 ) (01-MAY-89 )	8.82	2	13.334
2020	2020 I Semestre	2020 I Trimestre	2020 01	2020-01-09	21NdO	antagonisti dell'alfa adrenorecettore (G04CA)	tamsulosina (G04CA02)	tamsulosin doc*0,4mg20cpsrm (037007034) (0898 ) (G04CA02 ) (20-JUL-06 )	8.82	2	40
2020	2020 I Semestre	2020 I Trimestre	2020 01	2020-01-09	21NdO	dopa e suoi derivati (N04BA)	levodopa ed inibitore della decarbossilasi (N04BA02)	madopar*100+25mg 30 cpr dis (023142058) (0108 ) (N04BA02 ) (01-JUN-95 )	9.42	2	10
2020	2020 I Semestre	2020 I Trimestre	2020 01	2020-01-09	21NdO	inibitori della monoaminoossidasi b (N04BD)	selegilina (N04BD01)	jumex*5mg 50 cpr (025462019) (5330 ) (N04BD01 ) (01-NOV-84 )	15.19	1	50
2020	2020 I Semestre	2020 I Trimestre	2020 01	2020-01-09	25h7L	inibitori dell'hmg coa reduttasi in associazione con altre sostanze modificatrici dei lipidi (C10BA)	rosuvastatina e ezetimibe (C10BA06)	cholecomb*20mg/10mg 30 cps (043496102) (1440 ) (C10BA06 ) (17-APR-18 )	50.88	2	60
2020	2020 I Semestre	2020 I Trimestre	2020 01	2020-01-09	2ILe7	associazioni di penicilline, inclusi gli inibitori delle beta-lattamasi (J01CR)	amoxicillina ed inibitori enzimatici (J01CR02)	augmentin*875mg+125mg 12cpr (026089019) (0200 ) (J01CR02 ) (01-OCT-87 )	10.2	1	7
2020	2020 I Semestre	2020 I Trimestre	2020 01	2020-01-09	2ILe7	betabloccanti selettivi e tiazidi (C07BB)	nebivololo e tiazidi (C07BB12)	lobidiur*5mg+12,5mg 28cpr (039181033) (0734 ) (C07BB12 ) (07-MAR-13 )	16.36	2	56
2020	2020 I Semestre	2020 I Trimestre	2020 01	2020-01-10	1x7E7	altri antidepressivi (N06AX)	amfebutamone (N06AX12)	elontril*150mg 30cpr rm (037697024) (0200 ) (N06AX12 ) (15-DEC-08 )	64.98	2	30
2020	2020 I Semestre	2020 I Trimestre	2020 01	2020-01-10	1x7E7	antagonisti dell'angiotensina ii e diuretici (C09DA)	irbesartan e diuretici (C09DA04)	karvezide*300/12,5mg 28cpr (034190049) (8055 ) (C09DA04 ) (01-OCT-99 )	20.34	2	56
2020	2020 I Semestre	2020 I Trimestre	2020 01	2020-01-10	1x7E7	derivati della carbossamide (N03AF)	oxcarbazepina (N03AF02)	oxcarbazepina tcn*600mg 50cp (042353021) (3891 ) (N03AF02 ) (16-JAN-15 )	37.74	2	60
2020	2020 I Semestre	2020 I Trimestre	2020 01	2020-01-10	20ixR	antagonisti dell'alfa adrenorecettore (G04CA)	alfuzosina (G04CA01)	xatral*2,5mg 30 cpr (027314018) (8055 ) (G04CA01 ) (01-MAR-91 )	19.34	2	20
2020	2020 I Semestre	2020 I Trimestre	2020 01	2020-01-10	20ixR	antagonisti dell'angiotensina ii, non associati (C09CA)	irbesartan (C09CA04)	karvea*150mg 28 cpr (033263043) (8055 ) (C09CA04 ) (01-FEB-98 )	18.68	2	56
2020	2020 I Semestre	2020 I Trimestre	2020 01	2020-01-10	20ixR	betabloccanti selettivi (C07AB)	nebivololo (C07AB12)	lobivon*28 cpr 5 mg (032210015) (0542 ) (C07AB12 ) (01-FEB-99 )	15.42	2	56
2020	2020 I Semestre	2020 I Trimestre	2020 01	2020-01-13	20W0A	antiaggreganti piastrinici, esclusa l'eparina (B01AC)	acido acetilsalicilico (B01AC06)	cardioaspirin*100mg 30cpr (024840074) (0022 ) (B01AC06 ) (01-JUN-96 )	4.7	2	60
2020	2020 I Semestre	2020 I Trimestre	2020 01	2020-01-13	2303U	ace-inibitori e calcioantagonisti (C09BB)	enalapril e lercanidipina (C09BB02)	coripren*20mg+10mg 28 cpr (038568147) (0107 ) (C09BB02 ) (04-APR-11 )	21.86	2	56
2020	2020 I Semestre	2020 I Trimestre	2020 01	2020-01-14	22xP7	vitamina d ed analoghi (A11CC)	colecalciferolo (A11CC05)	colecal. eg*10000ui gtt10ml (042751014) (1561 ) (A11CC05 ) (12-JAN-15 )	9	2	250
2020	2020 I Semestre	2020 I Trimestre	2020 01	2020-01-14	24Fiw	calcio, associazioni con vitamina d e/o altri farmaci (A12AX)	non applicabile (-3)	ideos* 60 cpr mast. (034213049) (4556 ) (A12AX ) (01-SEP-99 )	8.37	1	30
2020	2020 I Semestre	2020 I Trimestre	2020 01	2020-01-15	21jEG	antagonisti dell'angiotensina ii, non associati (C09CA)	irbesartan (C09CA04)	aprovel*28 cpr 300 mg (033264072) (8055 ) (C09CA04 ) (01-FEB-98 )	22.46	2	112
2020	2020 I Semestre	2020 I Trimestre	2020 01	2020-01-15	21jEG	biguanidi (A10BA)	metformina (A10BA02)	glucophage unidie*1000mg 60c (040628063) (0794 ) (A10BA02 ) (09-JUN-14 )	11.22	2	60
2020	2020 I Semestre	2020 I Trimestre	2020 01	2020-01-15	21jEG	inibitori della hmg coa reduttasi (C10AA)	atorvastatina (C10AA05)	atorvastatina via*20mg 30cpr (041443437) (4995 ) (C10AA05 ) (08-MAY-12 )	15.92	2	60
2020	2020 I Semestre	2020 I Trimestre	2020 01	2020-01-15	21jEG	vitamina d ed analoghi (A11CC)	colecalciferolo (A11CC05)	dibase*25000ui/2,5ml os2con (036635098) (0972 ) (A11CC05 ) (04-APR-16 )	16.2	2	125
2020	2020 I Semestre	2020 I Trimestre	2020 01	2020-01-15	2D9Qz	biguanidi (A10BA)	metformina (A10BA02)	zuglimet*500mg 30cpr riv. (038257022) (8043 ) (A10BA02 ) (30-APR-09 )	7.62	6	45
2020	2020 I Semestre	2020 I Trimestre	2020 01	2020-01-17	25h7L	antagonisti dell'angiotensina ii, non associati (C09CA)	valsartan (C09CA03)	tareg*40mg 14cpr riv. (033178260) (0114 ) (C09CA03 ) (12-APR-13 )	8.46	2	4
2020	2020 I Semestre	2020 I Trimestre	2020 01	2020-01-17	25h7L	antiaggreganti piastrinici, esclusa l'eparina (B01AC)	acido acetilsalicilico (B01AC06)	cardioaspirin*100mg 30cpr (024840074) (0022 ) (B01AC06 ) (01-JUN-96 )	4.7	2	60
2020	2020 I Semestre	2020 I Trimestre	2020 01	2020-01-19	25qRK	macrolidi (J01FA)	azitromicina (J01FA10)	zitromax*500mg 3 cpr (027860042) (4025 ) (J01FA10 ) (01-SEP-92 )	7.82	1	5
2020	2020 I Semestre	2020 I Trimestre	2020 01	2020-01-20	1yWtx	altri antidepressivi (N06AX)	duloxetina (N06AX21)	cymbalta*30mg 28 cps (036683011) (1277 ) (N06AX21 ) (22-MAR-12 )	24.14	2	28
2020	2020 I Semestre	2020 I Trimestre	2020 01	2020-01-20	1yWtx	calcio, associazioni con vitamina d e/o altri farmaci (A12AX)	non applicabile (-3)	metocal vit.d3*60 cpr mast (035027034) (0020 ) (A12AX ) (01-SEP-01 )	8.37	1	30
2020	2020 I Semestre	2020 I Trimestre	2020 01	2020-01-20	1yWtx	inibitori non selettivi della monoamino-ricaptazione (N06AA)	amitriptilina (N06AA09)	laroxyl*40mg/ml os gtt 20ml (019906054) (7046 ) (N06AA09 ) (01-JUN-75 )	4.47	1	10.667
2020	2020 I Semestre	2020 I Trimestre	2020 01	2020-01-21	249h9	antagonisti dell'angiotensina ii e diuretici (C09DA)	olmesartan medoxomil e diuretici (C09DA08)	olmegan*40mg+12,5mg 28 cpr (037110246) (1430 ) (C09DA08 ) (27-APR-12 )	18.66	2	56
2020	2020 I Semestre	2020 I Trimestre	2020 01	2020-01-21	28Cqx	inibitori della hmg coa reduttasi (C10AA)	atorvastatina (C10AA05)	atorvastatina eg*20mg 30cpr (044144044) (1561 ) (C10AA05 ) (07-NOV-16 )	15.92	2	60
2020	2020 I Semestre	2020 I Trimestre	2020 01	2020-01-22	25qRK	associazioni di penicilline, inclusi gli inibitori delle beta-lattamasi (J01CR)	amoxicillina ed inibitori enzimatici (J01CR02)	clavulin*875+125mg 12cpr riv (026138139) (0200 ) (J01CR02 ) (01-SEP-95 )	7.9	1	7
2020	2020 I Semestre	2020 I Trimestre	2020 01	2020-01-22	25qRK	betabloccanti selettivi e tiazidi (C07BB)	nebivololo e tiazidi (C07BB12)	aloneb*5mg/12,5mg 28 cpr (039180031) (0081 ) (C07BB12 ) (04-SEP-13 )	8.18	1	28
2020	2020 I Semestre	2020 I Trimestre	2020 01	2020-01-22	25qRK	glicocorticoidi (H02AB)	prednisone (H02AB07)	deltacortene*25mg 10cpr (010089035) (0794 ) (H02AB07 ) (01-JAN-96 )	5.87	1	25
2020	2020 I Semestre	2020 I Trimestre	2020 01	2020-01-23	1wh7Y	inibitori della hmg coa reduttasi (C10AA)	atorvastatina (C10AA05)	torvast*40mg 30 cpr (033007067) (4995 ) (C10AA05 ) (01-MAR-04 )	25.06	2	120
2020	2020 I Semestre	2020 I Trimestre	2020 01	2020-01-23	2303U	biguanidi (A10BA)	metformina (A10BA02)	glucophage unidie*1000mg 60c (040628063) (0794 ) (A10BA02 ) (09-JUN-14 )	5.61	1	30
2020	2020 I Semestre	2020 I Trimestre	2020 01	2020-01-23	25Cee	biguanidi (A10BA)	metformina (A10BA02)	metformina tev*50cpr 500mg (035195217) (0813 ) (A10BA02 ) (11-NOV-10 )	5.91	3	37.5
2020	2020 I Semestre	2020 I Trimestre	2020 01	2020-01-23	25Cee	derivati triazolici (J02AC)	fluconazolo (J02AC01)	fluconazolo san*150mg 2cps (037380298) (1392 ) (J02AC01 ) (18-MAY-07 )	16.56	2	3
2020	2020 I Semestre	2020 I Trimestre	2020 01	2020-01-23	25Cee	sostanze betabloccanti (S01ED)	timololo, associazioni (S01ED51)	imolast*0,005%+0,5% col30mon (041578016) (2519 ) (S01ED51 ) (31-MAR-14 )	19	2	60
2020	2020 I Semestre	2020 I Trimestre	2020 01	2020-01-23	25h7L	antagonisti dell'angiotensina ii, non associati (C09CA)	valsartan (C09CA03)	tareg*40mg 14cpr riv. (033178260) (0114 ) (C09CA03 ) (12-APR-13 )	8.46	2	4
2020	2020 I Semestre	2020 I Trimestre	2020 01	2020-01-23	25h7L	antiaggreganti piastrinici, esclusa l'eparina (B01AC)	clopidogrel (B01AC04)	plavix*75mg 28 cpr riv. (043220019) (2937 ) (B01AC04 ) (20-JAN-15 )	36.7	2	56
2020	2020 I Semestre	2020 I Trimestre	2020 01	2020-01-23	28vcD	altre sostanze modificatrici dei lipidi (C10AX)	ezetimibe (C10AX09)	ezetimibe eg*10mg 30cpr (044282046) (1561 ) (C10AX09 ) (13-APR-18 )	21.16	1	30
2020	2020 I Semestre	2020 I Trimestre	2020 01	2020-01-23	28vcD	altre sostanze modificatrici dei lipidi (C10AX)	omega-3-trigliceridi inclusi altri esteri e acidi (C10AX06)	omega 3 eg*1000mg 20cps (044916017) (1561 ) (C10AX06 ) (11-DEC-17 )	20.34	2	10
2020	2020 I Semestre	2020 I Trimestre	2020 01	2020-01-23	28vcD	antagonisti dell'angiotensina ii, non associati (C09CA)	valsartan (C09CA03)	tareg*80mg 28 cpr riv (033178892) (0114 ) (C09CA03 ) (20-MAR-13 )	15.2	2	56
2020	2020 I Semestre	2020 I Trimestre	2020 01	2020-01-23	28vcD	biguanidi (A10BA)	metformina (A10BA02)	metformina pns*500mg 30cpr (040975029) (3018 ) (A10BA02 ) (10-APR-13 )	3.81	3	22.5
2020	2020 I Semestre	2020 I Trimestre	2020 01	2020-01-24	24ctO	fibrati (C10AB)	fenofibrato (C10AB05)	fenofibrato eg*145mg 30cpr (043837018) (1561 ) (C10AB05 ) (04-APR-16 )	6.77	1	21.75
2020	2020 I Semestre	2020 I Trimestre	2020 01	2020-01-24	25DMN	inibitori selettivi della serotonina-ricaptazione (N06AB)	citalopram (N06AB04)	citalopram san*20mg 28 cpr (038238061) (1392 ) (N06AB04 ) (06-APR-10 )	13.6	2	56
2020	2020 I Semestre	2020 I Trimestre	2020 01	2020-01-24	29jKJ	antagonisti dell'angiotensina ii, non associati (C09CA)	candesartan (C09CA06)	candesartan doc*32mg 28cpr (041341278) (0898 ) (C09CA06 ) (09-MAY-12 )	18.58	2	224
2020	2020 I Semestre	2020 I Trimestre	2020 01	2020-01-27	1yWtx	antagonisti dell'angiotensina ii e calcioantagonisti (C09DB)	olmesartan medoxomil e amlodipina (C09DB02)	olmes/amlod doc*20/5mg 28cpr (045832019) (0898 ) (C09DB02 ) (06-AUG-18 )	9.13	1	28
2020	2020 I Semestre	2020 I Trimestre	2020 01	2020-01-27	1yWtx	antagonisti dell'angiotensina ii e calcioantagonisti (C09DB)	olmesartan medoxomil e amlodipina (C09DB02)	sevikar*20mg/5mg 28cpr (038983021) (1430 ) (C09DB02 ) (10-AUG-11 )	11.63	1	28
2020	2020 I Semestre	2020 I Trimestre	2020 01	2020-01-27	24ZQr	ace inibitori, altre associazioni (C09BX)	perindopril, amlodipina e indapamide (C09BX01)	tripliam*10+2,5+5mg 30cprr (042407167) (1440 ) (C09BX01 ) (22-SEP-15 )	27.12	2	60
2020	2020 I Semestre	2020 I Trimestre	2020 01	2020-01-27	24ZQr	inibitori della hmg coa reduttasi (C10AA)	atorvastatina (C10AA05)	atorvastatina tev*20mg 30cpr (040234217) (0813 ) (C10AA05 ) (07-MAY-12 )	15.92	2	60
2020	2020 I Semestre	2020 I Trimestre	2020 01	2020-01-27	25DMN	altri antidepressivi (N06AX)	amfebutamone (N06AX12)	wellbutrin*150mg 30cpr rm (037685029) (0200 ) (N06AX12 ) (15-DEC-08 )	64.98	2	30
2020	2020 I Semestre	2020 I Trimestre	2020 01	2020-01-29	22BX9	betabloccanti selettivi e tiazidi (C07BB)	nebivololo e tiazidi (C07BB12)	nebiv/hct doc*5/25mg 28cpr (044322028) (0898 ) (C07BB12 ) (06-OCT-17 )	11.94	2	56
2020	2020 I Semestre	2020 I Trimestre	2020 01	2020-01-29	22BX9	estrogeni naturali e semisintetici, non associati (G03CA)	estriolo (G03CA04)	colpogyn*0,0125% cr vag 30g (025851027) (0219 ) (G03CA04 ) (01-OCT-92 )	6.36	2	37.5
2020	2020 I Semestre	2020 I Trimestre	2020 01	2020-01-29	24ctO	altri antiepilettici (N03AX)	levetiracetam (N03AX14)	levetirac. myl* 500mg60cp (040329258) (4157 ) (N03AX14 ) (15-MAR-12 )	37.67	1	20
2020	2020 I Semestre	2020 I Trimestre	2020 01	2020-01-29	24ctO	altri farmaci per il trattamento dell'ulcera peptica e della malattia da reflusso gastroesofageo (A02BX)	non applicabile (-3)	gaviscon advance*20bs men (034248171) (3510 ) (A02BX ) (23-MAR-06 )	9.58	2	16
2020	2020 I Semestre	2020 I Trimestre	2020 01	2020-01-29	24ctO	inibitori dell'hmg coa reduttasi in associazione con altre sostanze modificatrici dei lipidi (C10BA)	rosuvastatina e ezetimibe (C10BA06)	cholecomb*20mg/10mg 30 cps (043496102) (1440 ) (C10BA06 ) (17-APR-18 )	25.44	1	30
2020	2020 I Semestre	2020 I Trimestre	2020 01	2020-01-29	24ctO	tiazolidinedioni (A10BG)	pioglitazone (A10BG03)	pioglitazone doc*15mg 28 cpr (040633024) (0898 ) (A10BG03 ) (12-MAR-13 )	10	1	14
2020	2020 I Semestre	2020 I Trimestre	2020 01	2020-01-29	26Ety	fibrati (C10AB)	fenofibrato (C10AB05)	fenofibrato doc*145mg 30cpr (041071046) (0898 ) (C10AB05 ) (09-JUL-13 )	13.54	2	43.5
2020	2020 I Semestre	2020 I Trimestre	2020 01	2020-01-30	22d3b	bloccanti dei recettori alfa- e beta-adrenergici (C07AG)	carvedilolo (C07AG02)	dilatrend*25mg 30cpr div. (027604014) (3827 ) (C07AG02 ) (01-APR-93 )	15.12	2	40
2020	2020 I Semestre	2020 I Trimestre	2020 01	2020-01-30	2Cd7t	derivati diidropiridinici (C08CA)	amlodipina (C08CA01)	norvasc*10mg 14 cpr (027428022) (4995 ) (C08CA01 ) (01-SEP-90 )	9.86	2	56
2020	2020 I Semestre	2020 I Trimestre	2020 01	2020-01-31	22BX9	vitamina d ed analoghi (A11CC)	calcifediolo (A11CC06)	neodidro*0,266mg 5 cps (045241039) (0794 ) (A11CC06 ) (23-MAY-18 )	4.86	1	1.33
2020	2020 I Semestre	2020 I Trimestre	2020 01	2020-01-31	28vcD	altre sostanze modificatrici dei lipidi (C10AX)	ezetimibe (C10AX09)	ezetimibe ate*10mg 30cpr (044521021) (2753 ) (C10AX09 ) (04-APR-18 )	21.16	1	30
2020	2020 I Semestre	2020 I Trimestre	2020 02	2020-02-01	207jY	antagonisti dell'angiotensina ii, non associati (C09CA)	irbesartan (C09CA04)	karvea*300mg 28 cpr (033263070) (8055 ) (C09CA04 ) (01-FEB-98 )	23.46	2	112
2020	2020 I Semestre	2020 I Trimestre	2020 02	2020-02-01	24Fiw	biguanidi (A10BA)	metformina (A10BA02)	slowmet*500mg 60cpr rp (040629026) (4055 ) (A10BA02 ) (14-OCT-13 )	5.61	1	15
2020	2020 I Semestre	2020 I Trimestre	2020 02	2020-02-01	24Fiw	calcio, associazioni con vitamina d e/o altri farmaci (A12AX)	non applicabile (-3)	ideos* 60 cpr mast. (034213049) (4556 ) (A12AX ) (01-SEP-99 )	8.37	1	30
2020	2020 I Semestre	2020 I Trimestre	2020 02	2020-02-01	26k9u	associazioni di penicilline, inclusi gli inibitori delle beta-lattamasi (J01CR)	amoxicillina ed inibitori enzimatici (J01CR02)	clavulin*875+125mg 12cpr riv (026138139) (0200 ) (J01CR02 ) (01-SEP-95 )	7.9	1	7
2020	2020 I Semestre	2020 I Trimestre	2020 02	2020-02-02	25qRK	cefalosporine di terza generazione (J01DD)	cefditoren (J01DD16)	giasion*200mg 20 cpr (037146026) (7158 ) (J01DD16 ) (24-APR-08 )	35.75	1	10
2020	2020 I Semestre	2020 I Trimestre	2020 02	2020-02-03	1yH6w	derivati dell'acido acetico e sostanze correlate (M01AB)	diclofenac (M01AB05)	dicloreum*75mg/3ml im 6 f (024515076) (4375 ) (M01AB05 ) (01-SEP-83 )	3.21	1	4.5
2020	2020 I Semestre	2020 I Trimestre	2020 02	2020-02-03	23BeP	antagonisti dell'angiotensina ii, non associati (C09CA)	candesartan (C09CA06)	candesartan doc*16mg 28cpr (041341191) (0898 ) (C09CA06 ) (09-MAY-12 )	15.1	2	112
2020	2020 I Semestre	2020 I Trimestre	2020 02	2020-02-03	23BeP	antiaggreganti piastrinici, esclusa l'eparina (B01AC)	acido acetilsalicilico (B01AC06)	cardioaspirin*100mg 30cpr (024840074) (0022 ) (B01AC06 ) (01-JUN-96 )	4.7	2	60
2020	2020 I Semestre	2020 I Trimestre	2020 02	2020-02-03	23BeP	inibitori della hmg coa reduttasi (C10AA)	atorvastatina (C10AA05)	atorvastatina aur*20mg 30cpr (042978027) (3199 ) (C10AA05 ) (12-OCT-17 )	15.92	2	60
2020	2020 I Semestre	2020 I Trimestre	2020 02	2020-02-04	21NdO	antagonisti dell'alfa adrenorecettore (G04CA)	tamsulosina (G04CA02)	tamsulosin doc*0,4mg20cpsrm (037007034) (0898 ) (G04CA02 ) (20-JUL-06 )	8.82	2	40
2020	2020 I Semestre	2020 I Trimestre	2020 02	2020-02-04	21NdO	biguanidi (A10BA)	metformina (A10BA02)	metformina tev*850mg 40 cpr (035195332) (0813 ) (A10BA02 ) (01-NOV-02 )	2.53	1	17
2020	2020 I Semestre	2020 I Trimestre	2020 02	2020-02-04	21NdO	dopa e suoi derivati (N04BA)	levodopa ed inibitore della decarbossilasi (N04BA02)	madopar*100+25mg 30 cpr dis (023142058) (0108 ) (N04BA02 ) (01-JUN-95 )	9.42	2	10
2020	2020 I Semestre	2020 I Trimestre	2020 02	2020-02-04	21NdO	inibitori della monoaminoossidasi b (N04BD)	selegilina (N04BD01)	jumex*5mg 50 cpr (025462019) (5330 ) (N04BD01 ) (01-NOV-84 )	15.19	1	50
2020	2020 I Semestre	2020 I Trimestre	2020 02	2020-02-04	22xP7	derivati dell'acido acetico e sostanze correlate (M01AB)	diclofenac (M01AB05)	dicloreum *150mg 20cps r.p. (024515114) (4375 ) (M01AB05 ) (01-JUL-98 )	12.39	1	30
2020	2020 I Semestre	2020 I Trimestre	2020 02	2020-02-06	26k9u	glicocorticoidi (R03BA)	flunisolide (R03BA03)	aerflu*ad neb. 15cont2mg/2ml (034493027) (2625 ) (R03BA03 ) (01-NOV-03 )	15.7	1	30
2020	2020 I Semestre	2020 I Trimestre	2020 02	2020-02-07	22xP7	ormoni tiroidei (H03AA)	levotiroxina sodica (H03AA01)	eutirox*25mcg 50cpr (024402048) (2392 ) (H03AA01 ) (01-NOV-02 )	7.41	3	24.999
2020	2020 I Semestre	2020 I Trimestre	2020 02	2020-02-07	25Cee	altri antibatterici (J01XX)	fosfomicina (J01XX01)	fosfomicina eg*os ad 3g 2bs (038040022) (1561 ) (J01XX01 ) (13-NOV-09 )	13.02	2	4
2020	2020 I Semestre	2020 I Trimestre	2020 02	2020-02-07	25Cee	derivati triazolici (J02AC)	fluconazolo (J02AC01)	fluconazolo san*150mg 2cps (037380298) (1392 ) (J02AC01 ) (18-MAY-07 )	16.56	2	3
2020	2020 I Semestre	2020 I Trimestre	2020 02	2020-02-10	20W0A	inibitori della hmg coa reduttasi (C10AA)	simvastatina (C10AA01)	sivastin*10mg 20cpr riv. (027208014) (4375 ) (C10AA01 ) (01-MAY-89 )	8.82	2	13.334
2020	2020 I Semestre	2020 I Trimestre	2020 02	2020-02-10	2303U	ormoni tiroidei (H03AA)	levotiroxina sodica (H03AA01)	eutirox*100mcg 50cpr (024402137) (2392 ) (H03AA01 ) (01-FEB-99 )	5.22	2	66.666
2020	2020 I Semestre	2020 I Trimestre	2020 02	2020-02-11	1x7E7	altri antidepressivi (N06AX)	amfebutamone (N06AX12)	elontril*150mg 30cpr rm (037697024) (0200 ) (N06AX12 ) (15-DEC-08 )	64.98	2	30
2020	2020 I Semestre	2020 I Trimestre	2020 02	2020-02-11	24ctO	altri antiepilettici (N03AX)	levetiracetam (N03AX14)	levetirac. myl* 500mg60cp (040329258) (4157 ) (N03AX14 ) (15-MAR-12 )	37.67	1	20
2020	2020 I Semestre	2020 I Trimestre	2020 02	2020-02-11	24ctO	fibrati (C10AB)	fenofibrato (C10AB05)	fenofibrato eg*145mg 30cpr (043837018) (1561 ) (C10AB05 ) (04-APR-16 )	6.77	1	21.75
2020	2020 I Semestre	2020 I Trimestre	2020 02	2020-02-11	24ctO	preparati inibenti la formazione di acido urico (M04AA)	allopurinolo (M04AA01)	allopurinolo mol.*30cpr300mg (022441048) (0549 ) (M04AA01 ) (01-JAN-96 )	2.05	1	22.5
2020	2020 I Semestre	2020 I Trimestre	2020 02	2020-02-11	27dRM	antagonisti dell'angiotensina ii, non associati (C09CA)	olmesartan medoxomil (C09CA08)	olpress*28 cpr 20 mg (036026060) (0734 ) (C09CA08 ) (01-DEC-04 )	20.34	2	56
2020	2020 I Semestre	2020 I Trimestre	2020 02	2020-02-12	1y7zG	ace-inibitori e calcioantagonisti (C09BB)	ramipril e amlodipina (C09BB07)	icomb*10mg/10mg 30cps (042384103) (4025 ) (C09BB07 ) (19-DEC-14 )	34.98	3	90
2020	2020 I Semestre	2020 I Trimestre	2020 02	2020-02-12	1y7zG	antiaggreganti piastrinici, esclusa l'eparina (B01AC)	acido acetilsalicilico (B01AC06)	cardirene*75mg os 30bust. (028717041) (8055 ) (B01AC06 ) (01-MAR-01 )	6.96	3	90
2020	2020 I Semestre	2020 I Trimestre	2020 02	2020-02-12	1y7zG	inibitori della hmg coa reduttasi (C10AA)	rosuvastatina (C10AA07)	crestor*5mg 28 cpr (035885502) (0045 ) (C10AA07 ) (21-OCT-05 )	14.7	2	28
2020	2020 I Semestre	2020 I Trimestre	2020 02	2020-02-12	24u6X	biguanidi (A10BA)	metformina (A10BA02)	slowmet*1000mg 60cpr rp (040629065) (4055 ) (A10BA02 ) (14-OCT-13 )	6.8	1	30
2020	2020 I Semestre	2020 I Trimestre	2020 02	2020-02-12	24u6X	inibitori della hmg coa reduttasi (C10AA)	atorvastatina (C10AA05)	atorvastatina krk10mg 30cpr (040899041) (0035 ) (C10AA05 ) (04-MAR-15 )	8.7	2	30
2020	2020 I Semestre	2020 I Trimestre	2020 02	2020-02-12	27BWu	inibitori selettivi della serotonina-ricaptazione (N06AB)	citalopram (N06AB04)	elopram*20mg 28 cpr (028681017) (7184 ) (N06AB04 ) (01-MAR-95 )	25.28	2	56
2020	2020 I Semestre	2020 I Trimestre	2020 02	2020-02-13	27BWu	antagonisti dell'angiotensina ii e diuretici (C09DA)	candesartan e diuretici (C09DA06)	blopresid*32/12,5 28cpr (034187233) (3827 ) (C09DA06 ) (23-OCT-09 )	37.29	3	84
2020	2020 I Semestre	2020 I Trimestre	2020 02	2020-02-14	22BX9	estrogeni naturali e semisintetici, non associati (G03CA)	estriolo (G03CA04)	colpogyn*0,0125% cr vag 30g (025851027) (0219 ) (G03CA04 ) (01-OCT-92 )	6.36	2	37.5
2020	2020 I Semestre	2020 I Trimestre	2020 02	2020-02-15	20ixR	antagonisti dell'alfa adrenorecettore (G04CA)	alfuzosina (G04CA01)	xatral*2,5mg 30 cpr (027314018) (8055 ) (G04CA01 ) (01-MAR-91 )	19.34	2	20
2020	2020 I Semestre	2020 I Trimestre	2020 02	2020-02-18	271uN	inibitori della hmg coa reduttasi (C10AA)	atorvastatina (C10AA05)	torvast*40mg 30 cpr (033007067) (4995 ) (C10AA05 ) (01-MAR-04 )	12.53	1	60
2020	2020 I Semestre	2020 I Trimestre	2020 02	2020-02-19	1yWtx	inibitori non selettivi della monoamino-ricaptazione (N06AA)	amitriptilina (N06AA09)	laroxyl*40mg/ml os gtt 20ml (019906054) (7046 ) (N06AA09 ) (01-JUN-75 )	8.94	2	21.334
2020	2020 I Semestre	2020 I Trimestre	2020 02	2020-02-19	1yWtx	ormoni tiroidei (H03AA)	levotiroxina sodica (H03AA01)	eutirox*125mcg 50cpr (024402063) (2392 ) (H03AA01 ) (01-JAN-99 )	5.3	2	83.334
2020	2020 I Semestre	2020 I Trimestre	2020 02	2020-02-19	24ctO	altri farmaci per il trattamento dell'ulcera peptica e della malattia da reflusso gastroesofageo (A02BX)	non applicabile (-3)	gaviscon advance*20bs men (034248171) (3510 ) (A02BX ) (23-MAR-06 )	9.58	2	16
2020	2020 I Semestre	2020 I Trimestre	2020 02	2020-02-20	29ABu	associazioni di penicilline, inclusi gli inibitori delle beta-lattamasi (J01CR)	amoxicillina ed inibitori enzimatici (J01CR02)	augmentin*875mg+125mg 12cpr (026089019) (0200 ) (J01CR02 ) (01-OCT-87 )	10.2	1	7
2020	2020 I Semestre	2020 I Trimestre	2020 02	2020-02-21	249h9	vitamina d ed analoghi (A11CC)	colecalciferolo (A11CC05)	dibase*100000ui/ml 6f (036635023) (0972 ) (A11CC05 ) (27-DEC-05 )	4	1	15
2020	2020 I Semestre	2020 I Trimestre	2020 02	2020-02-22	22BX9	acido folico e derivati (B03BB)	acido folico (B03BB01)	folina*5mg 28 cps molli (002309060) (7046 ) (B03BB01 ) (26-MAR-18 )	4.49	1	350
2020	2020 I Semestre	2020 I Trimestre	2020 02	2020-02-22	22BX9	vitamina b12 (cianocobalamina e analoghi) (B03BA)	cianocobalamina (B03BA01)	dobetin 1000*im5f1ml 1000mcg (003785033) (0219 ) (B03BA01 ) (01-JAN-96 )	4.71	1	250
2020	2020 I Semestre	2020 I Trimestre	2020 02	2020-02-22	27dR4	antagonisti dell'angiotensina ii, non associati (C09CA)	olmesartan medoxomil (C09CA08)	plaunac*28 cpr riv. 10mg (036025017) (0734 ) (C09CA08 ) (01-DEC-04 )	15.66	2	28
2020	2020 I Semestre	2020 I Trimestre	2020 02	2020-02-24	2303U	inibitori della hmg coa reduttasi (C10AA)	atorvastatina (C10AA05)	totalip 20*30 cpr 20 mg (033006040) (0608 ) (C10AA05 ) (01-MAR-04 )	21.02	2	60
2020	2020 I Semestre	2020 I Trimestre	2020 02	2020-02-25	24Fiw	oppioidi in combinazione coon analgesici non oppioidi (N02AJ)	codeina e paracetamolo (N02AJ06)	tachidol*500/30mg 16cpr riv (031825060) (0219 ) (N02AJ06 ) (03-FEB-12 )	3.96	1	5.333
2020	2020 I Semestre	2020 I Trimestre	2020 02	2020-02-26	25DMN	ace-inibitori e calcioantagonisti (C09BB)	ramipril e amlodipina (C09BB07)	ramantal*5+5mg 28cps (043313028) (7091 ) (C09BB07 ) (02-DEC-15 )	14.58	2	56
2020	2020 I Semestre	2020 I Trimestre	2020 02	2020-02-26	25DMN	inibitori selettivi della serotonina-ricaptazione (N06AB)	citalopram (N06AB04)	citalopram san*20mg 28 cpr (038238061) (1392 ) (N06AB04 ) (06-APR-10 )	13.6	2	56
2020	2020 I Semestre	2020 I Trimestre	2020 02	2020-02-26	2ILe7	betabloccanti selettivi e tiazidi (C07BB)	nebivololo e tiazidi (C07BB12)	lobidiur*5mg+12,5mg 28cpr (039181033) (0734 ) (C07BB12 ) (07-MAR-13 )	16.36	2	56
2020	2020 I Semestre	2020 I Trimestre	2020 02	2020-02-26	2ILe7	biguanidi (A10BA)	metformina (A10BA02)	slowmet*500mg 60cpr rp (040629026) (4055 ) (A10BA02 ) (14-OCT-13 )	11.22	2	30
2020	2020 I Semestre	2020 I Trimestre	2020 02	2020-02-29	24Fiw	vitamina d ed analoghi (A11CC)	calcifediolo (A11CC06)	neodidro*0,266mg 5 cps (045241039) (0794 ) (A11CC06 ) (23-MAY-18 )	4.86	1	1.33
2020	2020 I Semestre	2020 I Trimestre	2020 03	2020-03-02	25DMN	altri antidepressivi (N06AX)	amfebutamone (N06AX12)	wellbutrin*150mg 30cpr rm (037685029) (0200 ) (N06AX12 ) (15-DEC-08 )	64.98	2	30
2020	2020 I Semestre	2020 I Trimestre	2020 03	2020-03-02	29ABu	ormoni tiroidei (H03AA)	levotiroxina sodica (H03AA01)	eutirox*100mcg 50cpr (024402137) (2392 ) (H03AA01 ) (01-FEB-99 )	5.22	2	66.666
2020	2020 I Semestre	2020 I Trimestre	2020 03	2020-03-02	2CdB0	derivati dell'acido acetico e sostanze correlate (M01AB)	ketorolac (M01AB15)	toradol*30mg/ml in 3f (027253020) (0107 ) (M01AB15 ) (01-OCT-90 )	4.06	1	3
2020	2020 I Semestre	2020 I Trimestre	2020 03	2020-03-05	26k9u	derivati dell'acido propionico (M01AE)	ketoprofene (M01AE03)	oki*80 mg os 30 bus. bipart. (028511095) (0028 ) (M01AE03 ) (01-AUG-95 )	4.28	1	16
2020	2020 I Semestre	2020 I Trimestre	2020 03	2020-03-05	26k9u	macrolidi (J01FA)	claritromicina (J01FA09)	claritromicina eg*500mg 14c (037374257) (1561 ) (J01FA09 ) (11-JAN-08 )	8.01	1	14
2020	2020 I Semestre	2020 I Trimestre	2020 03	2020-03-06	24Fiw	betabloccanti selettivi (C07AB)	nebivololo (C07AB12)	nobistar*5mg 28 cpr (035780030) (0081 ) (C07AB12 ) (23-MAY-14 )	12.2	2	56
2020	2020 I Semestre	2020 I Trimestre	2020 03	2020-03-07	25qRK	betabloccanti selettivi e tiazidi (C07BB)	nebivololo e tiazidi (C07BB12)	aloneb*5mg/12,5mg 28 cpr (039180031) (0081 ) (C07BB12 ) (04-SEP-13 )	8.18	1	28
2020	2020 I Semestre	2020 I Trimestre	2020 03	2020-03-07	25qRK	glicocorticoidi (R03BA)	beclometasone (R03BA01)	clenil*800mcg sos neb20fl2ml (023103132) (0546 ) (R03BA01 ) (01-OCT-00 )	11.69	1	10.667
2020	2020 I Semestre	2020 I Trimestre	2020 03	2020-03-09	27BWu	derivati diidropiridinici (C08CA)	nifedipina (C08CA05)	adalat crono*30mg 14cpr rm (027980010) (0022 ) (C08CA05 ) (01-APR-92 )	27.08	4	56
2020	2020 I Semestre	2020 I Trimestre	2020 03	2020-03-09	28vcD	altre sostanze modificatrici dei lipidi (C10AX)	ezetimibe (C10AX09)	ezetimibe ate*10mg 30cpr (044521021) (2753 ) (C10AX09 ) (04-APR-18 )	21.16	1	30
2020	2020 I Semestre	2020 I Trimestre	2020 03	2020-03-09	28vcD	altre sostanze modificatrici dei lipidi (C10AX)	omega-3-trigliceridi inclusi altri esteri e acidi (C10AX06)	omega 3 eg*1000mg 20cps (044916017) (1561 ) (C10AX06 ) (11-DEC-17 )	20.34	2	10
2020	2020 I Semestre	2020 I Trimestre	2020 03	2020-03-09	28vcD	antagonisti dell'angiotensina ii, non associati (C09CA)	valsartan (C09CA03)	tareg*80mg 28 cpr riv (033178892) (0114 ) (C09CA03 ) (20-MAR-13 )	15.2	2	56
2020	2020 I Semestre	2020 I Trimestre	2020 03	2020-03-09	28vcD	biguanidi (A10BA)	metformina (A10BA02)	metformina pns*500mg 30cpr (040975029) (3018 ) (A10BA02 ) (10-APR-13 )	3.81	3	22.5
2020	2020 I Semestre	2020 I Trimestre	2020 03	2020-03-09	2Cd7t	ace-inibitori, non associati (C09AA)	perindopril (C09AA04)	perindopril san*4mg 30cpr (038764078) (1392 ) (C09AA04 ) (23-JUN-09 )	14.28	2	60
2020	2020 I Semestre	2020 I Trimestre	2020 03	2020-03-09	2Cd7t	derivati diidropiridinici (C08CA)	amlodipina (C08CA01)	norvasc*10mg 14 cpr (043663032) (1332 ) (C08CA01 ) (26-MAY-15 )	19.72	4	112
2020	2020 I Semestre	2020 I Trimestre	2020 03	2020-03-09	2Cd7t	sostanze betabloccanti (S01ED)	timololo (S01ED01)	timogel*1mg/g gel oft.30con (037700010) (1321 ) (S01ED01 ) (25-FEB-08 )	24.24	2	60
2020	2020 I Semestre	2020 I Trimestre	2020 03	2020-03-10	24ctO	altri antiepilettici (N03AX)	levetiracetam (N03AX14)	levetirac. myl* 500mg60cp (040329258) (4157 ) (N03AX14 ) (15-MAR-12 )	37.67	1	20
2020	2020 I Semestre	2020 I Trimestre	2020 03	2020-03-10	24ctO	biguanidi (A10BA)	metformina (A10BA02)	metformina pns*1000mg 60cpr (040975106) (3018 ) (A10BA02 ) (16-APR-13 )	7.28	2	60
2020	2020 I Semestre	2020 I Trimestre	2020 03	2020-03-10	24ctO	insuline e analoghi per iniezione, ad azione rapida (A10AB)	insulina aspart (A10AB05)	fiasp*100u/ml 5pen 3ml (045249051) (5005 ) (A10AB05 ) (16-MAY-18 )	52.36	1	37.5
2020	2020 I Semestre	2020 I Trimestre	2020 03	2020-03-10	24ctO	tiazolidinedioni (A10BG)	pioglitazone (A10BG03)	pioglitazone doc*15mg 28 cpr (040633024) (0898 ) (A10BG03 ) (12-MAR-13 )	10	1	14
2020	2020 I Semestre	2020 I Trimestre	2020 03	2020-03-10	2Eg5p	adrenergici in associazione con anticolinergici (R03AL)	salbutamolo e ipratropio bromuro (R03AL02)	breva*neb os 1 flac 15ml (024154066) (0124 ) (R03AL02 ) (03-JAN-14 )	8.21	1	25
2020	2020 I Semestre	2020 I Trimestre	2020 03	2020-03-10	2Eg5p	glicocorticoidi (R03BA)	fluticasone (R03BA05)	fluspiral nebules*10c.500mcg (028675294) (0542 ) (R03BA05 ) (01-OCT-02 )	9.15	1	3.333
2020	2020 I Semestre	2020 I Trimestre	2020 03	2020-03-10	2Eg5p	macrolidi (J01FA)	azitromicina (J01FA10)	zitromax*500mg 3 cpr (027860042) (4025 ) (J01FA10 ) (01-SEP-92 )	15.64	2	10
2020	2020 I Semestre	2020 I Trimestre	2020 03	2020-03-11	21NdO	ace-inibitori, non associati (C09AA)	ramipril (C09AA05)	ramipril ztv*2,5mg 28cpr div (037692023) (8043 ) (C09AA05 ) (08-JAN-08 )	5.48	2	56
2020	2020 I Semestre	2020 I Trimestre	2020 03	2020-03-11	21NdO	biguanidi (A10BA)	metformina (A10BA02)	metformina tev*850mg 40 cpr (035195332) (0813 ) (A10BA02 ) (01-NOV-02 )	2.53	1	17
2020	2020 I Semestre	2020 I Trimestre	2020 03	2020-03-11	21NdO	dopa e suoi derivati (N04BA)	levodopa ed inibitore della decarbossilasi (N04BA02)	madopar*100+25mg 30 cpr dis (023142058) (0108 ) (N04BA02 ) (01-JUN-95 )	9.42	2	10
2020	2020 I Semestre	2020 I Trimestre	2020 03	2020-03-11	21NdO	inibitori della monoaminoossidasi b (N04BD)	selegilina (N04BD01)	jumex*5mg 50 cpr (025462019) (5330 ) (N04BD01 ) (01-NOV-84 )	15.19	1	50
2020	2020 I Semestre	2020 I Trimestre	2020 03	2020-03-11	24ctO	altri farmaci per il trattamento dell'ulcera peptica e della malattia da reflusso gastroesofageo (A02BX)	non applicabile (-3)	gaviscon advance*20bs men (034248171) (3510 ) (A02BX ) (23-MAR-06 )	9.58	2	16
2020	2020 I Semestre	2020 I Trimestre	2020 03	2020-03-11	28Cqx	ace-inibitori, non associati (C09AA)	zofenopril (C09AA15)	zopranol*30mg 28 cpr riv. (034789091) (0608 ) (C09AA15 ) (01-DEC-00 )	21.78	2	56
2020	2020 I Semestre	2020 I Trimestre	2020 03	2020-03-11	28Cqx	inibitori della hmg coa reduttasi (C10AA)	atorvastatina (C10AA05)	atorvastatina alt*20mg 30cpr (039996069) (2753 ) (C10AA05 ) (24-APR-12 )	15.92	2	60
2020	2020 I Semestre	2020 I Trimestre	2020 03	2020-03-11	28Cqx	preparati inibenti la formazione di acido urico (M04AA)	allopurinolo (M04AA01)	allopurinolo mol.*30cpr300mg (022441048) (0549 ) (M04AA01 ) (01-JAN-96 )	4.1	2	45
2020	2020 I Semestre	2020 I Trimestre	2020 03	2020-03-13	21jEG	antagonisti dell'angiotensina ii, non associati (C09CA)	irbesartan (C09CA04)	aprovel*28 cpr 300 mg (033264072) (8055 ) (C09CA04 ) (01-FEB-98 )	22.46	2	112
2020	2020 I Semestre	2020 I Trimestre	2020 03	2020-03-13	21jEG	inibitori della hmg coa reduttasi (C10AA)	atorvastatina (C10AA05)	atorvastatina via*20mg 30cpr (041443437) (4995 ) (C10AA05 ) (08-MAY-12 )	15.92	2	60
2020	2020 I Semestre	2020 I Trimestre	2020 03	2020-03-13	25Cee	biguanidi (A10BA)	metformina (A10BA02)	metformina tev*50cpr 500mg (035195217) (0813 ) (A10BA02 ) (11-NOV-10 )	3.94	2	25
2020	2020 I Semestre	2020 I Trimestre	2020 03	2020-03-13	25Cee	derivati triazolici (J02AC)	fluconazolo (J02AC01)	fluconazolo san*150mg 2cps (037380298) (1392 ) (J02AC01 ) (18-MAY-07 )	16.56	2	3
2020	2020 I Semestre	2020 I Trimestre	2020 03	2020-03-13	25Cee	sostanze betabloccanti (S01ED)	timololo (S01ED01)	timogel*1mg/g gel oft.30con (037700010) (1321 ) (S01ED01 ) (25-FEB-08 )	24.24	2	60
2020	2020 I Semestre	2020 I Trimestre	2020 03	2020-03-13	25Cee	sostanze betabloccanti (S01ED)	timololo, associazioni (S01ED51)	imolast*0,005%+0,5% col30mon (041578016) (2519 ) (S01ED51 ) (31-MAR-14 )	19	2	60
2020	2020 I Semestre	2020 I Trimestre	2020 03	2020-03-13	25RpG	cefalosporine di terza generazione (J01DD)	cefixima (J01DD08)	cefixima doc*400mg 5cpr riv (042117010) (0898 ) (J01DD08 ) (04-FEB-13 )	19.32	2	10
2020	2020 I Semestre	2020 I Trimestre	2020 03	2020-03-13	25RpG	eparinici (B01AB)	nadroparina (B01AB06)	seleparina*3800ui/0,4ml 6sir (026738056) (0068 ) (B01AB06 ) (01-FEB-93 )	51.74	2	16
2020	2020 I Semestre	2020 I Trimestre	2020 03	2020-03-14	25RpG	eparinici (B01AB)	nadroparina (B01AB06)	seleparina*3800ui/0,4ml 6sir (026738056) (0068 ) (B01AB06 ) (01-FEB-93 )	51.74	2	16
2020	2020 I Semestre	2020 I Trimestre	2020 03	2020-03-16	25RpG	cefalosporine di terza generazione (J01DD)	ceftriaxone (J01DD04)	rocefin*1g/3,5ml im 1 fl+1f (025202058) (0108 ) (J01DD04 ) (04-MAY-05 )	34.7	5	2.5
2020	2020 I Semestre	2020 I Trimestre	2020 03	2020-03-16	25RpG	inibitori della hmg coa reduttasi (C10AA)	simvastatina (C10AA01)	sivastin*20mg 28 cpr riv. (027208103) (4375 ) (C10AA01 ) (01-OCT-04 )	8.14	1	18.667
2020	2020 I Semestre	2020 I Trimestre	2020 03	2020-03-17	20XCX	altri antidepressivi (N06AX)	mirtazapina (N06AX11)	mirtazapina doc*30mg30cpror (038701090) (0898 ) (N06AX11 ) (13-NOV-09 )	16.17	1	30
2020	2020 I Semestre	2020 I Trimestre	2020 03	2020-03-18	24ZQr	ace inibitori, altre associazioni (C09BX)	perindopril, amlodipina e indapamide (C09BX01)	tripliam*10+2,5+5mg 30cprr (042407167) (1440 ) (C09BX01 ) (22-SEP-15 )	27.12	2	60
2020	2020 I Semestre	2020 I Trimestre	2020 03	2020-03-19	1wh7Y	inibitori della hmg coa reduttasi (C10AA)	atorvastatina (C10AA05)	torvast*40mg 30 cpr (033007067) (4995 ) (C10AA05 ) (01-MAR-04 )	25.06	2	120
2020	2020 I Semestre	2020 I Trimestre	2020 03	2020-03-19	22BX9	estrogeni naturali e semisintetici, non associati (G03CA)	estriolo (G03CA04)	colpogyn*0,0125% cr vag 30g (025851027) (0219 ) (G03CA04 ) (01-OCT-92 )	6.36	2	37.5
2020	2020 I Semestre	2020 I Trimestre	2020 03	2020-03-19	24FCO	betabloccanti selettivi e tiazidi (C07BB)	nebivololo e tiazidi (C07BB12)	lobidiur*5mg+12,5mg 28cpr (039181033) (0734 ) (C07BB12 ) (07-MAR-13 )	16.36	2	56
2020	2020 I Semestre	2020 I Trimestre	2020 03	2020-03-19	25h7L	antagonisti dell'angiotensina ii, non associati (C09CA)	valsartan (C09CA03)	tareg*40mg 14cpr riv. (033178260) (0114 ) (C09CA03 ) (12-APR-13 )	8.46	2	4
2020	2020 I Semestre	2020 I Trimestre	2020 03	2020-03-20	21jEG	biguanidi (A10BA)	metformina (A10BA02)	glucophage unidie*1000mg 60c (040628063) (0794 ) (A10BA02 ) (09-JUN-14 )	11.22	2	60
2020	2020 I Semestre	2020 I Trimestre	2020 03	2020-03-20	23BeP	antagonisti dell'angiotensina ii, non associati (C09CA)	candesartan (C09CA06)	candesartan doc*16mg 28cpr (041341191) (0898 ) (C09CA06 ) (09-MAY-12 )	15.1	2	112
2020	2020 I Semestre	2020 I Trimestre	2020 03	2020-03-20	23BeP	antiaggreganti piastrinici, esclusa l'eparina (B01AC)	acido acetilsalicilico (B01AC06)	cardioaspirin*100mg 30cpr (024840074) (0022 ) (B01AC06 ) (01-JUN-96 )	4.7	2	60
2020	2020 I Semestre	2020 I Trimestre	2020 03	2020-03-20	23BeP	inibitori della hmg coa reduttasi (C10AA)	atorvastatina (C10AA05)	atorvastatina via*20mg 30cpr (041443437) (4995 ) (C10AA05 ) (08-MAY-12 )	15.92	2	60
2020	2020 I Semestre	2020 I Trimestre	2020 03	2020-03-20	24ctO	tiazolidinedioni (A10BG)	pioglitazone (A10BG03)	pioglitazone doc*15mg 28 cpr (040633024) (0898 ) (A10BG03 ) (12-MAR-13 )	20	2	28
2020	2020 I Semestre	2020 I Trimestre	2020 03	2020-03-20	25h7L	antagonisti dell'angiotensina ii, non associati (C09CA)	valsartan (C09CA03)	tareg*40mg 14cpr riv. (033178260) (0114 ) (C09CA03 ) (12-APR-13 )	8.46	2	4
2020	2020 I Semestre	2020 I Trimestre	2020 03	2020-03-21	1y7zG	inibitori della hmg coa reduttasi (C10AA)	rosuvastatina (C10AA07)	crestor*5mg 28 cpr (035885502) (0045 ) (C10AA07 ) (21-OCT-05 )	14.7	2	28
2020	2020 I Semestre	2020 I Trimestre	2020 03	2020-03-23	1z7YY	associazioni di penicilline, inclusi gli inibitori delle beta-lattamasi (J01CR)	amoxicillina ed inibitori enzimatici (J01CR02)	clavulin*875+125mg 12cpr riv (026138139) (0200 ) (J01CR02 ) (01-SEP-95 )	15.8	2	14
2020	2020 I Semestre	2020 I Trimestre	2020 03	2020-03-23	20W0A	antagonisti dell'angiotensina ii e calcioantagonisti (C09DB)	olmesartan medoxomil e amlodipina (C09DB02)	bivis*40mg/10mg 28cpr (038947242) (0734 ) (C09DB02 ) (23-AUG-11 )	25	2	56
2020	2020 I Semestre	2020 I Trimestre	2020 03	2020-03-23	20W0A	antiaggreganti piastrinici, esclusa l'eparina (B01AC)	acido acetilsalicilico (B01AC06)	cardioaspirin*100mg 30cpr (024840074) (0022 ) (B01AC06 ) (01-JUN-96 )	4.7	2	60
2020	2020 I Semestre	2020 I Trimestre	2020 03	2020-03-23	20W0A	inibitori della hmg coa reduttasi (C10AA)	simvastatina (C10AA01)	sivastin*10mg 20cpr riv. (027208014) (4375 ) (C10AA01 ) (01-MAY-89 )	8.82	2	13.334
2020	2020 I Semestre	2020 I Trimestre	2020 03	2020-03-24	1wh7Y	biguanidi (A10BA)	metformina (A10BA02)	glucophage unidie*1000mg 60c (040628063) (0794 ) (A10BA02 ) (09-JUN-14 )	16.83	3	90
2020	2020 I Semestre	2020 I Trimestre	2020 03	2020-03-24	24Fiw	biguanidi (A10BA)	metformina (A10BA02)	slowmet*500mg 60cpr rp (040629026) (4055 ) (A10BA02 ) (14-OCT-13 )	5.61	1	15
2020	2020 I Semestre	2020 I Trimestre	2020 03	2020-03-24	24Fiw	calcio, associazioni con vitamina d e/o altri farmaci (A12AX)	non applicabile (-3)	ideos* 60 cpr mast. (034213049) (4556 ) (A12AX ) (01-SEP-99 )	8.37	1	30
2020	2020 I Semestre	2020 I Trimestre	2020 03	2020-03-24	24ctO	ace inibitori, altre associazioni (C09BX)	perindopril e bisoprololo (C09BX02)	cosyrel*5/5mg 30cpr riv (044256028) (1440 ) (C09BX02 ) (31-AUG-17 )	19.92	2	60
2020	2020 I Semestre	2020 I Trimestre	2020 03	2020-03-24	24ctO	antiaggreganti piastrinici, esclusa l'eparina (B01AC)	acido acetilsalicilico (B01AC06)	ac acsal eg*100mg 30 cpr (042180048) (1561 ) (B01AC06 ) (21-MAR-14 )	2.82	2	60
2020	2020 I Semestre	2020 I Trimestre	2020 03	2020-03-24	24ctO	fibrati (C10AB)	fenofibrato (C10AB05)	fenofibrato eg*145mg 30cpr (043837018) (1561 ) (C10AB05 ) (04-APR-16 )	6.77	1	21.75
2020	2020 I Semestre	2020 I Trimestre	2020 03	2020-03-24	24ctO	inibitori dell'hmg coa reduttasi in associazione con altre sostanze modificatrici dei lipidi (C10BA)	rosuvastatina e ezetimibe (C10BA06)	cholecomb*20mg/10mg 30 cps (043496102) (1440 ) (C10BA06 ) (17-APR-18 )	25.44	1	30
2020	2020 I Semestre	2020 I Trimestre	2020 03	2020-03-24	24ctO	preparati inibenti la formazione di acido urico (M04AA)	allopurinolo (M04AA01)	allopurinolo mol.*30cpr300mg (022441048) (0549 ) (M04AA01 ) (01-JAN-96 )	2.05	1	22.5
2020	2020 I Semestre	2020 I Trimestre	2020 03	2020-03-24	298U3	antagonisti dell'angiotensina ii, non associati (C09CA)	olmesartan medoxomil (C09CA08)	olmetec*28 cpr 10 mg (036027011) (1430 ) (C09CA08 ) (01-FEB-05 )	15.66	2	28
2020	2020 I Semestre	2020 I Trimestre	2020 03	2020-03-25	25h7L	antiaggreganti piastrinici, esclusa l'eparina (B01AC)	clopidogrel (B01AC04)	plavix*75mg 28 cpr riv. (034128013) (8055 ) (B01AC04 ) (01-DEC-00 )	36.7	2	56
2020	2020 I Semestre	2020 I Trimestre	2020 03	2020-03-25	25h7L	inibitori dell'hmg coa reduttasi in associazione con altre sostanze modificatrici dei lipidi (C10BA)	rosuvastatina e ezetimibe (C10BA06)	cholecomb*20mg/10mg 30 cps (043496102) (1440 ) (C10BA06 ) (17-APR-18 )	50.88	2	60
2020	2020 I Semestre	2020 I Trimestre	2020 03	2020-03-26	25qRK	betabloccanti selettivi e tiazidi (C07BB)	nebivololo e tiazidi (C07BB12)	aloneb*5mg/12,5mg 28 cpr (039180031) (0081 ) (C07BB12 ) (04-SEP-13 )	16.36	2	56
2020	2020 I Semestre	2020 I Trimestre	2020 03	2020-03-27	1yWtx	altri antidepressivi (N06AX)	duloxetina (N06AX21)	duloxetina pns*30mg 28 cps (043594050) (3018 ) (N06AX21 ) (01-DEC-15 )	16.54	2	28
2020	2020 I Semestre	2020 I Trimestre	2020 03	2020-03-27	24Fiw	altri farmaci antinfiammatori e antireumatici, non steroidei (M01AX)	nimesulide (M01AX17)	aulin*100mg os grat.30 bust. (025940053) (2752 ) (M01AX17 ) (01-SEP-85 )	4.43	1	15
2020	2020 I Semestre	2020 I Trimestre	2020 03	2020-03-28	1yWtx	antagonisti dell'angiotensina ii e calcioantagonisti (C09DB)	olmesartan medoxomil e amlodipina (C09DB02)	olm.med/amlo ztv*20/5mg 28cp (045162029) (8043 ) (C09DB02 ) (26-NOV-19 )	18.26	2	56
2020	2020 I Semestre	2020 I Trimestre	2020 03	2020-03-31	24ctO	altri farmaci per il trattamento dell'ulcera peptica e della malattia da reflusso gastroesofageo (A02BX)	non applicabile (-3)	gaviscon advance*20bs men (034248171) (3510 ) (A02BX ) (23-MAR-06 )	9.58	2	16
2020	2020 I Semestre	2020 I Trimestre	2020 03	2020-03-31	27dR4	antagonisti dell'angiotensina ii, non associati (C09CA)	olmesartan medoxomil (C09CA08)	plaunac*28 cpr riv. 10mg (036025017) (0734 ) (C09CA08 ) (01-DEC-04 )	15.66	2	28
2020	2020 I Semestre	2020 II Trimestre	2020 04	2020-04-02	271uN	inibitori della hmg coa reduttasi (C10AA)	atorvastatina (C10AA05)	torvast*40mg 30 cpr (033007067) (4995 ) (C10AA05 ) (01-MAR-04 )	12.53	1	60
2020	2020 I Semestre	2020 II Trimestre	2020 04	2020-04-02	28vcD	altre sostanze modificatrici dei lipidi (C10AX)	ezetimibe (C10AX09)	ezetimibe eg*10mg 30cpr (044282046) (1561 ) (C10AX09 ) (13-APR-18 )	21.16	1	30
2020	2020 I Semestre	2020 II Trimestre	2020 04	2020-04-02	28vcD	altre sostanze modificatrici dei lipidi (C10AX)	omega-3-trigliceridi inclusi altri esteri e acidi (C10AX06)	omega 3 eg*1000mg 20cps (044916017) (1561 ) (C10AX06 ) (11-DEC-17 )	20.34	2	10
2020	2020 I Semestre	2020 II Trimestre	2020 04	2020-04-02	28vcD	antagonisti dell'angiotensina ii, non associati (C09CA)	valsartan (C09CA03)	tareg*80mg 28 cpr riv (033178892) (0114 ) (C09CA03 ) (20-MAR-13 )	7.6	1	28
2020	2020 I Semestre	2020 II Trimestre	2020 04	2020-04-02	28vcD	biguanidi (A10BA)	metformina (A10BA02)	metformina pns*500mg 30cpr (040975029) (3018 ) (A10BA02 ) (10-APR-13 )	3.81	3	22.5
2020	2020 I Semestre	2020 II Trimestre	2020 04	2020-04-03	26Ety	fibrati (C10AB)	fenofibrato (C10AB05)	fenofibrato eg*145mg 30cpr (043837018) (1561 ) (C10AB05 ) (04-APR-16 )	13.54	2	43.5
2020	2020 I Semestre	2020 II Trimestre	2020 04	2020-04-04	2303U	ace-inibitori e calcioantagonisti (C09BB)	enalapril e lercanidipina (C09BB02)	coripren*20mg+10mg 28 cpr (038568147) (0107 ) (C09BB02 ) (04-APR-11 )	21.86	2	56
2020	2020 I Semestre	2020 II Trimestre	2020 04	2020-04-06	249h9	antagonisti dell'angiotensina ii e diuretici (C09DA)	olmesartan medoxomil e diuretici (C09DA08)	olmegan*40mg+12,5mg 28 cpr (037110246) (1430 ) (C09DA08 ) (27-APR-12 )	18.66	2	56
2020	2020 I Semestre	2020 II Trimestre	2020 04	2020-04-06	2Cd7t	ace-inibitori, non associati (C09AA)	perindopril (C09AA04)	perindopril san*4mg 30cpr (038764078) (1392 ) (C09AA04 ) (23-JUN-09 )	14.28	2	60
2020	2020 I Semestre	2020 II Trimestre	2020 04	2020-04-06	2Cd7t	derivati diidropiridinici (C08CA)	amlodipina (C08CA01)	norvasc*10mg 14 cpr (027428022) (4995 ) (C08CA01 ) (01-SEP-90 )	9.86	2	56
2020	2020 I Semestre	2020 II Trimestre	2020 04	2020-04-06	2Cd7t	sostanze betabloccanti (S01ED)	timololo (S01ED01)	timogel*1mg/g gel oft.30con (037700010) (1321 ) (S01ED01 ) (25-FEB-08 )	24.24	2	60
2020	2020 I Semestre	2020 II Trimestre	2020 04	2020-04-08	21NdO	ace-inibitori, non associati (C09AA)	ramipril (C09AA05)	ramipril ztv*2,5mg 28cpr div (037692023) (8043 ) (C09AA05 ) (08-JAN-08 )	5.48	2	56
2020	2020 I Semestre	2020 II Trimestre	2020 04	2020-04-08	21NdO	dopa e suoi derivati (N04BA)	levodopa ed inibitore della decarbossilasi (N04BA02)	madopar*100+25mg 30 cpr dis (023142058) (0108 ) (N04BA02 ) (01-JUN-95 )	9.42	2	10
2020	2020 I Semestre	2020 II Trimestre	2020 04	2020-04-08	21NdO	inibitori della monoaminoossidasi b (N04BD)	selegilina (N04BD01)	jumex*5mg 50 cpr (025462019) (5330 ) (N04BD01 ) (01-NOV-84 )	15.19	1	50
2020	2020 I Semestre	2020 II Trimestre	2020 04	2020-04-08	23BeP	antibiotici (A07AA)	rifaximina (A07AA11)	normix*200mg 12 cpr (025300029) (4375 ) (A07AA11 ) (01-JAN-86 )	8.32	1	4
2020	2020 I Semestre	2020 II Trimestre	2020 04	2020-04-08	23BeP	oxicam-derivati (M01AC)	meloxicam (M01AC06)	mobic 15*15mg 30 cpr (031985068) (1436 ) (M01AC06 ) (01-MAR-99 )	8.03	1	30
2020	2020 I Semestre	2020 II Trimestre	2020 04	2020-04-09	21NdO	antagonisti dell'alfa adrenorecettore (G04CA)	tamsulosina (G04CA02)	tamsulosin doc*0,4mg20cpsrm (037007034) (0898 ) (G04CA02 ) (20-JUL-06 )	8.82	2	40
2020	2020 I Semestre	2020 II Trimestre	2020 04	2020-04-09	27dRM	antagonisti dell'angiotensina ii, non associati (C09CA)	olmesartan medoxomil (C09CA08)	olpress*28 cpr 20 mg (036026060) (0734 ) (C09CA08 ) (01-DEC-04 )	20.34	2	56
2020	2020 I Semestre	2020 II Trimestre	2020 04	2020-04-10	22BX9	betabloccanti selettivi e tiazidi (C07BB)	nebivololo e tiazidi (C07BB12)	nobizide*5mg+25mg 28cpr (039182098) (0734 ) (C07BB12 ) (07-MAR-13 )	16.36	2	56
2020	2020 I Semestre	2020 II Trimestre	2020 04	2020-04-10	22BX9	estrogeni naturali e semisintetici, non associati (G03CA)	estriolo (G03CA04)	colpogyn*0,0125% cr vag 30g (025851027) (0219 ) (G03CA04 ) (01-OCT-92 )	6.36	2	37.5
2020	2020 I Semestre	2020 II Trimestre	2020 04	2020-04-10	25Cee	derivati triazolici (J02AC)	fluconazolo (J02AC01)	fluconazolo san*150mg 2cps (037380298) (1392 ) (J02AC01 ) (18-MAY-07 )	16.56	2	3
2020	2020 I Semestre	2020 II Trimestre	2020 04	2020-04-16	207jY	antagonisti dell'angiotensina ii, non associati (C09CA)	irbesartan (C09CA04)	karvea*300mg 28 cpr (033263070) (8055 ) (C09CA04 ) (01-FEB-98 )	23.46	2	112
2020	2020 I Semestre	2020 II Trimestre	2020 04	2020-04-16	24ctO	altri antiepilettici (N03AX)	levetiracetam (N03AX14)	levetirac. myl* 500mg60cp (040329258) (4157 ) (N03AX14 ) (15-MAR-12 )	37.67	1	20
2020	2020 I Semestre	2020 II Trimestre	2020 04	2020-04-16	24ctO	fibrati (C10AB)	fenofibrato (C10AB05)	fenofibrato eg*145mg 30cpr (043837018) (1561 ) (C10AB05 ) (04-APR-16 )	6.77	1	21.75
2020	2020 I Semestre	2020 II Trimestre	2020 04	2020-04-16	24ctO	inibitori dell'hmg coa reduttasi in associazione con altre sostanze modificatrici dei lipidi (C10BA)	rosuvastatina e ezetimibe (C10BA06)	cholecomb*20mg/10mg 30 cps (043496102) (1440 ) (C10BA06 ) (17-APR-18 )	25.44	1	30
2020	2020 I Semestre	2020 II Trimestre	2020 04	2020-04-16	24ctO	tiazolidinedioni (A10BG)	pioglitazone (A10BG03)	pioglitazone doc*15mg 28 cpr (040633024) (0898 ) (A10BG03 ) (12-MAR-13 )	20	2	28
2020	2020 I Semestre	2020 II Trimestre	2020 04	2020-04-16	27BWu	inibitori selettivi della serotonina-ricaptazione (N06AB)	citalopram (N06AB04)	elopram*20mg 28 cpr (028681017) (7184 ) (N06AB04 ) (01-MAR-95 )	25.28	2	56
2020	2020 I Semestre	2020 II Trimestre	2020 04	2020-04-17	21jEG	vitamina d ed analoghi (A11CC)	colecalciferolo (A11CC05)	dibase*25000ui/2,5ml os2con (036635098) (0972 ) (A11CC05 ) (04-APR-16 )	16.2	2	125
2020	2020 I Semestre	2020 II Trimestre	2020 04	2020-04-17	27BWu	antagonisti dei recettori alfa-adrenergici (C02CA)	doxazosin (C02CA04)	normothen*4mg 20cpr div. (026818029/1011) (026818029) (4995 ) (C02CA04 ) (01-OCT-89 )	25.44	3	60
2020	2020 I Semestre	2020 II Trimestre	2020 04	2020-04-18	2303U	biguanidi (A10BA)	metformina (A10BA02)	glucophage unidie*1000mg 60c (040628063) (0794 ) (A10BA02 ) (09-JUN-14 )	5.61	1	30
2020	2020 I Semestre	2020 II Trimestre	2020 04	2020-04-20	22xP7	vitamina d ed analoghi (A11CC)	colecalciferolo (A11CC05)	colecal. eg*10000ui gtt10ml (042751014) (1561 ) (A11CC05 ) (12-JAN-15 )	9	2	250
2020	2020 I Semestre	2020 II Trimestre	2020 04	2020-04-20	24ctO	altri farmaci per il trattamento dell'ulcera peptica e della malattia da reflusso gastroesofageo (A02BX)	non applicabile (-3)	gaviscon advance*20bs men (034248171) (3510 ) (A02BX ) (23-MAR-06 )	9.58	2	16
2020	2020 I Semestre	2020 II Trimestre	2020 04	2020-04-21	25DMN	ace-inibitori e calcioantagonisti (C09BB)	ramipril e amlodipina (C09BB07)	ramantal*5+5mg 28cps (043313028) (7091 ) (C09BB07 ) (02-DEC-15 )	14.58	2	56
2020	2020 I Semestre	2020 II Trimestre	2020 04	2020-04-21	25DMN	altri antidepressivi (N06AX)	amfebutamone (N06AX12)	wellbutrin*150mg 30cpr rm (037685029) (0200 ) (N06AX12 ) (15-DEC-08 )	64.98	2	30
2020	2020 I Semestre	2020 II Trimestre	2020 04	2020-04-21	25DMN	inibitori selettivi della serotonina-ricaptazione (N06AB)	citalopram (N06AB04)	citalopram san*20mg 28 cpr (038238061) (1392 ) (N06AB04 ) (06-APR-10 )	13.6	2	56
2020	2020 I Semestre	2020 II Trimestre	2020 04	2020-04-21	29ABu	antagonisti dell'angiotensina ii e diuretici (C09DA)	olmesartan medoxomil e diuretici (C09DA08)	olmes/hct san*20/12,5mg28cpr (044538116) (1392 ) (C09DA08 ) (21-FEB-17 )	14.66	2	56
2020	2020 I Semestre	2020 II Trimestre	2020 04	2020-04-21	29ABu	ormoni tiroidei (H03AA)	levotiroxina sodica (H03AA01)	eutirox*100mcg 50cpr (024402137) (2392 ) (H03AA01 ) (01-FEB-99 )	5.22	2	66.666
2020	2020 I Semestre	2020 II Trimestre	2020 04	2020-04-22	20W0A	ace-inibitori e calcioantagonisti (C09BB)	enalapril e lercanidipina (C09BB02)	coripren*20mg+20mg 28 cpr (038568251) (0107 ) (C09BB02 ) (13-OCT-15 )	10.19	1	28
2020	2020 I Semestre	2020 II Trimestre	2020 04	2020-04-22	24Fiw	vitamina d ed analoghi (A11CC)	colecalciferolo (A11CC05)	annister*10000ui/ml osgtt10m (042223053) (2611 ) (A11CC05 ) (12-FEB-14 )	4.5	1	125
2020	2020 I Semestre	2020 II Trimestre	2020 04	2020-04-23	21NdO	antagonisti dell'alfa adrenorecettore (G04CA)	tamsulosina (G04CA02)	tamsulosin doc*0,4mg20cpsrm (037007034) (0898 ) (G04CA02 ) (20-JUL-06 )	8.82	2	40
2020	2020 I Semestre	2020 II Trimestre	2020 04	2020-04-27	20ixR	antagonisti dell'alfa adrenorecettore (G04CA)	alfuzosina (G04CA01)	xatral*2,5mg 30 cpr (027314018) (8055 ) (G04CA01 ) (01-MAR-91 )	9.67	1	10
2020	2020 I Semestre	2020 II Trimestre	2020 04	2020-04-27	20ixR	betabloccanti selettivi (C07AB)	nebivololo (C07AB12)	lobivon*28 cpr 5 mg (032210015) (0542 ) (C07AB12 ) (01-FEB-99 )	15.42	2	56
2020	2020 I Semestre	2020 II Trimestre	2020 04	2020-04-28	22d3b	bloccanti dei recettori alfa- e beta-adrenergici (C07AG)	carvedilolo (C07AG02)	dilatrend*25mg 30cpr div. (027604014) (3827 ) (C07AG02 ) (01-APR-93 )	15.12	2	40
2020	2020 I Semestre	2020 II Trimestre	2020 04	2020-04-29	1x7E7	altri antidepressivi (N06AX)	amfebutamone (N06AX12)	elontril*150mg 30cpr rm (037697024) (0200 ) (N06AX12 ) (15-DEC-08 )	64.98	2	30
2020	2020 I Semestre	2020 II Trimestre	2020 04	2020-04-29	1x7E7	antagonisti dell'angiotensina ii e diuretici (C09DA)	irbesartan e diuretici (C09DA04)	karvezide*300/12,5mg 28cpr (034190049) (8055 ) (C09DA04 ) (01-OCT-99 )	20.34	2	56
2020	2020 I Semestre	2020 II Trimestre	2020 04	2020-04-29	1x7E7	derivati della carbossamide (N03AF)	oxcarbazepina (N03AF02)	oxcarbazepina tcn*600mg 50cp (042353021) (3891 ) (N03AF02 ) (16-JAN-15 )	37.74	2	60
2020	2020 I Semestre	2020 II Trimestre	2020 04	2020-04-29	24ZQr	ace inibitori, altre associazioni (C09BX)	perindopril, amlodipina e indapamide (C09BX01)	tripliam*10+2,5+5mg 30cprr (042407167) (1440 ) (C09BX01 ) (22-SEP-15 )	27.12	2	60
2020	2020 I Semestre	2020 II Trimestre	2020 04	2020-04-29	24ZQr	inibitori della hmg coa reduttasi (C10AA)	atorvastatina (C10AA05)	atorvastatina doc*20mg 30cpr (041321098) (0898 ) (C10AA05 ) (11-JUN-13 )	15.92	2	60
2020	2020 I Semestre	2020 II Trimestre	2020 04	2020-04-30	2ILe7	betabloccanti selettivi e tiazidi (C07BB)	nebivololo e tiazidi (C07BB12)	lobidiur*5mg+12,5mg 28cpr (039181033) (0734 ) (C07BB12 ) (07-MAR-13 )	16.36	2	56
2020	2020 I Semestre	2020 II Trimestre	2020 04	2020-04-30	2ILe7	biguanidi (A10BA)	metformina (A10BA02)	slowmet*500mg 60cpr rp (040629026) (4055 ) (A10BA02 ) (14-OCT-13 )	11.22	2	30
2020	2020 I Semestre	2020 II Trimestre	2020 05	2020-05-04	2303U	inibitori della hmg coa reduttasi (C10AA)	atorvastatina (C10AA05)	atorvastatina alt*20mg 30cpr (039996069) (2753 ) (C10AA05 ) (24-APR-12 )	7.96	1	30
2020	2020 I Semestre	2020 II Trimestre	2020 05	2020-05-04	2303U	inibitori della hmg coa reduttasi (C10AA)	atorvastatina (C10AA05)	totalip 20*30 cpr 20 mg (033006040) (0608 ) (C10AA05 ) (01-MAR-04 )	10.51	1	30
2020	2020 I Semestre	2020 II Trimestre	2020 05	2020-05-04	2ILe7	associazioni di penicilline, inclusi gli inibitori delle beta-lattamasi (J01CR)	amoxicillina ed inibitori enzimatici (J01CR02)	clavulin*875+125mg 12cpr riv (026138139) (0200 ) (J01CR02 ) (01-SEP-95 )	7.9	1	7
2020	2020 I Semestre	2020 II Trimestre	2020 05	2020-05-05	28vcD	altre sostanze modificatrici dei lipidi (C10AX)	ezetimibe (C10AX09)	ezetimibe eg*10mg 30cpr (044282046) (1561 ) (C10AX09 ) (13-APR-18 )	21.16	1	30
2020	2020 I Semestre	2020 II Trimestre	2020 05	2020-05-05	28vcD	altre sostanze modificatrici dei lipidi (C10AX)	omega-3-trigliceridi inclusi altri esteri e acidi (C10AX06)	omega 3 eg*1000mg 20cps (044916017) (1561 ) (C10AX06 ) (11-DEC-17 )	20.34	2	10
2020	2020 I Semestre	2020 II Trimestre	2020 05	2020-05-05	28vcD	biguanidi (A10BA)	metformina (A10BA02)	metformina pns*500mg 30cpr (040975029) (3018 ) (A10BA02 ) (10-APR-13 )	3.81	3	22.5
2020	2020 I Semestre	2020 II Trimestre	2020 05	2020-05-05	2D9Qz	biguanidi (A10BA)	metformina (A10BA02)	zuglimet*500mg 30cpr riv. (038257022) (8043 ) (A10BA02 ) (30-APR-09 )	7.62	6	45
2020	2020 I Semestre	2020 II Trimestre	2020 05	2020-05-06	24ctO	altri antiepilettici (N03AX)	levetiracetam (N03AX14)	levetirac. myl* 500mg60cp (040329258) (4157 ) (N03AX14 ) (15-MAR-12 )	37.67	1	20
2020	2020 I Semestre	2020 II Trimestre	2020 05	2020-05-06	24ctO	altri farmaci per il trattamento dell'ulcera peptica e della malattia da reflusso gastroesofageo (A02BX)	non applicabile (-3)	gaviscon advance*20bs men (034248171) (3510 ) (A02BX ) (23-MAR-06 )	9.58	2	16
2020	2020 I Semestre	2020 II Trimestre	2020 05	2020-05-06	24ctO	antiaggreganti piastrinici, esclusa l'eparina (B01AC)	acido acetilsalicilico (B01AC06)	ac acsal eg*100mg 30 cpr (042180048) (1561 ) (B01AC06 ) (21-MAR-14 )	2.82	2	60
2020	2020 I Semestre	2020 II Trimestre	2020 05	2020-05-06	24ctO	inibitori dell'hmg coa reduttasi in associazione con altre sostanze modificatrici dei lipidi (C10BA)	rosuvastatina e ezetimibe (C10BA06)	cholecomb*20mg/10mg 30 cps (043496102) (1440 ) (C10BA06 ) (17-APR-18 )	25.44	1	30
2020	2020 I Semestre	2020 II Trimestre	2020 05	2020-05-06	24ctO	tiazolidinedioni (A10BG)	pioglitazone (A10BG03)	pioglitazone doc*15mg 28 cpr (040633024) (0898 ) (A10BG03 ) (12-MAR-13 )	10	1	14
2020	2020 I Semestre	2020 II Trimestre	2020 05	2020-05-06	28Cqx	ace-inibitori, non associati (C09AA)	zofenopril (C09AA15)	zopranol*30mg 28 cpr riv. (034789091) (0608 ) (C09AA15 ) (01-DEC-00 )	21.78	2	56
2020	2020 I Semestre	2020 II Trimestre	2020 05	2020-05-06	28Cqx	inibitori della hmg coa reduttasi (C10AA)	atorvastatina (C10AA05)	atorvastatina alt*20mg 30cpr (039996069) (2753 ) (C10AA05 ) (24-APR-12 )	15.92	2	60
2020	2020 I Semestre	2020 II Trimestre	2020 05	2020-05-08	1yWtx	antagonisti dell'angiotensina ii e calcioantagonisti (C09DB)	olmesartan medoxomil e amlodipina (C09DB02)	bivis*20mg/5mg 28cpr (038947026) (0734 ) (C09DB02 ) (23-AUG-11 )	23.26	2	56
2020	2020 I Semestre	2020 II Trimestre	2020 05	2020-05-08	207jY	antagonisti dell'angiotensina ii, non associati (C09CA)	irbesartan (C09CA04)	karvea*300mg 28 cpr (033263070) (8055 ) (C09CA04 ) (01-FEB-98 )	23.46	2	112
2020	2020 I Semestre	2020 II Trimestre	2020 05	2020-05-08	22BX9	estrogeni naturali e semisintetici, non associati (G03CA)	estriolo (G03CA04)	colpogyn*0,0125% cr vag 30g (025851027) (0219 ) (G03CA04 ) (01-OCT-92 )	6.36	2	37.5
2020	2020 I Semestre	2020 II Trimestre	2020 05	2020-05-11	1yWtx	ormoni tiroidei (H03AA)	levotiroxina sodica (H03AA01)	eutirox*175mcg 50cpr (024402149) (2392 ) (H03AA01 ) (14-OCT-08 )	6.52	2	116.666
2020	2020 I Semestre	2020 II Trimestre	2020 05	2020-05-14	20W0A	antiaggreganti piastrinici, esclusa l'eparina (B01AC)	acido acetilsalicilico (B01AC06)	cardioaspirin*100mg 30cpr (024840074) (0022 ) (B01AC06 ) (01-JUN-96 )	4.7	2	60
2020	2020 I Semestre	2020 II Trimestre	2020 05	2020-05-14	20W0A	inibitori della hmg coa reduttasi (C10AA)	simvastatina (C10AA01)	sivastin*10mg 20cpr riv. (027208014) (4375 ) (C10AA01 ) (01-MAY-89 )	8.82	2	13.334
2020	2020 I Semestre	2020 II Trimestre	2020 05	2020-05-14	21jEG	antagonisti dell'angiotensina ii, non associati (C09CA)	irbesartan (C09CA04)	aprovel*28 cpr 300 mg (033264072) (8055 ) (C09CA04 ) (01-FEB-98 )	22.46	2	112
2020	2020 I Semestre	2020 II Trimestre	2020 05	2020-05-14	21jEG	biguanidi (A10BA)	metformina (A10BA02)	glucophage unidie*1000mg 60c (040628063) (0794 ) (A10BA02 ) (09-JUN-14 )	11.22	2	60
2020	2020 I Semestre	2020 II Trimestre	2020 05	2020-05-14	21jEG	inibitori della hmg coa reduttasi (C10AA)	atorvastatina (C10AA05)	atorvastatina via*20mg 30cpr (041443437) (4995 ) (C10AA05 ) (08-MAY-12 )	15.92	2	60
2020	2020 I Semestre	2020 II Trimestre	2020 05	2020-05-14	21jEG	vitamina d ed analoghi (A11CC)	colecalciferolo (A11CC05)	dibase*25000ui/2,5ml os2con (036635098) (0972 ) (A11CC05 ) (04-APR-16 )	16.2	2	125
2020	2020 I Semestre	2020 II Trimestre	2020 05	2020-05-15	25Cee	derivati triazolici (J02AC)	fluconazolo (J02AC01)	fluconazolo san*150mg 2cps (037380298) (1392 ) (J02AC01 ) (18-MAY-07 )	16.56	2	3
2020	2020 I Semestre	2020 II Trimestre	2020 05	2020-05-16	29jKJ	antagonisti dell'angiotensina ii, non associati (C09CA)	candesartan (C09CA06)	candesartan doc*32mg 28cpr (041341278) (0898 ) (C09CA06 ) (09-MAY-12 )	18.58	2	224
2020	2020 I Semestre	2020 II Trimestre	2020 05	2020-05-18	27BWu	antagonisti dell'angiotensina ii e diuretici (C09DA)	candesartan e diuretici (C09DA06)	blopresid*32/12,5 28cpr (034187233) (3827 ) (C09DA06 ) (23-OCT-09 )	37.29	3	84
2020	2020 I Semestre	2020 II Trimestre	2020 05	2020-05-18	27BWu	derivati diidropiridinici (C08CA)	nifedipina (C08CA05)	adalat crono*30mg 14cpr rm (027980010) (0022 ) (C08CA05 ) (01-APR-92 )	27.08	4	56
2020	2020 I Semestre	2020 II Trimestre	2020 05	2020-05-19	1y7zG	ace-inibitori e calcioantagonisti (C09BB)	ramipril e amlodipina (C09BB07)	icomb*10mg/10mg 30cps (042384103) (4025 ) (C09BB07 ) (19-DEC-14 )	34.98	3	90
2020	2020 I Semestre	2020 II Trimestre	2020 05	2020-05-19	1y7zG	antiaggreganti piastrinici, esclusa l'eparina (B01AC)	acido acetilsalicilico (B01AC06)	cardirene*75mg os 30bust. (028717041) (8055 ) (B01AC06 ) (01-MAR-01 )	6.96	3	90
2020	2020 I Semestre	2020 II Trimestre	2020 05	2020-05-19	1y7zG	inibitori della hmg coa reduttasi (C10AA)	rosuvastatina (C10AA07)	crestor*5mg 28 cpr (035885502) (0045 ) (C10AA07 ) (21-OCT-05 )	14.7	2	28
2020	2020 I Semestre	2020 II Trimestre	2020 05	2020-05-20	25Cee	sostanze betabloccanti (S01ED)	timololo, associazioni (S01ED51)	imolast*0,005%+0,5% col30mon (041578016) (2519 ) (S01ED51 ) (31-MAR-14 )	28.5	3	90
2020	2020 I Semestre	2020 II Trimestre	2020 05	2020-05-21	1yH6w	derivati dell'acido acetico e sostanze correlate (M01AB)	diclofenac (M01AB05)	dicloreum*75mg/3ml im 6 f (024515076) (4375 ) (M01AB05 ) (01-SEP-83 )	3.21	1	4.5
2020	2020 I Semestre	2020 II Trimestre	2020 05	2020-05-21	21NdO	dopa e suoi derivati (N04BA)	levodopa ed inibitore della decarbossilasi (N04BA02)	madopar*100+25mg 30 cpr dis (023142058) (0108 ) (N04BA02 ) (01-JUN-95 )	9.42	2	10
2020	2020 I Semestre	2020 II Trimestre	2020 05	2020-05-21	23BeP	antagonisti dell'angiotensina ii, non associati (C09CA)	candesartan (C09CA06)	candesartan doc*16mg 28cpr (041341191) (0898 ) (C09CA06 ) (09-MAY-12 )	15.1	2	112
2020	2020 I Semestre	2020 II Trimestre	2020 05	2020-05-21	23BeP	antiaggreganti piastrinici, esclusa l'eparina (B01AC)	acido acetilsalicilico (B01AC06)	cardioaspirin*100mg 30cpr (024840074) (0022 ) (B01AC06 ) (01-JUN-96 )	4.7	2	60
2020	2020 I Semestre	2020 II Trimestre	2020 05	2020-05-21	23BeP	inibitori della hmg coa reduttasi (C10AA)	atorvastatina (C10AA05)	atorvastatina via*20mg 30cpr (041443437) (4995 ) (C10AA05 ) (08-MAY-12 )	15.92	2	60
2020	2020 I Semestre	2020 II Trimestre	2020 05	2020-05-22	1yWtx	altri antidepressivi (N06AX)	duloxetina (N06AX21)	cymbalta*30mg 28 cps (036683011) (1277 ) (N06AX21 ) (22-MAR-12 )	24.14	2	28
2020	2020 I Semestre	2020 II Trimestre	2020 05	2020-05-22	1yWtx	inibitori non selettivi della monoamino-ricaptazione (N06AA)	amitriptilina (N06AA09)	laroxyl*40mg/ml os gtt 20ml (019906054) (7046 ) (N06AA09 ) (01-JUN-75 )	8.94	2	21.334
2020	2020 I Semestre	2020 II Trimestre	2020 05	2020-05-23	1wh7Y	biguanidi (A10BA)	metformina (A10BA02)	glucophage unidie*1000mg 60c (040628063) (0794 ) (A10BA02 ) (09-JUN-14 )	16.83	3	90
2020	2020 I Semestre	2020 II Trimestre	2020 05	2020-05-23	1wh7Y	inibitori della hmg coa reduttasi (C10AA)	atorvastatina (C10AA05)	atorvastatina via*40mg 30cpr (041443678) (4995 ) (C10AA05 ) (08-MAY-12 )	19.12	2	120
2020	2020 I Semestre	2020 II Trimestre	2020 05	2020-05-23	25h7L	antagonisti dell'angiotensina ii, non associati (C09CA)	valsartan (C09CA03)	tareg*40mg 14cpr riv. (033178260) (0114 ) (C09CA03 ) (12-APR-13 )	16.92	4	8
2020	2020 I Semestre	2020 II Trimestre	2020 05	2020-05-23	25h7L	antiaggreganti piastrinici, esclusa l'eparina (B01AC)	clopidogrel (B01AC04)	plavix*75mg 28 cpr riv. (034128013) (8055 ) (B01AC04 ) (01-DEC-00 )	36.7	2	56
2020	2020 I Semestre	2020 II Trimestre	2020 05	2020-05-23	25h7L	inibitori dell'hmg coa reduttasi in associazione con altre sostanze modificatrici dei lipidi (C10BA)	rosuvastatina e ezetimibe (C10BA06)	cholecomb*20mg/10mg 30 cps (043496102) (1440 ) (C10BA06 ) (17-APR-18 )	50.88	2	60
2020	2020 I Semestre	2020 II Trimestre	2020 05	2020-05-23	25h7L	preparati inibenti la formazione di acido urico (M04AA)	allopurinolo (M04AA01)	zyloric*300mg 30cpr div. (021259027) (7046 ) (M04AA01 ) (01-FEB-79 )	5.84	2	45
2020	2020 I Semestre	2020 II Trimestre	2020 05	2020-05-25	24u6X	biguanidi (A10BA)	metformina (A10BA02)	slowmet*1000mg 60cpr rp (040629065) (4055 ) (A10BA02 ) (14-OCT-13 )	6.8	1	30
2020	2020 I Semestre	2020 II Trimestre	2020 05	2020-05-25	24u6X	inibitori della hmg coa reduttasi (C10AA)	atorvastatina (C10AA05)	atorvastatina via*10mg 30cpr (041443197) (4995 ) (C10AA05 ) (08-MAY-12 )	8.7	2	30
2020	2020 I Semestre	2020 II Trimestre	2020 05	2020-05-27	24ctO	fibrati (C10AB)	fenofibrato (C10AB05)	fenofibrato eg*145mg 30cpr (043837018) (1561 ) (C10AB05 ) (04-APR-16 )	6.77	1	21.75
2020	2020 I Semestre	2020 II Trimestre	2020 05	2020-05-27	24ctO	inibitori dell'hmg coa reduttasi in associazione con altre sostanze modificatrici dei lipidi (C10BA)	rosuvastatina e ezetimibe (C10BA06)	cholecomb*20mg/10mg 30 cps (043496102) (1440 ) (C10BA06 ) (17-APR-18 )	25.44	1	30
2020	2020 I Semestre	2020 II Trimestre	2020 05	2020-05-27	24ctO	preparati inibenti la formazione di acido urico (M04AA)	allopurinolo (M04AA01)	allopurinolo mol.*30cpr300mg (022441048) (0549 ) (M04AA01 ) (01-JAN-96 )	2.05	1	22.5
2020	2020 I Semestre	2020 II Trimestre	2020 05	2020-05-27	24ctO	tiazolidinedioni (A10BG)	pioglitazone (A10BG03)	pioglitazone doc*15mg 28 cpr (040633024) (0898 ) (A10BG03 ) (12-MAR-13 )	10	1	14
2020	2020 I Semestre	2020 II Trimestre	2020 05	2020-05-27	2Cd7t	ace-inibitori, non associati (C09AA)	perindopril (C09AA04)	perindopril san*4mg 30cpr (038764078) (1392 ) (C09AA04 ) (23-JUN-09 )	14.28	2	60
2020	2020 I Semestre	2020 II Trimestre	2020 05	2020-05-27	2Cd7t	agonisti selettivi dei recettori beta2-adrenergici (R03AC)	salbutamolo (R03AC02)	ventolin*aer.dos100mcg200d (022984052) (0200 ) (R03AC02 ) (01-FEB-74 )	8.18	2	50
2020	2020 I Semestre	2020 II Trimestre	2020 05	2020-05-27	2Cd7t	derivati diidropiridinici (C08CA)	amlodipina (C08CA01)	norvasc*10mg 14 cpr (027428022) (4995 ) (C08CA01 ) (01-SEP-90 )	9.86	2	56
2020	2020 I Semestre	2020 II Trimestre	2020 05	2020-05-29	22d3b	bloccanti dei recettori alfa- e beta-adrenergici (C07AG)	carvedilolo (C07AG02)	dilatrend*25mg 30cpr div. (027604014) (3827 ) (C07AG02 ) (01-APR-93 )	15.12	2	40
2020	2020 I Semestre	2020 II Trimestre	2020 06	2020-06-01	27dRM	antagonisti dell'angiotensina ii, non associati (C09CA)	olmesartan medoxomil (C09CA08)	olpress*28 cpr 20 mg (036026060) (0734 ) (C09CA08 ) (01-DEC-04 )	20.34	2	56
2020	2020 I Semestre	2020 II Trimestre	2020 06	2020-06-04	1y7zG	antibiotici (A07AA)	rifaximina (A07AA11)	normix*200mg 12 cpr (025300029) (4375 ) (A07AA11 ) (01-JAN-86 )	16.64	2	8
2020	2020 I Semestre	2020 II Trimestre	2020 06	2020-06-04	2Cd7t	derivati triazolici (J02AC)	fluconazolo (J02AC01)	diflucan*200mg 7 cps (027267095) (4025 ) (J02AC01 ) (01-SEP-00 )	36.52	1	7
2020	2020 I Semestre	2020 II Trimestre	2020 06	2020-06-04	2Cd7t	sostanze betabloccanti (S01ED)	timololo (S01ED01)	timogel*1mg/g gel oft.30con (037700010) (1321 ) (S01ED01 ) (25-FEB-08 )	24.24	2	60
2020	2020 I Semestre	2020 II Trimestre	2020 06	2020-06-05	20ixR	antagonisti dell'alfa adrenorecettore (G04CA)	alfuzosina (G04CA01)	xatral*2,5mg 30 cpr (027314018) (8055 ) (G04CA01 ) (01-MAR-91 )	19.34	2	20
2020	2020 I Semestre	2020 II Trimestre	2020 06	2020-06-05	20ixR	betabloccanti selettivi (C07AB)	nebivololo (C07AB12)	lobivon*28 cpr 5 mg (032210015) (0542 ) (C07AB12 ) (01-FEB-99 )	15.42	2	56
2020	2020 I Semestre	2020 II Trimestre	2020 06	2020-06-05	20ixR	preparati inibenti la formazione di acido urico (M04AA)	allopurinolo (M04AA01)	zyloric*300mg 30cpr div. (021259027) (7046 ) (M04AA01 ) (01-FEB-79 )	2.92	1	22.5
2020	2020 I Semestre	2020 II Trimestre	2020 06	2020-06-05	25DMN	ace-inibitori e calcioantagonisti (C09BB)	ramipril e amlodipina (C09BB07)	ramantal*5+5mg 28cps (043313028) (7091 ) (C09BB07 ) (02-DEC-15 )	14.58	2	56
2020	2020 I Semestre	2020 II Trimestre	2020 06	2020-06-05	25DMN	altri antidepressivi (N06AX)	amfebutamone (N06AX12)	wellbutrin*150mg 30cpr rm (037685029) (0200 ) (N06AX12 ) (15-DEC-08 )	64.98	2	30
2020	2020 I Semestre	2020 II Trimestre	2020 06	2020-06-05	25DMN	derivati piperazinici (R06AE)	cetirizina (R06AE07)	cetirizina ztv*10mg20cpr riv (037300047) (8043 ) (R06AE07 ) (06-JUL-07 )	3.6	1	20
2020	2020 I Semestre	2020 II Trimestre	2020 06	2020-06-05	25DMN	glicocorticoidi (H02AB)	prednisone (H02AB07)	prednisone eg*25mg 10 cpr (042725034) (1561 ) (H02AB07 ) (10-FEB-15 )	4.58	1	25
2020	2020 I Semestre	2020 II Trimestre	2020 06	2020-06-05	25DMN	inibitori selettivi della serotonina-ricaptazione (N06AB)	citalopram (N06AB04)	citalopram san*20mg 28 cpr (038238061) (1392 ) (N06AB04 ) (06-APR-10 )	13.6	2	56
2020	2020 I Semestre	2020 II Trimestre	2020 06	2020-06-06	1yH6w	derivati dell'acido acetico e sostanze correlate (M01AB)	diclofenac (M01AB05)	dicloreum*75mg/3ml im 6 f (024515076) (4375 ) (M01AB05 ) (01-SEP-83 )	6.42	2	9
2020	2020 I Semestre	2020 II Trimestre	2020 06	2020-06-06	25qRK	betabloccanti selettivi e tiazidi (C07BB)	nebivololo e tiazidi (C07BB12)	aloneb*5mg/12,5mg 28 cpr (039180031) (0081 ) (C07BB12 ) (04-SEP-13 )	16.36	2	56
2020	2020 I Semestre	2020 II Trimestre	2020 06	2020-06-08	24ctO	ace inibitori, altre associazioni (C09BX)	perindopril e bisoprololo (C09BX02)	cosyrel*5/5mg 30cpr riv (044256028) (1440 ) (C09BX02 ) (31-AUG-17 )	19.92	2	60
2020	2020 I Semestre	2020 II Trimestre	2020 06	2020-06-08	24ctO	altri antiepilettici (N03AX)	levetiracetam (N03AX14)	levetirac. myl* 500mg60cp (040329258) (4157 ) (N03AX14 ) (15-MAR-12 )	37.67	1	20
2020	2020 I Semestre	2020 II Trimestre	2020 06	2020-06-08	24ctO	altri farmaci per il trattamento dell'ulcera peptica e della malattia da reflusso gastroesofageo (A02BX)	non applicabile (-3)	gaviscon advance*20bs men (034248171) (3510 ) (A02BX ) (23-MAR-06 )	9.58	2	16
2020	2020 I Semestre	2020 II Trimestre	2020 06	2020-06-08	298U3	antagonisti dell'angiotensina ii, non associati (C09CA)	olmesartan medoxomil (C09CA08)	olmetec*28 cpr 10 mg (036027011) (1430 ) (C09CA08 ) (01-FEB-05 )	15.66	2	28
2020	2020 I Semestre	2020 II Trimestre	2020 06	2020-06-08	2ILe7	associazioni di penicilline, inclusi gli inibitori delle beta-lattamasi (J01CR)	amoxicillina ed inibitori enzimatici (J01CR02)	augmentin*875mg+125mg 12cpr (026089019) (0200 ) (J01CR02 ) (01-OCT-87 )	10.2	1	7
2020	2020 I Semestre	2020 II Trimestre	2020 06	2020-06-09	24Fiw	biguanidi (A10BA)	metformina (A10BA02)	slowmet*500mg 60cpr rp (040629026) (4055 ) (A10BA02 ) (14-OCT-13 )	5.61	1	15
2020	2020 I Semestre	2020 II Trimestre	2020 06	2020-06-09	27dR4	antagonisti dell'angiotensina ii, non associati (C09CA)	olmesartan medoxomil (C09CA08)	plaunac*28 cpr riv. 10mg (036025017) (0734 ) (C09CA08 ) (01-DEC-04 )	15.66	2	28
2020	2020 I Semestre	2020 II Trimestre	2020 06	2020-06-09	2Eg5p	sulfonamidi, non associate (C03BA)	clortalidone (C03BA04)	igroton*25mg 30 cpr (016861015) (3162 ) (C03BA04 ) (01-AUG-81 )	5.08	2	60
2020	2020 I Semestre	2020 II Trimestre	2020 06	2020-06-10	25Cee	biguanidi (A10BA)	metformina (A10BA02)	metformina tev*50cpr 500mg (035195217) (0813 ) (A10BA02 ) (11-NOV-10 )	3.94	2	25
2020	2020 I Semestre	2020 II Trimestre	2020 06	2020-06-10	25Cee	derivati triazolici (J02AC)	fluconazolo (J02AC01)	fluconazolo san*150mg 2cps (037380298) (1392 ) (J02AC01 ) (18-MAY-07 )	16.56	2	3
2020	2020 I Semestre	2020 II Trimestre	2020 06	2020-06-10	25Cee	sostanze betabloccanti (S01ED)	timololo (S01ED01)	timogel*1mg/g gel oft.30con (037700010) (1321 ) (S01ED01 ) (25-FEB-08 )	24.24	2	60
2020	2020 I Semestre	2020 II Trimestre	2020 06	2020-06-12	22xP7	ormoni tiroidei (H03AA)	levotiroxina sodica (H03AA01)	eutirox*25mcg 50cpr (024402048) (2392 ) (H03AA01 ) (01-NOV-02 )	7.41	3	24.999
2020	2020 I Semestre	2020 II Trimestre	2020 06	2020-06-12	22xP7	vitamina d ed analoghi (A11CC)	colecalciferolo (A11CC05)	colecal. eg*10000ui gtt10ml (042751014) (1561 ) (A11CC05 ) (12-JAN-15 )	9	2	250
2020	2020 I Semestre	2020 II Trimestre	2020 06	2020-06-13	20ixR	vitamina d ed analoghi (A11CC)	calcifediolo (A11CC06)	didrogyl*1,5mg/10mlosgtt10ml (024139014) (0794 ) (A11CC06 ) (01-APR-80 )	5.5	1	1.5
2020	2020 I Semestre	2020 II Trimestre	2020 06	2020-06-13	28vcD	altre sostanze modificatrici dei lipidi (C10AX)	ezetimibe (C10AX09)	ezetimibe eg*10mg 30cpr (044282046) (1561 ) (C10AX09 ) (13-APR-18 )	21.16	1	30
2020	2020 I Semestre	2020 II Trimestre	2020 06	2020-06-13	28vcD	altre sostanze modificatrici dei lipidi (C10AX)	omega-3-trigliceridi inclusi altri esteri e acidi (C10AX06)	omega 3 eg*1000mg 20cps (044916017) (1561 ) (C10AX06 ) (11-DEC-17 )	20.34	2	10
2020	2020 I Semestre	2020 II Trimestre	2020 06	2020-06-13	28vcD	antagonisti dell'angiotensina ii, non associati (C09CA)	valsartan (C09CA03)	tareg*80mg 28 cpr riv (033178892) (0114 ) (C09CA03 ) (20-MAR-13 )	7.6	1	28
2020	2020 I Semestre	2020 II Trimestre	2020 06	2020-06-13	28vcD	biguanidi (A10BA)	metformina (A10BA02)	metformina pns*500mg 30cpr (040975029) (3018 ) (A10BA02 ) (10-APR-13 )	3.81	3	22.5
2020	2020 I Semestre	2020 II Trimestre	2020 06	2020-06-16	20W0A	antagonisti dell'angiotensina ii e calcioantagonisti (C09DB)	olmesartan medoxomil e amlodipina (C09DB02)	bivis*40mg/10mg 28cpr (038947242) (0734 ) (C09DB02 ) (23-AUG-11 )	25	2	56
2020	2020 I Semestre	2020 II Trimestre	2020 06	2020-06-16	20W0A	inibitori della hmg coa reduttasi (C10AA)	simvastatina (C10AA01)	sivastin*10mg 20cpr riv. (027208014) (4375 ) (C10AA01 ) (01-MAY-89 )	8.82	2	13.334
2020	2020 I Semestre	2020 II Trimestre	2020 06	2020-06-16	2303U	ace-inibitori e calcioantagonisti (C09BB)	enalapril e lercanidipina (C09BB02)	coripren*20mg+10mg 28 cpr (038568147) (0107 ) (C09BB02 ) (04-APR-11 )	21.86	2	56
2020	2020 I Semestre	2020 II Trimestre	2020 06	2020-06-16	2303U	ormoni tiroidei (H03AA)	levotiroxina sodica (H03AA01)	eutirox*100mcg 50cpr (024402137) (2392 ) (H03AA01 ) (01-FEB-99 )	5.22	2	66.666
2020	2020 I Semestre	2020 II Trimestre	2020 06	2020-06-17	21NdO	antagonisti dell'alfa adrenorecettore (G04CA)	tamsulosina (G04CA02)	tamsulosin doc*0,4mg20cpsrm (037007034) (0898 ) (G04CA02 ) (20-JUL-06 )	8.82	2	40
2020	2020 I Semestre	2020 II Trimestre	2020 06	2020-06-17	21NdO	dopa e suoi derivati (N04BA)	levodopa ed inibitore della decarbossilasi (N04BA02)	madopar*100+25mg 30 cpr dis (023142058) (0108 ) (N04BA02 ) (01-JUN-95 )	9.42	2	10
2020	2020 I Semestre	2020 II Trimestre	2020 06	2020-06-17	21NdO	inibitori della monoaminoossidasi b (N04BD)	selegilina (N04BD01)	jumex*5mg 50 cpr (025462019) (5330 ) (N04BD01 ) (01-NOV-84 )	15.19	1	50
2020	2020 I Semestre	2020 II Trimestre	2020 06	2020-06-17	22BX9	betabloccanti selettivi e tiazidi (C07BB)	nebivololo e tiazidi (C07BB12)	nebiv/hct eg*5/25mg 28cpr (044321281) (1561 ) (C07BB12 ) (01-AUG-17 )	11.94	2	56
2020	2020 I Semestre	2020 II Trimestre	2020 06	2020-06-17	24Fiw	antiaggreganti piastrinici, esclusa l'eparina (B01AC)	acido acetilsalicilico (B01AC06)	cardirene*75mg os 30bust. (028717041) (8055 ) (B01AC06 ) (01-MAR-01 )	2.32	1	30
2020	2020 I Semestre	2020 II Trimestre	2020 06	2020-06-17	24Fiw	cefalosporine di terza generazione (J01DD)	cefixima (J01DD08)	unixime*400 mg 5 cpr riv. (027152038) (0211 ) (J01DD08 ) (11-FEB-05 )	11.97	1	5
2020	2020 I Semestre	2020 II Trimestre	2020 06	2020-06-18	22xP7	derivati dell'acido acetico e sostanze correlate (M01AB)	diclofenac (M01AB05)	dicloreum*75mg/3ml im 6 f (024515076) (4375 ) (M01AB05 ) (01-SEP-83 )	6.42	2	9
2020	2020 I Semestre	2020 II Trimestre	2020 06	2020-06-19	24ctO	fibrati (C10AB)	fenofibrato (C10AB05)	fenofibrato eg*145mg 30cpr (043837018) (1561 ) (C10AB05 ) (04-APR-16 )	13.54	2	43.5
2020	2020 I Semestre	2020 II Trimestre	2020 06	2020-06-19	24ctO	tiazolidinedioni (A10BG)	pioglitazone (A10BG03)	pioglitazone doc*15mg 28 cpr (040633024) (0898 ) (A10BG03 ) (12-MAR-13 )	20	2	28
2020	2020 I Semestre	2020 II Trimestre	2020 06	2020-06-19	28Cqx	ace-inibitori, non associati (C09AA)	zofenopril (C09AA15)	zopranol*30mg 28 cpr riv. (034789091) (0608 ) (C09AA15 ) (01-DEC-00 )	21.78	2	56
2020	2020 I Semestre	2020 II Trimestre	2020 06	2020-06-19	28Cqx	preparati inibenti la formazione di acido urico (M04AA)	allopurinolo (M04AA01)	allopurinolo mol.*30cpr300mg (022441048) (0549 ) (M04AA01 ) (01-JAN-96 )	4.1	2	45
2020	2020 I Semestre	2020 II Trimestre	2020 06	2020-06-22	249h9	antagonisti dell'angiotensina ii, non associati (C09CA)	olmesartan medoxomil (C09CA08)	olmetec*28 cpr 20 mg (036027062) (1430 ) (C09CA08 ) (28-JAN-05 )	20.34	2	56
2020	2020 I Semestre	2020 II Trimestre	2020 06	2020-06-26	1yWtx	altri antidepressivi (N06AX)	duloxetina (N06AX21)	cymbalta*30mg 28 cps (036683011) (1277 ) (N06AX21 ) (22-MAR-12 )	24.14	2	28
2020	2020 I Semestre	2020 II Trimestre	2020 06	2020-06-26	1yWtx	antagonisti dell'angiotensina ii e calcioantagonisti (C09DB)	olmesartan medoxomil e amlodipina (C09DB02)	bivis*20mg/5mg 28cpr (038947026) (0734 ) (C09DB02 ) (23-AUG-11 )	23.26	2	56
2020	2020 I Semestre	2020 II Trimestre	2020 06	2020-06-26	1yWtx	ormoni tiroidei (H03AA)	levotiroxina sodica (H03AA01)	eutirox*125mcg 50cpr (024402063) (2392 ) (H03AA01 ) (01-JAN-99 )	5.3	2	83.334
2020	2020 I Semestre	2020 II Trimestre	2020 06	2020-06-26	1yWtx	ormoni tiroidei (H03AA)	levotiroxina sodica (H03AA01)	eutirox*175mcg 50cpr (024402149) (2392 ) (H03AA01 ) (14-OCT-08 )	6.52	2	116.666
2020	2020 I Semestre	2020 II Trimestre	2020 06	2020-06-26	24Fiw	betabloccanti selettivi (C07AB)	nebivololo (C07AB12)	nobistar*5mg 28 cpr (035780030) (0081 ) (C07AB12 ) (23-MAY-14 )	12.2	2	56
2020	2020 I Semestre	2020 II Trimestre	2020 06	2020-06-26	2ILe7	betabloccanti selettivi e tiazidi (C07BB)	nebivololo e tiazidi (C07BB12)	lobidiur*5mg+12,5mg 28cpr (039181033) (0734 ) (C07BB12 ) (07-MAR-13 )	16.36	2	56
2020	2020 I Semestre	2020 II Trimestre	2020 06	2020-06-26	2ILe7	biguanidi (A10BA)	metformina (A10BA02)	slowmet*500mg 60cpr rp (040629026) (4055 ) (A10BA02 ) (14-OCT-13 )	11.22	2	30
2020	2020 I Semestre	2020 II Trimestre	2020 06	2020-06-27	27BWu	inibitori selettivi della serotonina-ricaptazione (N06AB)	citalopram (N06AB04)	elopram*20mg 28 cpr (028681017) (7184 ) (N06AB04 ) (01-MAR-95 )	25.28	2	56
2020	2020 I Semestre	2020 II Trimestre	2020 06	2020-06-29	24ctO	altri farmaci per il trattamento dell'ulcera peptica e della malattia da reflusso gastroesofageo (A02BX)	non applicabile (-3)	gaviscon advance*20bs men (034248171) (3510 ) (A02BX ) (23-MAR-06 )	9.58	2	16
2020	2020 I Semestre	2020 II Trimestre	2020 06	2020-06-29	24ctO	biguanidi (A10BA)	metformina (A10BA02)	metformina pns*1000mg 60cpr (040975106) (3018 ) (A10BA02 ) (16-APR-13 )	7.28	2	60
2020	2020 I Semestre	2020 II Trimestre	2020 06	2020-06-29	24ctO	inibitori dell'hmg coa reduttasi in associazione con altre sostanze modificatrici dei lipidi (C10BA)	rosuvastatina e ezetimibe (C10BA06)	cholecomb*20mg/10mg 30 cps (043496102) (1440 ) (C10BA06 ) (17-APR-18 )	25.44	1	30
2020	2020 II Semestre	2020 III Trimestre	2020 07	2020-07-01	1x7E7	altri antidepressivi (N06AX)	amfebutamone (N06AX12)	elontril*150mg 30cpr rm (037697024) (0200 ) (N06AX12 ) (15-DEC-08 )	64.98	2	30
2020	2020 II Semestre	2020 III Trimestre	2020 07	2020-07-01	1x7E7	antagonisti dell'angiotensina ii e diuretici (C09DA)	irbesartan e diuretici (C09DA04)	karvezide*300/12,5mg 28cpr (034190049) (8055 ) (C09DA04 ) (01-OCT-99 )	20.34	2	56
2020	2020 II Semestre	2020 III Trimestre	2020 07	2020-07-01	1x7E7	antibiotici (A07AA)	rifaximina (A07AA11)	normix*200mg 12 cpr (025300029) (4375 ) (A07AA11 ) (01-JAN-86 )	8.32	1	4
2020	2020 II Semestre	2020 III Trimestre	2020 07	2020-07-01	1x7E7	derivati della carbossamide (N03AF)	oxcarbazepina (N03AF02)	oxcarbazepina tcn*600mg 50cp (042353021) (3891 ) (N03AF02 ) (16-JAN-15 )	37.74	2	60
2020	2020 II Semestre	2020 III Trimestre	2020 07	2020-07-06	28vcD	altre sostanze modificatrici dei lipidi (C10AX)	ezetimibe (C10AX09)	ezetimibe eg*10mg 30cpr (044282046) (1561 ) (C10AX09 ) (13-APR-18 )	21.16	1	30
2020	2020 II Semestre	2020 III Trimestre	2020 07	2020-07-06	28vcD	altre sostanze modificatrici dei lipidi (C10AX)	omega-3-trigliceridi inclusi altri esteri e acidi (C10AX06)	omega 3 eg*1000mg 20cps (044916017) (1561 ) (C10AX06 ) (11-DEC-17 )	20.34	2	10
2020	2020 II Semestre	2020 III Trimestre	2020 07	2020-07-06	28vcD	antagonisti dell'angiotensina ii, non associati (C09CA)	valsartan (C09CA03)	tareg*80mg 28 cpr riv (033178892) (0114 ) (C09CA03 ) (20-MAR-13 )	7.6	1	28
2020	2020 II Semestre	2020 III Trimestre	2020 07	2020-07-06	28vcD	biguanidi (A10BA)	metformina (A10BA02)	metformina pns*500mg 30cpr (040975029) (3018 ) (A10BA02 ) (10-APR-13 )	3.81	3	22.5
2020	2020 II Semestre	2020 III Trimestre	2020 07	2020-07-08	21jEG	antagonisti dell'angiotensina ii, non associati (C09CA)	irbesartan (C09CA04)	aprovel*28 cpr 300 mg (033264072) (8055 ) (C09CA04 ) (01-FEB-98 )	22.46	2	112
2020	2020 II Semestre	2020 III Trimestre	2020 07	2020-07-08	21jEG	biguanidi (A10BA)	metformina (A10BA02)	glucophage unidie*1000mg 60c (040628063) (0794 ) (A10BA02 ) (09-JUN-14 )	11.22	2	60
2020	2020 II Semestre	2020 III Trimestre	2020 07	2020-07-08	21jEG	inibitori della hmg coa reduttasi (C10AA)	atorvastatina (C10AA05)	atorvastatina via*20mg 30cpr (041443437) (4995 ) (C10AA05 ) (08-MAY-12 )	15.92	2	60
2020	2020 II Semestre	2020 III Trimestre	2020 07	2020-07-08	21jEG	vitamina d ed analoghi (A11CC)	colecalciferolo (A11CC05)	dibase*25000ui/2,5ml os2con (036635098) (0972 ) (A11CC05 ) (04-APR-16 )	16.2	2	125
2020	2020 II Semestre	2020 III Trimestre	2020 07	2020-07-08	24u6X	biguanidi (A10BA)	metformina (A10BA02)	slowmet*1000mg 60cpr rp (040629065) (4055 ) (A10BA02 ) (14-OCT-13 )	13.6	2	60
2020	2020 II Semestre	2020 III Trimestre	2020 07	2020-07-09	1wh7Y	inibitori della hmg coa reduttasi (C10AA)	atorvastatina (C10AA05)	torvast*40mg 30 cpr (033007067) (4995 ) (C10AA05 ) (01-MAR-04 )	25.06	2	120
2020	2020 II Semestre	2020 III Trimestre	2020 07	2020-07-09	26Ety	fibrati (C10AB)	fenofibrato (C10AB05)	fenofibrato eg*145mg 30cpr (043837018) (1561 ) (C10AB05 ) (04-APR-16 )	13.54	2	43.5
2020	2020 II Semestre	2020 III Trimestre	2020 07	2020-07-10	207jY	antagonisti dell'angiotensina ii, non associati (C09CA)	irbesartan (C09CA04)	karvea*300mg 28 cpr (033263070) (8055 ) (C09CA04 ) (01-FEB-98 )	23.46	2	112
2020	2020 II Semestre	2020 III Trimestre	2020 07	2020-07-10	207jY	preparati inibenti la formazione di acido urico (M04AA)	allopurinolo (M04AA01)	zyloric*300mg 30cpr div. (021259027) (7046 ) (M04AA01 ) (01-FEB-79 )	2.92	1	22.5
2020	2020 II Semestre	2020 III Trimestre	2020 07	2020-07-11	25Cee	biguanidi (A10BA)	metformina (A10BA02)	metformina tev*50cpr 500mg (035195217) (0813 ) (A10BA02 ) (11-NOV-10 )	3.94	2	25
2020	2020 II Semestre	2020 III Trimestre	2020 07	2020-07-11	25Cee	derivati triazolici (J02AC)	fluconazolo (J02AC01)	fluconazolo san*150mg 2cps (037380298) (1392 ) (J02AC01 ) (18-MAY-07 )	16.56	2	3
2020	2020 II Semestre	2020 III Trimestre	2020 07	2020-07-13	21NdO	ace-inibitori, non associati (C09AA)	ramipril (C09AA05)	ramipril doc*2,5mg 28cpr (037621048) (0898 ) (C09AA05 ) (04-JAN-08 )	5.48	2	56
2020	2020 II Semestre	2020 III Trimestre	2020 07	2020-07-13	21NdO	biguanidi (A10BA)	metformina (A10BA02)	metformina tev*850mg 40 cpr (035195332) (0813 ) (A10BA02 ) (01-NOV-02 )	2.53	1	17
2020	2020 II Semestre	2020 III Trimestre	2020 07	2020-07-13	2D9Qz	agonisti selettivi dei recettori beta2-adrenergici (R03AC)	formoterolo (R03AC13)	atimos*12mcg inal 100dos (035791058) (0546 ) (R03AC13 ) (01-MAR-04 )	52.26	1	50
2020	2020 II Semestre	2020 III Trimestre	2020 07	2020-07-15	20W0A	antiaggreganti piastrinici, esclusa l'eparina (B01AC)	acido acetilsalicilico (B01AC06)	cardioaspirin*100mg 30cpr (024840074) (0022 ) (B01AC06 ) (01-JUN-96 )	4.7	2	60
2020	2020 II Semestre	2020 III Trimestre	2020 07	2020-07-15	20W0A	inibitori della hmg coa reduttasi (C10AA)	simvastatina (C10AA01)	sivastin*10mg 20cpr riv. (027208014) (4375 ) (C10AA01 ) (01-MAY-89 )	8.82	2	13.334
2020	2020 II Semestre	2020 III Trimestre	2020 07	2020-07-15	24ctO	altri antiepilettici (N03AX)	levetiracetam (N03AX14)	levetirac. myl* 500mg60cp (040329258) (4157 ) (N03AX14 ) (15-MAR-12 )	37.67	1	20
2020	2020 II Semestre	2020 III Trimestre	2020 07	2020-07-15	24ctO	altri farmaci per il trattamento dell'ulcera peptica e della malattia da reflusso gastroesofageo (A02BX)	non applicabile (-3)	gaviscon advance*20bs men (034248171) (3510 ) (A02BX ) (23-MAR-06 )	9.58	2	16
2020	2020 II Semestre	2020 III Trimestre	2020 07	2020-07-15	24ctO	antiaggreganti piastrinici, esclusa l'eparina (B01AC)	acido acetilsalicilico (B01AC06)	ac acsal eg*100mg 30 cpr (042180048) (1561 ) (B01AC06 ) (21-MAR-14 )	2.82	2	60
2020	2020 II Semestre	2020 III Trimestre	2020 07	2020-07-15	24ctO	fibrati (C10AB)	fenofibrato (C10AB05)	fenofibrato eg*145mg 30cpr (043837018) (1561 ) (C10AB05 ) (04-APR-16 )	13.54	2	43.5
2020	2020 II Semestre	2020 III Trimestre	2020 07	2020-07-15	24ctO	inibitori dell'hmg coa reduttasi in associazione con altre sostanze modificatrici dei lipidi (C10BA)	rosuvastatina e ezetimibe (C10BA06)	cholecomb*20mg/10mg 30 cps (043496102) (1440 ) (C10BA06 ) (17-APR-18 )	50.88	2	60
2020	2020 II Semestre	2020 III Trimestre	2020 07	2020-07-15	24ctO	tiazolidinedioni (A10BG)	pioglitazone (A10BG03)	pioglitazone doc*15mg 28 cpr (040633024) (0898 ) (A10BG03 ) (12-MAR-13 )	20	2	28
2020	2020 II Semestre	2020 III Trimestre	2020 07	2020-07-15	28vcD	associazioni di penicilline, inclusi gli inibitori delle beta-lattamasi (J01CR)	amoxicillina ed inibitori enzimatici (J01CR02)	clavulin*875+125mg 12cpr riv (026138139) (0200 ) (J01CR02 ) (01-SEP-95 )	7.9	1	7
2020	2020 II Semestre	2020 III Trimestre	2020 07	2020-07-16	1x7AW	glicocorticoidi (R03BA)	flunisolide (R03BA03)	euroflu*2mg/2ml 15f 2ml (034980019) (1599 ) (R03BA03 ) (01-DEC-01 )	15.7	1	30
2020	2020 II Semestre	2020 III Trimestre	2020 07	2020-07-16	24ctO	ace inibitori, altre associazioni (C09BX)	perindopril e bisoprololo (C09BX02)	cosyrel*5/5mg 30cpr riv (044256028) (1440 ) (C09BX02 ) (31-AUG-17 )	19.92	2	60
2020	2020 II Semestre	2020 III Trimestre	2020 07	2020-07-16	24ctO	preparati inibenti la formazione di acido urico (M04AA)	allopurinolo (M04AA01)	allopurinolo mol.*30cpr300mg (022441048) (0549 ) (M04AA01 ) (01-JAN-96 )	2.05	1	22.5
2020	2020 II Semestre	2020 III Trimestre	2020 07	2020-07-17	23BeP	antagonisti dell'angiotensina ii, non associati (C09CA)	candesartan (C09CA06)	candesartan doc*16mg 28cpr (041341191) (0898 ) (C09CA06 ) (09-MAY-12 )	15.1	2	112
2020	2020 II Semestre	2020 III Trimestre	2020 07	2020-07-17	23BeP	antiaggreganti piastrinici, esclusa l'eparina (B01AC)	acido acetilsalicilico (B01AC06)	cardioaspirin*100mg 30cpr (024840074) (0022 ) (B01AC06 ) (01-JUN-96 )	4.7	2	60
2020	2020 II Semestre	2020 III Trimestre	2020 07	2020-07-17	23BeP	inibitori della hmg coa reduttasi (C10AA)	atorvastatina (C10AA05)	atorvastatina via*20mg 30cpr (041443437) (4995 ) (C10AA05 ) (08-MAY-12 )	15.92	2	60
2020	2020 II Semestre	2020 III Trimestre	2020 07	2020-07-22	2303U	biguanidi (A10BA)	metformina (A10BA02)	glucophage unidie*1000mg 60c (040628063) (0794 ) (A10BA02 ) (09-JUN-14 )	5.61	1	30
2020	2020 II Semestre	2020 III Trimestre	2020 07	2020-07-23	2D9Qz	biguanidi (A10BA)	metformina (A10BA02)	zuglimet*500mg 30cpr riv. (038257022) (8043 ) (A10BA02 ) (30-APR-09 )	7.62	6	45
2020	2020 II Semestre	2020 III Trimestre	2020 07	2020-07-25	29fHl	inibitori dell'hmg coa reduttasi in associazione con altre sostanze modificatrici dei lipidi (C10BA)	rosuvastatina e ezetimibe (C10BA06)	cholecomb*5mg/10mg 30 cps (043496266) (1440 ) (C10BA06 ) (24-JAN-19 )	19.08	1	30
2020	2020 II Semestre	2020 III Trimestre	2020 07	2020-07-27	25DMN	ace-inibitori e calcioantagonisti (C09BB)	ramipril e amlodipina (C09BB07)	ramantal*5+5mg 28cps (043313028) (7091 ) (C09BB07 ) (02-DEC-15 )	14.58	2	56
2020	2020 II Semestre	2020 III Trimestre	2020 07	2020-07-27	25DMN	altri farmaci antinfiammatori e antireumatici, non steroidei (M01AX)	nimesulide (M01AX17)	nimesulide doc*100mg 30 cpr (033578016) (0898 ) (M01AX17 ) (01-DEC-00 )	2.6	1	15
2020	2020 II Semestre	2020 III Trimestre	2020 07	2020-07-29	21NdO	antagonisti dell'alfa adrenorecettore (G04CA)	tamsulosina (G04CA02)	omnic*0,4mg 20 cps rm (032647024) (1431 ) (G04CA02 ) (01-FEB-97 )	14.7	2	40
2020	2020 II Semestre	2020 III Trimestre	2020 07	2020-07-29	24ctO	altri farmaci per il trattamento dell'ulcera peptica e della malattia da reflusso gastroesofageo (A02BX)	non applicabile (-3)	gaviscon advance*20bs men (034248171) (3510 ) (A02BX ) (23-MAR-06 )	9.58	2	16
2020	2020 II Semestre	2020 III Trimestre	2020 07	2020-07-29	24ctO	tiazolidinedioni (A10BG)	pioglitazone (A10BG03)	pioglitazone doc*15mg 28 cpr (040633024) (0898 ) (A10BG03 ) (12-MAR-13 )	20	2	28
2020	2020 II Semestre	2020 III Trimestre	2020 07	2020-07-29	27BWu	antagonisti dell'angiotensina ii e diuretici (C09DA)	candesartan e diuretici (C09DA06)	blopresid*32/12,5 28cpr (034187233) (3827 ) (C09DA06 ) (23-OCT-09 )	24.86	2	56
2020	2020 II Semestre	2020 III Trimestre	2020 07	2020-07-29	27BWu	derivati diidropiridinici (C08CA)	nifedipina (C08CA05)	adalat crono*30mg 14cpr rm (027980010) (0022 ) (C08CA05 ) (01-APR-92 )	27.08	4	56
2020	2020 II Semestre	2020 III Trimestre	2020 07	2020-07-29	27dRM	antagonisti dell'angiotensina ii, non associati (C09CA)	olmesartan medoxomil (C09CA08)	olpress*28 cpr 20 mg (036026060) (0734 ) (C09CA08 ) (01-DEC-04 )	20.34	2	56
2020	2020 II Semestre	2020 III Trimestre	2020 07	2020-07-30	21NdO	dopa e suoi derivati (N04BA)	levodopa ed inibitore della decarbossilasi (N04BA02)	madopar*100+25mg 30 cpr dis (023142058) (0108 ) (N04BA02 ) (01-JUN-95 )	9.42	2	10
2020	2020 II Semestre	2020 III Trimestre	2020 07	2020-07-30	21NdO	inibitori della monoaminoossidasi b (N04BD)	selegilina (N04BD01)	jumex*5mg 50 cpr (025462019) (5330 ) (N04BD01 ) (01-NOV-84 )	15.19	1	50
2020	2020 II Semestre	2020 III Trimestre	2020 07	2020-07-31	22BX9	vitamina d ed analoghi (A11CC)	calcifediolo (A11CC06)	neodidro*0,266mg 5 cps (045241039) (0794 ) (A11CC06 ) (23-MAY-18 )	4.86	1	1.33
2020	2020 II Semestre	2020 III Trimestre	2020 07	2020-07-31	2303U	inibitori della hmg coa reduttasi (C10AA)	atorvastatina (C10AA05)	totalip 20*30 cpr 20 mg (033006040) (0608 ) (C10AA05 ) (01-MAR-04 )	21.02	2	60
2020	2020 II Semestre	2020 III Trimestre	2020 07	2020-07-31	24ZQr	ace inibitori, altre associazioni (C09BX)	perindopril, amlodipina e indapamide (C09BX01)	tripliam*10+2,5+5mg 30cprr (042407167) (1440 ) (C09BX01 ) (22-SEP-15 )	27.12	2	60
2020	2020 II Semestre	2020 III Trimestre	2020 08	2020-08-03	24Fiw	antiaritmici, classe ic (C01BC)	flecainide (C01BC04)	almarytm*100mg 20cpr (025728015) (0020 ) (C01BC04 ) (01-APR-86 )	9.94	1	10
2020	2020 II Semestre	2020 III Trimestre	2020 08	2020-08-03	24Fiw	biguanidi (A10BA)	metformina (A10BA02)	slowmet*500mg 60cpr rp (040629026) (4055 ) (A10BA02 ) (14-OCT-13 )	5.61	1	15
2020	2020 II Semestre	2020 III Trimestre	2020 08	2020-08-04	24FCO	betabloccanti selettivi e tiazidi (C07BB)	nebivololo e tiazidi (C07BB12)	lobidiur*5mg+12,5mg 28cpr (039181033) (0734 ) (C07BB12 ) (07-MAR-13 )	16.36	2	56
2020	2020 II Semestre	2020 III Trimestre	2020 08	2020-08-04	24FCO	glicocorticoidi (H02AB)	desametasone (H02AB02)	soldesam*4mg/ml imiv 3 f (019499019) (1040 ) (H02AB02 ) (01-JAN-96 )	5.58	2	16
2020	2020 II Semestre	2020 III Trimestre	2020 08	2020-08-04	25h7L	antagonisti dell'angiotensina ii, non associati (C09CA)	valsartan (C09CA03)	tareg*40mg 14cpr riv. (033178260) (0114 ) (C09CA03 ) (12-APR-13 )	8.46	2	4
2020	2020 II Semestre	2020 III Trimestre	2020 08	2020-08-04	25h7L	antiaggreganti piastrinici, esclusa l'eparina (B01AC)	acido acetilsalicilico (B01AC06)	cardioaspirin*100mg 30cpr (024840074) (0022 ) (B01AC06 ) (01-JUN-96 )	4.7	2	60
2020	2020 II Semestre	2020 III Trimestre	2020 08	2020-08-04	25h7L	inibitori dell'hmg coa reduttasi in associazione con altre sostanze modificatrici dei lipidi (C10BA)	rosuvastatina e ezetimibe (C10BA06)	cholecomb*20mg/10mg 30 cps (043496102) (1440 ) (C10BA06 ) (17-APR-18 )	50.88	2	60
2020	2020 II Semestre	2020 III Trimestre	2020 08	2020-08-05	24FCO	derivati dell'acido acetico e sostanze correlate (M01AB)	ketorolac (M01AB15)	ketorolac eg*30mg/ml 3f (037849015) (1561 ) (M01AB15 ) (19-JAN-09 )	4.32	2	6
2020	2020 II Semestre	2020 III Trimestre	2020 08	2020-08-05	25h7L	antagonisti dell'angiotensina ii, non associati (C09CA)	valsartan (C09CA03)	tareg*40mg 14cpr riv. (033178260) (0114 ) (C09CA03 ) (12-APR-13 )	8.46	2	4
2020	2020 II Semestre	2020 III Trimestre	2020 08	2020-08-05	25h7L	antiaggreganti piastrinici, esclusa l'eparina (B01AC)	clopidogrel (B01AC04)	plavix*75mg 28 cpr riv. (034128013) (8055 ) (B01AC04 ) (01-DEC-00 )	36.7	2	56
2020	2020 II Semestre	2020 III Trimestre	2020 08	2020-08-06	1y7zG	antiaggreganti piastrinici, esclusa l'eparina (B01AC)	acido acetilsalicilico (B01AC06)	cardirene*75mg os 30bust. (028717041) (8055 ) (B01AC06 ) (01-MAR-01 )	6.96	3	90
2020	2020 II Semestre	2020 III Trimestre	2020 08	2020-08-06	1y7zG	inibitori della hmg coa reduttasi (C10AA)	rosuvastatina (C10AA07)	crestor*5mg 28 cpr (035885502) (0045 ) (C10AA07 ) (21-OCT-05 )	14.7	2	28
2020	2020 II Semestre	2020 III Trimestre	2020 08	2020-08-06	29jKJ	associazioni di penicilline, inclusi gli inibitori delle beta-lattamasi (J01CR)	amoxicillina ed inibitori enzimatici (J01CR02)	clavulin*875+125mg 12cpr riv (026138139) (0200 ) (J01CR02 ) (01-SEP-95 )	7.9	1	7
2020	2020 II Semestre	2020 III Trimestre	2020 08	2020-08-06	29jKJ	glicocorticoidi (H02AB)	prednisone (H02AB07)	deltacortene*25mg 10cpr (010089035) (0794 ) (H02AB07 ) (01-JAN-96 )	5.87	1	25
2020	2020 II Semestre	2020 III Trimestre	2020 08	2020-08-07	1y7zG	ace-inibitori e calcioantagonisti (C09BB)	ramipril e amlodipina (C09BB07)	icomb*10mg/10mg 30cps (042384103) (4025 ) (C09BB07 ) (19-DEC-14 )	34.98	3	90
2020	2020 II Semestre	2020 III Trimestre	2020 08	2020-08-07	20ixR	antagonisti dell'alfa adrenorecettore (G04CA)	alfuzosina (G04CA01)	xatral*2,5mg 30 cpr (027314018) (8055 ) (G04CA01 ) (01-MAR-91 )	19.34	2	20
2020	2020 II Semestre	2020 III Trimestre	2020 08	2020-08-07	20ixR	preparati inibenti la formazione di acido urico (M04AA)	allopurinolo (M04AA01)	zyloric*300mg 30cpr div. (021259027) (7046 ) (M04AA01 ) (01-FEB-79 )	2.92	1	22.5
2020	2020 II Semestre	2020 III Trimestre	2020 08	2020-08-07	22BX9	betabloccanti selettivi e tiazidi (C07BB)	nebivololo e tiazidi (C07BB12)	nebiv/hct eg*5/25mg 28cpr (044321281) (1561 ) (C07BB12 ) (01-AUG-17 )	11.94	2	56
2020	2020 II Semestre	2020 III Trimestre	2020 08	2020-08-07	29ABu	antagonisti dell'angiotensina ii e diuretici (C09DA)	olmesartan medoxomil e diuretici (C09DA08)	olmegan*20+12,5mg 28 cpr (037110020) (1430 ) (C09DA08 ) (22-FEB-07 )	18.66	2	56
2020	2020 II Semestre	2020 III Trimestre	2020 08	2020-08-07	29ABu	ormoni tiroidei (H03AA)	levotiroxina sodica (H03AA01)	eutirox*100mcg 50cpr (024402137) (2392 ) (H03AA01 ) (01-FEB-99 )	5.22	2	66.666
2020	2020 II Semestre	2020 III Trimestre	2020 08	2020-08-07	2Cd7t	ace-inibitori, non associati (C09AA)	perindopril (C09AA04)	perindopril san*4mg 30cpr (038764078) (1392 ) (C09AA04 ) (23-JUN-09 )	14.28	2	60
2020	2020 II Semestre	2020 III Trimestre	2020 08	2020-08-07	2Cd7t	derivati diidropiridinici (C08CA)	amlodipina (C08CA01)	norvasc*10mg 14 cpr (043663032) (1332 ) (C08CA01 ) (26-MAY-15 )	19.72	4	112
2020	2020 II Semestre	2020 III Trimestre	2020 08	2020-08-11	271uN	fluorochinoloni (J01MA)	ciprofloxacina (J01MA02)	ciprofloxac.pns*500mg 6cpr (037292024) (3018 ) (J01MA02 ) (11-MAY-09 )	12.26	2	6
2020	2020 II Semestre	2020 III Trimestre	2020 08	2020-08-14	1yBBN	derivati triazolici (J02AC)	fluconazolo (J02AC01)	diflucan*200mg 7 cps (027267095) (4025 ) (J02AC01 ) (01-SEP-00 )	36.52	1	7
2020	2020 II Semestre	2020 III Trimestre	2020 08	2020-08-14	1yBBN	macrolidi (J01FA)	claritromicina (J01FA09)	macladin*500mg 14 cpr riv. (027530118) (0608 ) (J01FA09 ) (01-MAR-99 )	10.35	1	14
2020	2020 II Semestre	2020 III Trimestre	2020 08	2020-08-14	27dR4	antagonisti dell'angiotensina ii, non associati (C09CA)	olmesartan medoxomil (C09CA08)	plaunac*28 cpr riv. 10mg (036025017) (0734 ) (C09CA08 ) (01-DEC-04 )	7.83	1	14
2020	2020 II Semestre	2020 III Trimestre	2020 08	2020-08-14	2B9fW	eparinici (B01AB)	enoxaparina (B01AB05)	clexane*4000ui axa/0,4ml6sir (026966046) (8055 ) (B01AB05 ) (01-MAR-93 )	65.4	2	24
2020	2020 II Semestre	2020 III Trimestre	2020 08	2020-08-18	20W0A	antagonisti dell'angiotensina ii e calcioantagonisti (C09DB)	olmesartan medoxomil e amlodipina (C09DB02)	bivis*40mg/10mg 28cpr (038947242) (0734 ) (C09DB02 ) (23-AUG-11 )	25	2	56
2020	2020 II Semestre	2020 III Trimestre	2020 08	2020-08-18	26k9u	vitamina d ed analoghi (A11CC)	colecalciferolo (A11CC05)	colecal. eg*50000ui/2,5ml 2c (042751065) (1561 ) (A11CC05 ) (22-SEP-17 )	24	2	250
2020	2020 II Semestre	2020 III Trimestre	2020 08	2020-08-19	27BWu	inibitori selettivi della serotonina-ricaptazione (N06AB)	citalopram (N06AB04)	elopram*20mg 28 cpr (028681017) (7184 ) (N06AB04 ) (01-MAR-95 )	25.28	2	56
2020	2020 II Semestre	2020 III Trimestre	2020 08	2020-08-20	24ctO	altri antiepilettici (N03AX)	levetiracetam (N03AX14)	levetirac. myl* 500mg60cp (040329258) (4157 ) (N03AX14 ) (15-MAR-12 )	37.67	1	20
2020	2020 II Semestre	2020 III Trimestre	2020 08	2020-08-20	24ctO	altri farmaci per il trattamento dell'ulcera peptica e della malattia da reflusso gastroesofageo (A02BX)	non applicabile (-3)	gaviscon advance*20bs men (034248171) (3510 ) (A02BX ) (23-MAR-06 )	9.58	2	16
2020	2020 II Semestre	2020 III Trimestre	2020 08	2020-08-20	24ctO	antiaggreganti piastrinici, esclusa l'eparina (B01AC)	acido acetilsalicilico (B01AC06)	ac acsal eg*100mg 30 cpr (042180048) (1561 ) (B01AC06 ) (21-MAR-14 )	2.82	2	60
2020	2020 II Semestre	2020 III Trimestre	2020 08	2020-08-20	27BWu	antagonisti dei recettori alfa-adrenergici (C02CA)	doxazosin (C02CA04)	normothen*4mg 20cpr div. (026818029/1011) (026818029) (4995 ) (C02CA04 ) (01-OCT-89 )	25.44	3	60
2020	2020 II Semestre	2020 III Trimestre	2020 08	2020-08-21	28Cqx	ace-inibitori, non associati (C09AA)	zofenopril (C09AA15)	zopranol*30mg 28 cpr riv. (034789091) (0608 ) (C09AA15 ) (01-DEC-00 )	21.78	2	56
2020	2020 II Semestre	2020 III Trimestre	2020 08	2020-08-21	28Cqx	inibitori della hmg coa reduttasi (C10AA)	atorvastatina (C10AA05)	atorvastatina alt*20mg 30cpr (039996069) (2753 ) (C10AA05 ) (24-APR-12 )	15.92	2	60
2020	2020 II Semestre	2020 III Trimestre	2020 08	2020-08-21	28Cqx	preparati inibenti la formazione di acido urico (M04AA)	allopurinolo (M04AA01)	allopurinolo mol.*30cpr300mg (022441048) (0549 ) (M04AA01 ) (01-JAN-96 )	4.1	2	45
2020	2020 II Semestre	2020 III Trimestre	2020 08	2020-08-22	2ILe7	betabloccanti selettivi e tiazidi (C07BB)	nebivololo e tiazidi (C07BB12)	lobidiur*5mg+12,5mg 28cpr (039181033) (0734 ) (C07BB12 ) (07-MAR-13 )	16.36	2	56
2020	2020 II Semestre	2020 III Trimestre	2020 08	2020-08-22	2ILe7	biguanidi (A10BA)	metformina (A10BA02)	slowmet*500mg 60cpr rp (040629026) (4055 ) (A10BA02 ) (14-OCT-13 )	11.22	2	30
2020	2020 II Semestre	2020 III Trimestre	2020 08	2020-08-25	28vcD	altre sostanze modificatrici dei lipidi (C10AX)	ezetimibe (C10AX09)	ezetimibe eg*10mg 30cpr (044282046) (1561 ) (C10AX09 ) (13-APR-18 )	21.16	1	30
2020	2020 II Semestre	2020 III Trimestre	2020 08	2020-08-25	28vcD	altre sostanze modificatrici dei lipidi (C10AX)	omega-3-trigliceridi inclusi altri esteri e acidi (C10AX06)	omega 3 eg*1000mg 20cps (044916017) (1561 ) (C10AX06 ) (11-DEC-17 )	20.34	2	10
2020	2020 II Semestre	2020 III Trimestre	2020 08	2020-08-25	28vcD	biguanidi (A10BA)	metformina (A10BA02)	metformina pns*500mg 30cpr (040975029) (3018 ) (A10BA02 ) (10-APR-13 )	3.81	3	22.5
2020	2020 II Semestre	2020 III Trimestre	2020 08	2020-08-26	21NdO	ace-inibitori, non associati (C09AA)	ramipril (C09AA05)	ramipril ztv*2,5mg 28cpr div (037692023) (8043 ) (C09AA05 ) (08-JAN-08 )	5.48	2	56
2020	2020 II Semestre	2020 III Trimestre	2020 08	2020-08-26	21NdO	biguanidi (A10BA)	metformina (A10BA02)	metformina tev*850mg 40 cpr (035195332) (0813 ) (A10BA02 ) (01-NOV-02 )	2.53	1	17
2020	2020 II Semestre	2020 III Trimestre	2020 08	2020-08-27	21NdO	dopa e suoi derivati (N04BA)	levodopa ed inibitore della decarbossilasi (N04BA02)	madopar*100+25mg 30 cpr dis (023142058) (0108 ) (N04BA02 ) (01-JUN-95 )	9.42	2	10
2020	2020 II Semestre	2020 III Trimestre	2020 08	2020-08-27	21NdO	inibitori della monoaminoossidasi b (N04BD)	selegilina (N04BD01)	jumex*5mg 50 cpr (025462019) (5330 ) (N04BD01 ) (01-NOV-84 )	15.19	1	50
2020	2020 II Semestre	2020 III Trimestre	2020 08	2020-08-27	25Cee	biguanidi (A10BA)	metformina (A10BA02)	metformina tev*50cpr 500mg (035195217) (0813 ) (A10BA02 ) (11-NOV-10 )	3.94	2	25
2020	2020 II Semestre	2020 III Trimestre	2020 08	2020-08-27	25Cee	sostanze betabloccanti (S01ED)	timololo (S01ED01)	timogel*1mg/g gel oft.30con (037700010) (1321 ) (S01ED01 ) (25-FEB-08 )	24.24	2	60
2020	2020 II Semestre	2020 III Trimestre	2020 08	2020-08-28	24ctO	altri farmaci per il trattamento dell'ulcera peptica e della malattia da reflusso gastroesofageo (A02BX)	non applicabile (-3)	gaviscon advance*20bs men (034248171) (3510 ) (A02BX ) (23-MAR-06 )	9.58	2	16
2020	2020 II Semestre	2020 III Trimestre	2020 08	2020-08-28	24ctO	tiazolidinedioni (A10BG)	pioglitazone (A10BG03)	pioglitazone doc*15mg 28 cpr (040633024) (0898 ) (A10BG03 ) (12-MAR-13 )	20	2	28
2020	2020 II Semestre	2020 III Trimestre	2020 08	2020-08-29	25Cee	sostanze betabloccanti (S01ED)	timololo, associazioni (S01ED51)	imolast*0,005%+0,5% col30mon (041578016) (2519 ) (S01ED51 ) (31-MAR-14 )	28.5	3	90
2020	2020 II Semestre	2020 III Trimestre	2020 08	2020-08-31	26k9u	derivati dell'acido acetico e sostanze correlate (M01AB)	aceclofenac (M01AB16)	gladio*100mg os 30bust. (031220027) (0972 ) (M01AB16 ) (01-JAN-03 )	8.33	1	15
2020	2020 II Semestre	2020 III Trimestre	2020 08	2020-08-31	29jKJ	antagonisti dell'angiotensina ii, non associati (C09CA)	candesartan (C09CA06)	candesartan doc*32mg 28cpr (041341278) (0898 ) (C09CA06 ) (09-MAY-12 )	18.58	2	224
2020	2020 II Semestre	2020 III Trimestre	2020 09	2020-09-01	25qRK	betabloccanti selettivi e tiazidi (C07BB)	nebivololo e tiazidi (C07BB12)	aloneb*5mg/12,5mg 28 cpr (039180031) (0081 ) (C07BB12 ) (04-SEP-13 )	16.36	2	56
2020	2020 II Semestre	2020 III Trimestre	2020 09	2020-09-01	298U3	antagonisti dell'angiotensina ii, non associati (C09CA)	olmesartan medoxomil (C09CA08)	olmetec*28 cpr 10 mg (036027011) (1430 ) (C09CA08 ) (01-FEB-05 )	15.66	2	28
2020	2020 II Semestre	2020 III Trimestre	2020 09	2020-09-01	2Cd7t	derivati diidropiridinici (C08CA)	amlodipina (C08CA01)	norvasc*5mg 28 cpr (043663018) (1332 ) (C08CA01 ) (26-MAY-15 )	11.06	2	56
2020	2020 II Semestre	2020 III Trimestre	2020 09	2020-09-01	2Cd7t	sostanze betabloccanti (S01ED)	timololo (S01ED01)	timogel*1mg/g gel oft.30con (037700010) (1321 ) (S01ED01 ) (25-FEB-08 )	24.24	2	60
2020	2020 II Semestre	2020 III Trimestre	2020 09	2020-09-03	1x7E7	altri antidepressivi (N06AX)	amfebutamone (N06AX12)	elontril*150mg 30cpr rm (037697024) (0200 ) (N06AX12 ) (15-DEC-08 )	64.98	2	30
2020	2020 II Semestre	2020 III Trimestre	2020 09	2020-09-03	1x7E7	antibiotici (A07AA)	rifaximina (A07AA11)	normix*200mg 12 cpr (025300029) (4375 ) (A07AA11 ) (01-JAN-86 )	8.32	1	4
2020	2020 II Semestre	2020 III Trimestre	2020 09	2020-09-03	1yWtx	altri antidepressivi (N06AX)	duloxetina (N06AX21)	cymbalta*30mg 28 cps (036683011) (1277 ) (N06AX21 ) (22-MAR-12 )	24.14	2	28
2020	2020 II Semestre	2020 III Trimestre	2020 09	2020-09-03	1yWtx	antagonisti dell'angiotensina ii e calcioantagonisti (C09DB)	olmesartan medoxomil e amlodipina (C09DB02)	bivis*20mg/5mg 28cpr (038947026) (0734 ) (C09DB02 ) (23-AUG-11 )	23.26	2	56
2020	2020 II Semestre	2020 III Trimestre	2020 09	2020-09-03	29fHl	inibitori dell'hmg coa reduttasi in associazione con altre sostanze modificatrici dei lipidi (C10BA)	rosuvastatina e ezetimibe (C10BA06)	cholecomb*5mg/10mg 30 cps (043496266) (1440 ) (C10BA06 ) (24-JAN-19 )	38.16	2	60
2020	2020 II Semestre	2020 III Trimestre	2020 09	2020-09-04	23BeP	antagonisti dell'angiotensina ii, non associati (C09CA)	candesartan (C09CA06)	candesartan eg*16mg 28cpr (041376310) (1561 ) (C09CA06 ) (09-MAY-12 )	15.1	2	112
2020	2020 II Semestre	2020 III Trimestre	2020 09	2020-09-04	23BeP	antiaggreganti piastrinici, esclusa l'eparina (B01AC)	acido acetilsalicilico (B01AC06)	cardioaspirin*100mg 30cpr (024840074) (0022 ) (B01AC06 ) (01-JUN-96 )	4.7	2	60
2020	2020 II Semestre	2020 III Trimestre	2020 09	2020-09-04	23BeP	inibitori della hmg coa reduttasi (C10AA)	atorvastatina (C10AA05)	atorvastatina via*20mg 30cpr (041443437) (4995 ) (C10AA05 ) (08-MAY-12 )	15.92	2	60
2020	2020 II Semestre	2020 III Trimestre	2020 09	2020-09-05	2303U	ace-inibitori e calcioantagonisti (C09BB)	enalapril e lercanidipina (C09BB02)	coripren*20mg+10mg 28 cpr (038568147) (0107 ) (C09BB02 ) (04-APR-11 )	21.86	2	56
2020	2020 II Semestre	2020 III Trimestre	2020 09	2020-09-05	27dR4	antagonisti dell'angiotensina ii, non associati (C09CA)	olmesartan medoxomil (C09CA08)	plaunac*28 cpr riv. 10mg (036025017) (0734 ) (C09CA08 ) (01-DEC-04 )	7.83	1	14
2020	2020 II Semestre	2020 III Trimestre	2020 09	2020-09-08	21NdO	antagonisti dell'alfa adrenorecettore (G04CA)	tamsulosina (G04CA02)	tamsulosin doc*0,4mg20cpsrm (037007034) (0898 ) (G04CA02 ) (20-JUL-06 )	8.82	2	40
2020	2020 II Semestre	2020 III Trimestre	2020 09	2020-09-08	21NdO	biguanidi (A10BA)	metformina (A10BA02)	metformina tev*850mg 40 cpr (035195332) (0813 ) (A10BA02 ) (01-NOV-02 )	2.53	1	17
2020	2020 II Semestre	2020 III Trimestre	2020 09	2020-09-09	207jY	antagonisti dell'angiotensina ii, non associati (C09CA)	irbesartan (C09CA04)	karvea*300mg 28 cpr (033263070) (8055 ) (C09CA04 ) (01-FEB-98 )	23.46	2	112
2020	2020 II Semestre	2020 III Trimestre	2020 09	2020-09-09	21jEG	antagonisti dell'angiotensina ii, non associati (C09CA)	irbesartan (C09CA04)	aprovel*28 cpr 300 mg (033264072) (8055 ) (C09CA04 ) (01-FEB-98 )	22.46	2	112
2020	2020 II Semestre	2020 III Trimestre	2020 09	2020-09-09	21jEG	biguanidi (A10BA)	metformina (A10BA02)	glucophage unidie*1000mg 60c (040628063) (0794 ) (A10BA02 ) (09-JUN-14 )	11.22	2	60
2020	2020 II Semestre	2020 III Trimestre	2020 09	2020-09-09	21jEG	inibitori della hmg coa reduttasi (C10AA)	atorvastatina (C10AA05)	atorvastatina via*20mg 30cpr (041443437) (4995 ) (C10AA05 ) (08-MAY-12 )	15.92	2	60
2020	2020 II Semestre	2020 III Trimestre	2020 09	2020-09-09	21jEG	vitamina d ed analoghi (A11CC)	colecalciferolo (A11CC05)	dibase*25000ui/2,5ml os2con (036635098) (0972 ) (A11CC05 ) (04-APR-16 )	16.2	2	125
2020	2020 II Semestre	2020 III Trimestre	2020 09	2020-09-09	22d3b	bloccanti dei recettori alfa- e beta-adrenergici (C07AG)	carvedilolo (C07AG02)	dilatrend*25mg 30cpr div. (027604014) (3827 ) (C07AG02 ) (01-APR-93 )	15.12	2	40
2020	2020 II Semestre	2020 III Trimestre	2020 09	2020-09-11	20W0A	antiaggreganti piastrinici, esclusa l'eparina (B01AC)	acido acetilsalicilico (B01AC06)	cardioaspirin*100mg 30cpr (024840074) (0022 ) (B01AC06 ) (01-JUN-96 )	4.7	2	60
2020	2020 II Semestre	2020 III Trimestre	2020 09	2020-09-11	20W0A	inibitori della hmg coa reduttasi (C10AA)	simvastatina (C10AA01)	sivastin*10mg 20cpr riv. (027208014) (4375 ) (C10AA01 ) (01-MAY-89 )	8.82	2	13.334
2020	2020 II Semestre	2020 III Trimestre	2020 09	2020-09-16	24ctO	inibitori dell'hmg coa reduttasi in associazione con altre sostanze modificatrici dei lipidi (C10BA)	rosuvastatina e ezetimibe (C10BA06)	cholecomb*20mg/10mg 30 cps (043496102) (1440 ) (C10BA06 ) (17-APR-18 )	50.88	2	60
2020	2020 II Semestre	2020 III Trimestre	2020 09	2020-09-16	25DMN	ace-inibitori e calcioantagonisti (C09BB)	ramipril e amlodipina (C09BB07)	ramantal*5+5mg 28cps (043313028) (7091 ) (C09BB07 ) (02-DEC-15 )	14.58	2	56
2020	2020 II Semestre	2020 III Trimestre	2020 09	2020-09-16	25DMN	altri antidepressivi (N06AX)	amfebutamone (N06AX12)	wellbutrin*150mg 30cpr rm (037685029) (0200 ) (N06AX12 ) (15-DEC-08 )	64.98	2	30
2020	2020 II Semestre	2020 III Trimestre	2020 09	2020-09-16	25DMN	inibitori selettivi della serotonina-ricaptazione (N06AB)	citalopram (N06AB04)	citalopram san*20mg 28 cpr (038238061) (1392 ) (N06AB04 ) (06-APR-10 )	13.6	2	56
2020	2020 II Semestre	2020 III Trimestre	2020 09	2020-09-18	24ctO	altri antiepilettici (N03AX)	levetiracetam (N03AX14)	levetirac. ate*500mg 60cpr (040534063) (2753 ) (N03AX14 ) (11-OCT-12 )	37.67	1	20
2020	2020 II Semestre	2020 III Trimestre	2020 09	2020-09-18	24ctO	altri antiepilettici (N03AX)	levetiracetam (N03AX14)	levetirac. myl* 500mg60cp (040329258) (4157 ) (N03AX14 ) (15-MAR-12 )	37.67	1	20
2020	2020 II Semestre	2020 III Trimestre	2020 09	2020-09-19	1wh7Y	biguanidi (A10BA)	metformina (A10BA02)	glucophage unidie*1000mg 60c (040628063) (0794 ) (A10BA02 ) (09-JUN-14 )	11.22	2	60
2020	2020 II Semestre	2020 III Trimestre	2020 09	2020-09-19	1wh7Y	inibitori della hmg coa reduttasi (C10AA)	atorvastatina (C10AA05)	torvast*40mg 30 cpr (033007067) (4995 ) (C10AA05 ) (01-MAR-04 )	25.06	2	120
2020	2020 II Semestre	2020 III Trimestre	2020 09	2020-09-21	29fHl	associazioni di penicilline, inclusi gli inibitori delle beta-lattamasi (J01CR)	amoxicillina ed inibitori enzimatici (J01CR02)	augmentin*875mg+125mg 12cpr (026089019) (0200 ) (J01CR02 ) (01-OCT-87 )	10.2	1	7
2020	2020 II Semestre	2020 III Trimestre	2020 09	2020-09-21	29fHl	derivati dell'acido propionico (M01AE)	ibuprofene (M01AE01)	brufen*600mg 30cpr (022593216) (2322 ) (M01AE01 ) (23-AUG-06 )	6.77	1	15
2020	2020 II Semestre	2020 III Trimestre	2020 09	2020-09-22	22d3b	associazioni di penicilline, inclusi gli inibitori delle beta-lattamasi (J01CR)	amoxicillina ed inibitori enzimatici (J01CR02)	clavulin*875+125mg 12cpr riv (026138139) (0200 ) (J01CR02 ) (01-SEP-95 )	7.9	1	7
2020	2020 II Semestre	2020 III Trimestre	2020 09	2020-09-22	28vcD	altre sostanze modificatrici dei lipidi (C10AX)	ezetimibe (C10AX09)	ezetimibe eg*10mg 30cpr (044282046) (1561 ) (C10AX09 ) (13-APR-18 )	21.16	1	30
2020	2020 II Semestre	2020 III Trimestre	2020 09	2020-09-22	28vcD	altre sostanze modificatrici dei lipidi (C10AX)	omega-3-trigliceridi inclusi altri esteri e acidi (C10AX06)	omega 3 eg*1000mg 20cps (044916017) (1561 ) (C10AX06 ) (11-DEC-17 )	20.34	2	10
2020	2020 II Semestre	2020 III Trimestre	2020 09	2020-09-23	24gjd	macrolidi (J01FA)	azitromicina (J01FA10)	azitromicina ztv*500mg 3cpr (038667022) (8043 ) (J01FA10 ) (14-JUN-10 )	6.32	1	5
2020	2020 II Semestre	2020 III Trimestre	2020 09	2020-09-23	27dRM	antagonisti dell'angiotensina ii, non associati (C09CA)	olmesartan medoxomil (C09CA08)	olpress*28 cpr 20 mg (036026060) (0734 ) (C09CA08 ) (01-DEC-04 )	20.34	2	56
2020	2020 II Semestre	2020 III Trimestre	2020 09	2020-09-24	207jY	antagonisti dell'angiotensina ii, non associati (C09CA)	valsartan (C09CA03)	valsartan eg*320mg 28cpr (040782219) (1561 ) (C09CA03 ) (11-NOV-11 )	20	2	224
2020	2020 II Semestre	2020 III Trimestre	2020 09	2020-09-24	26Ety	fibrati (C10AB)	fenofibrato (C10AB05)	fenofibrato eg*145mg 30cpr (043837018) (1561 ) (C10AB05 ) (04-APR-16 )	13.54	2	43.5
2020	2020 II Semestre	2020 III Trimestre	2020 09	2020-09-29	2303U	ormoni tiroidei (H03AA)	levotiroxina sodica (H03AA01)	eutirox*100mcg 50cpr (024402137) (2392 ) (H03AA01 ) (01-FEB-99 )	5.22	2	66.666
2020	2020 II Semestre	2020 III Trimestre	2020 09	2020-09-29	23BeP	associazioni di penicilline, inclusi gli inibitori delle beta-lattamasi (J01CR)	amoxicillina ed inibitori enzimatici (J01CR02)	augmentin*875mg+125mg 12cpr (026089019) (0200 ) (J01CR02 ) (01-OCT-87 )	10.2	1	7
2020	2020 II Semestre	2020 III Trimestre	2020 09	2020-09-29	27BWu	antagonisti dell'angiotensina ii e diuretici (C09DA)	candesartan e diuretici (C09DA06)	blopresid*32/12,5 28cpr (034187233) (3827 ) (C09DA06 ) (23-OCT-09 )	24.86	2	56
2020	2020 II Semestre	2020 III Trimestre	2020 09	2020-09-29	27BWu	derivati diidropiridinici (C08CA)	nifedipina (C08CA05)	adalat crono*30mg 14cpr rm (027980010) (0022 ) (C08CA05 ) (01-APR-92 )	13.54	2	28
2020	2020 II Semestre	2020 III Trimestre	2020 09	2020-09-30	26k9u	derivati dell'acido propionico (M01AE)	ibuprofene (M01AE01)	brufen*600mg 30 cpr (041240019) (2696 ) (M01AE01 ) (24-MAY-13 )	6.77	1	15
2020	2020 II Semestre	2020 III Trimestre	2020 09	2020-09-30	26k9u	glicocorticoidi (H02AB)	betametasone (H02AB01)	bentelan*1mg 10 cpr eff. (019655051) (4375 ) (H02AB01 ) (01-JAN-96 )	5.46	2	13.334
2020	2020 II Semestre	2020 IV Trimestre	2020 10	2020-10-06	24ctO	altri farmaci per il trattamento dell'ulcera peptica e della malattia da reflusso gastroesofageo (A02BX)	non applicabile (-3)	gaviscon advance*20bs men (034248171) (3510 ) (A02BX ) (23-MAR-06 )	9.58	2	16
2020	2020 II Semestre	2020 IV Trimestre	2020 10	2020-10-06	24ctO	tiazolidinedioni (A10BG)	pioglitazone (A10BG03)	pioglitazone doc*15mg 28 cpr (040633024) (0898 ) (A10BG03 ) (12-MAR-13 )	20	2	28
2020	2020 II Semestre	2020 IV Trimestre	2020 10	2020-10-07	21NdO	ace-inibitori, non associati (C09AA)	ramipril (C09AA05)	ramipril ztv*2,5mg 28cpr div (037692023) (8043 ) (C09AA05 ) (08-JAN-08 )	5.48	2	56
2020	2020 II Semestre	2020 IV Trimestre	2020 10	2020-10-07	21NdO	antagonisti dell'alfa adrenorecettore (G04CA)	tamsulosina (G04CA02)	tamsulosin doc*0,4mg20cpsrm (037007034) (0898 ) (G04CA02 ) (20-JUL-06 )	8.82	2	40
2020	2020 II Semestre	2020 IV Trimestre	2020 10	2020-10-07	21NdO	dopa e suoi derivati (N04BA)	levodopa ed inibitore della decarbossilasi (N04BA02)	madopar*100+25mg 30 cpr dis (023142058) (0108 ) (N04BA02 ) (01-JUN-95 )	9.42	2	10
2020	2020 II Semestre	2020 IV Trimestre	2020 10	2020-10-07	21NdO	inibitori della monoaminoossidasi b (N04BD)	selegilina (N04BD01)	jumex*5mg 50 cpr (025462019) (5330 ) (N04BD01 ) (01-NOV-84 )	15.19	1	50
2020	2020 II Semestre	2020 IV Trimestre	2020 10	2020-10-07	28vcD	biguanidi (A10BA)	metformina (A10BA02)	metformina doc*500mg 30cpr (047302017) (0898 ) (A10BA02 ) (29-MAY-20 )	3.81	3	22.5
2020	2020 II Semestre	2020 IV Trimestre	2020 10	2020-10-08	20ixR	antagonisti dell'alfa adrenorecettore (G04CA)	alfuzosina (G04CA01)	xatral*2,5mg 30 cpr (027314018) (8055 ) (G04CA01 ) (01-MAR-91 )	19.34	2	20
2020	2020 II Semestre	2020 IV Trimestre	2020 10	2020-10-08	20ixR	preparati inibenti la formazione di acido urico (M04AA)	allopurinolo (M04AA01)	zyloric*300mg 30cpr div. (021259027) (7046 ) (M04AA01 ) (01-FEB-79 )	2.92	1	22.5
2020	2020 II Semestre	2020 IV Trimestre	2020 10	2020-10-09	1yBBN	derivati dell'acido acetico e sostanze correlate (M01AB)	ketorolac (M01AB15)	toradol*30mg/ml in 3f (027253020) (0107 ) (M01AB15 ) (01-OCT-90 )	4.06	1	3
2020	2020 II Semestre	2020 IV Trimestre	2020 10	2020-10-09	1yBBN	inibitori della pompa acida (A02BC)	pantoprazolo (A02BC02)	pantoprazolo arp*20mg 28cpr (038842050) (3773 ) (A02BC02 ) (02-JUL-19 )	5.92	1	14
2020	2020 II Semestre	2020 IV Trimestre	2020 10	2020-10-09	20W0A	antagonisti dell'angiotensina ii e calcioantagonisti (C09DB)	olmesartan medoxomil e amlodipina (C09DB02)	bivis*40mg/10mg 28cpr (038947242) (0734 ) (C09DB02 ) (23-AUG-11 )	25	2	56
2020	2020 II Semestre	2020 IV Trimestre	2020 10	2020-10-09	20W0A	inibitori della hmg coa reduttasi (C10AA)	simvastatina (C10AA01)	sivastin*10mg 20cpr riv. (027208014) (4375 ) (C10AA01 ) (01-MAY-89 )	8.82	2	13.334
2020	2020 II Semestre	2020 IV Trimestre	2020 10	2020-10-10	22BX9	betabloccanti selettivi e tiazidi (C07BB)	nebivololo e tiazidi (C07BB12)	nebiv/hct eg*5/25mg 28cpr (044321281) (1561 ) (C07BB12 ) (01-AUG-17 )	11.94	2	56
2020	2020 II Semestre	2020 IV Trimestre	2020 10	2020-10-12	2303U	biguanidi (A10BA)	metformina (A10BA02)	glucophage unidie*1000mg 60c (040628063) (0794 ) (A10BA02 ) (09-JUN-14 )	5.61	1	30
2020	2020 II Semestre	2020 IV Trimestre	2020 10	2020-10-13	249h9	macrolidi (J01FA)	azitromicina (J01FA10)	azitromicina pns*500mg 3 cpr (039509017) (3018 ) (J01FA10 ) (28-MAR-11 )	6.32	1	5
2020	2020 II Semestre	2020 IV Trimestre	2020 10	2020-10-14	1yH6w	derivati dell'acido acetico e sostanze correlate (M01AB)	diclofenac (M01AB05)	dicloreum*75mg/3ml im 6 f (024515076) (4375 ) (M01AB05 ) (01-SEP-83 )	6.42	2	9
2020	2020 II Semestre	2020 IV Trimestre	2020 10	2020-10-14	22xP7	derivati dell'acido acetico e sostanze correlate (M01AB)	diclofenac (M01AB05)	dicloreum *150mg 20cps r.p. (024515114) (4375 ) (M01AB05 ) (01-JUL-98 )	24.78	2	60
2020	2020 II Semestre	2020 IV Trimestre	2020 10	2020-10-14	22xP7	ormoni tiroidei (H03AA)	levotiroxina sodica (H03AA01)	eutirox*25mcg 50cpr (024402048) (2392 ) (H03AA01 ) (01-NOV-02 )	2.47	1	8.333
2020	2020 II Semestre	2020 IV Trimestre	2020 10	2020-10-14	22xP7	ormoni tiroidei (H03AA)	levotiroxina sodica (H03AA01)	eutirox*50mcg 50cpr (024402125) (2392 ) (H03AA01 ) (01-FEB-99 )	2.47	1	16.667
2020	2020 II Semestre	2020 IV Trimestre	2020 10	2020-10-14	22xP7	vitamina d ed analoghi (A11CC)	colecalciferolo (A11CC05)	colecal. eg*10000ui gtt10ml (042751014) (1561 ) (A11CC05 ) (12-JAN-15 )	9	2	250
2020	2020 II Semestre	2020 IV Trimestre	2020 10	2020-10-15	23BeP	altri antibatterici (J01XX)	fosfomicina (J01XX01)	monuril*ad 3g os 2 bust. (025680024) (7158 ) (J01XX01 ) (02-DEC-03 )	22.72	2	4
2020	2020 II Semestre	2020 IV Trimestre	2020 10	2020-10-15	24Fiw	betabloccanti selettivi (C07AB)	nebivololo (C07AB12)	nobistar*5mg 28 cpr (035780030) (0081 ) (C07AB12 ) (23-MAY-14 )	12.2	2	56
2020	2020 II Semestre	2020 IV Trimestre	2020 10	2020-10-15	24Fiw	biguanidi (A10BA)	metformina (A10BA02)	slowmet*500mg 60cpr rp (040629026) (4055 ) (A10BA02 ) (14-OCT-13 )	5.61	1	15
2020	2020 II Semestre	2020 IV Trimestre	2020 10	2020-10-16	1x7E7	acido aminosalicilico ed analoghi (A07EC)	mesalazina (A07EC02)	asacol*800mg 60cpr gastr. (026416317) (0051 ) (A07EC02 ) (29-AUG-07 )	25.29	1	32
2020	2020 II Semestre	2020 IV Trimestre	2020 10	2020-10-16	1x7E7	altri antidepressivi (N06AX)	amfebutamone (N06AX12)	elontril*150mg 30cpr rm (037697024) (0200 ) (N06AX12 ) (15-DEC-08 )	64.98	2	30
2020	2020 II Semestre	2020 IV Trimestre	2020 10	2020-10-16	1x7E7	antibiotici (A07AA)	rifaximina (A07AA11)	normix*200mg 12 cpr (025300029) (4375 ) (A07AA11 ) (01-JAN-86 )	16.64	2	8
2020	2020 II Semestre	2020 IV Trimestre	2020 10	2020-10-16	2ILe7	betabloccanti selettivi e tiazidi (C07BB)	nebivololo e tiazidi (C07BB12)	lobidiur*5mg+12,5mg 28cpr (039181033) (0734 ) (C07BB12 ) (07-MAR-13 )	16.36	2	56
2020	2020 II Semestre	2020 IV Trimestre	2020 10	2020-10-16	2ILe7	biguanidi (A10BA)	metformina (A10BA02)	slowmet*500mg 60cpr rp (040629026) (4055 ) (A10BA02 ) (14-OCT-13 )	11.22	2	30
2020	2020 II Semestre	2020 IV Trimestre	2020 10	2020-10-19	1yBBN	altri antiepilettici (N03AX)	pregabalin (N03AX16)	lyrica*75mg 14 cps (036476113) (4995 ) (N03AX16 ) (22-SEP-05 )	14.78	2	7
2020	2020 II Semestre	2020 IV Trimestre	2020 10	2020-10-19	26k9u	bifosfonati, associazioni (M05BB)	acido alendronico e colecalciferolo (M05BB03)	fosavance*70mg/5600ui 4cpr (036845079) (7001 ) (M05BB03 ) (07-MAY-08 )	17.1	1	28
2020	2020 II Semestre	2020 IV Trimestre	2020 10	2020-10-19	26k9u	derivati dell'acido acetico e sostanze correlate (M01AB)	aceclofenac (M01AB16)	gladio*100mg 40cpr riv. (031220015) (0972 ) (M01AB16 ) (01-JAN-03 )	10.57	1	20
2020	2020 II Semestre	2020 IV Trimestre	2020 10	2020-10-19	26k9u	glicocorticoidi (H02AB)	betametasone (H02AB01)	bentelan*4mg/2ml imiv 3f (019655152) (4375 ) (H02AB01 ) (01-JAN-77 )	3.32	1	8
2020	2020 II Semestre	2020 IV Trimestre	2020 10	2020-10-21	1y7zG	ace-inibitori e calcioantagonisti (C09BB)	ramipril e amlodipina (C09BB07)	icomb*10mg/10mg 30cps (042384103) (4025 ) (C09BB07 ) (19-DEC-14 )	34.98	3	90
2020	2020 II Semestre	2020 IV Trimestre	2020 10	2020-10-21	1y7zG	antiaggreganti piastrinici, esclusa l'eparina (B01AC)	acido acetilsalicilico (B01AC06)	cardirene*75mg os 30bust. (028717041) (8055 ) (B01AC06 ) (01-MAR-01 )	4.64	2	60
2020	2020 II Semestre	2020 IV Trimestre	2020 10	2020-10-21	1y7zG	inibitori della hmg coa reduttasi (C10AA)	rosuvastatina (C10AA07)	crestor*5mg 28 cpr (035885502) (0045 ) (C10AA07 ) (21-OCT-05 )	14.7	2	28
2020	2020 II Semestre	2020 IV Trimestre	2020 10	2020-10-21	21NdO	dopa e suoi derivati (N04BA)	levodopa ed inibitore della decarbossilasi (N04BA02)	madopar*100+25mg 30 cpr dis (023142058) (0108 ) (N04BA02 ) (01-JUN-95 )	9.42	2	10
2020	2020 II Semestre	2020 IV Trimestre	2020 10	2020-10-23	22d3b	bloccanti dei recettori alfa- e beta-adrenergici (C07AG)	carvedilolo (C07AG02)	dilatrend*25mg 30cpr div. (027604014) (3827 ) (C07AG02 ) (01-APR-93 )	15.12	2	40
2020	2020 II Semestre	2020 IV Trimestre	2020 10	2020-10-23	28vcD	altre sostanze modificatrici dei lipidi (C10AX)	ezetimibe (C10AX09)	ezetimibe eg*10mg 30cpr (044282046) (1561 ) (C10AX09 ) (13-APR-18 )	21.16	1	30
2020	2020 II Semestre	2020 IV Trimestre	2020 10	2020-10-23	28vcD	altre sostanze modificatrici dei lipidi (C10AX)	omega-3-trigliceridi inclusi altri esteri e acidi (C10AX06)	omega 3 eg*1000mg 20cps (044916017) (1561 ) (C10AX06 ) (11-DEC-17 )	20.34	2	10
2020	2020 II Semestre	2020 IV Trimestre	2020 10	2020-10-23	28vcD	biguanidi (A10BA)	metformina (A10BA02)	metformina pns*500mg 30cpr (040975029) (3018 ) (A10BA02 ) (10-APR-13 )	3.81	3	22.5
2020	2020 II Semestre	2020 IV Trimestre	2020 10	2020-10-23	29ABu	antagonisti dell'angiotensina ii e diuretici (C09DA)	olmesartan medoxomil e diuretici (C09DA08)	olmegan*20+12,5mg 28 cpr (037110020) (1430 ) (C09DA08 ) (22-FEB-07 )	18.66	2	56
2020	2020 II Semestre	2020 IV Trimestre	2020 10	2020-10-23	29ABu	ormoni tiroidei (H03AA)	levotiroxina sodica (H03AA01)	eutirox*100mcg 50cpr (024402137) (2392 ) (H03AA01 ) (01-FEB-99 )	5.22	2	66.666
2020	2020 II Semestre	2020 IV Trimestre	2020 10	2020-10-24	2D9Qz	biguanidi (A10BA)	metformina (A10BA02)	zuglimet*500mg 30cpr riv. (038257022) (8043 ) (A10BA02 ) (30-APR-09 )	7.62	6	45
2020	2020 II Semestre	2020 IV Trimestre	2020 10	2020-10-25	2303U	inibitori della hmg coa reduttasi (C10AA)	atorvastatina (C10AA05)	totalip 20*30 cpr 20 mg (033006040) (0608 ) (C10AA05 ) (01-MAR-04 )	21.02	2	60
2020	2020 II Semestre	2020 IV Trimestre	2020 10	2020-10-26	24ctO	altri antiepilettici (N03AX)	levetiracetam (N03AX14)	levetirac. myl* 500mg60cp (040329258) (4157 ) (N03AX14 ) (15-MAR-12 )	75.34	2	40
2020	2020 II Semestre	2020 IV Trimestre	2020 10	2020-10-26	24ctO	altri farmaci per il trattamento dell'ulcera peptica e della malattia da reflusso gastroesofageo (A02BX)	non applicabile (-3)	gaviscon advance*20bs men (034248171) (3510 ) (A02BX ) (23-MAR-06 )	9.58	2	16
2020	2020 II Semestre	2020 IV Trimestre	2020 10	2020-10-26	24ctO	antiaggreganti piastrinici, esclusa l'eparina (B01AC)	acido acetilsalicilico (B01AC06)	ac acsal eg*100mg 30 cpr (042180048) (1561 ) (B01AC06 ) (21-MAR-14 )	2.82	2	60
2020	2020 II Semestre	2020 IV Trimestre	2020 10	2020-10-26	24ctO	biguanidi (A10BA)	metformina (A10BA02)	metformina pns*1000mg 60cpr (040975106) (3018 ) (A10BA02 ) (16-APR-13 )	7.28	2	60
2020	2020 II Semestre	2020 IV Trimestre	2020 10	2020-10-26	24ctO	inibitori dell'hmg coa reduttasi in associazione con altre sostanze modificatrici dei lipidi (C10BA)	rosuvastatina e ezetimibe (C10BA06)	cholecomb*20mg/10mg 30 cps (043496102) (1440 ) (C10BA06 ) (17-APR-18 )	50.88	2	60
2020	2020 II Semestre	2020 IV Trimestre	2020 10	2020-10-26	24ctO	preparati inibenti la formazione di acido urico (M04AA)	allopurinolo (M04AA01)	allopurinolo mol.*30cpr300mg (022441048) (0549 ) (M04AA01 ) (01-JAN-96 )	2.05	1	22.5
2020	2020 II Semestre	2020 IV Trimestre	2020 10	2020-10-26	24ctO	tiazolidinedioni (A10BG)	pioglitazone (A10BG03)	pioglitazone doc*30mg 28 cpr (040633125) (0898 ) (A10BG03 ) (12-MAR-13 )	30	2	56
2020	2020 II Semestre	2020 IV Trimestre	2020 10	2020-10-28	23BeP	antagonisti dell'angiotensina ii, non associati (C09CA)	candesartan (C09CA06)	candesartan doc*16mg 28cpr (041341191) (0898 ) (C09CA06 ) (09-MAY-12 )	15.1	2	112
2020	2020 II Semestre	2020 IV Trimestre	2020 10	2020-10-28	23BeP	antiaggreganti piastrinici, esclusa l'eparina (B01AC)	acido acetilsalicilico (B01AC06)	cardioaspirin*100mg 30cpr (024840074) (0022 ) (B01AC06 ) (01-JUN-96 )	4.7	2	60
2020	2020 II Semestre	2020 IV Trimestre	2020 10	2020-10-28	24ctO	fibrati (C10AB)	fenofibrato (C10AB05)	fenofibrato eg*145mg 30cpr (043837018) (1561 ) (C10AB05 ) (04-APR-16 )	13.54	2	43.5
2020	2020 II Semestre	2020 IV Trimestre	2020 10	2020-10-28	28Cqx	ace-inibitori, non associati (C09AA)	zofenopril (C09AA15)	zopranol*30mg 28 cpr riv. (034789091) (0608 ) (C09AA15 ) (01-DEC-00 )	21.78	2	56
2020	2020 II Semestre	2020 IV Trimestre	2020 10	2020-10-28	28Cqx	inibitori della hmg coa reduttasi (C10AA)	atorvastatina (C10AA05)	atorvastatina krk*20mg 30cpr (040899142) (0035 ) (C10AA05 ) (04-MAR-15 )	15.92	2	60
2020	2020 II Semestre	2020 IV Trimestre	2020 10	2020-10-28	29fHl	inibitori dell'hmg coa reduttasi in associazione con altre sostanze modificatrici dei lipidi (C10BA)	rosuvastatina e ezetimibe (C10BA06)	cholecomb*5mg/10mg 30 cps (043496266) (1440 ) (C10BA06 ) (24-JAN-19 )	38.16	2	60
2020	2020 II Semestre	2020 IV Trimestre	2020 10	2020-10-29	207jY	antagonisti dell'angiotensina ii, non associati (C09CA)	valsartan (C09CA03)	valsartan eg*320mg 28cpr (040782219) (1561 ) (C09CA03 ) (11-NOV-11 )	20	2	224
2020	2020 II Semestre	2020 IV Trimestre	2020 10	2020-10-30	20ixR	glicocorticoidi (H02AB)	prednisone (H02AB07)	deltacortene*25mg 10cpr (010089035) (0794 ) (H02AB07 ) (01-JAN-96 )	5.87	1	25
2020	2020 II Semestre	2020 IV Trimestre	2020 10	2020-10-31	1yBBN	derivati dell'acido acetico e sostanze correlate (M01AB)	diclofenac (M01AB05)	dicloreum*75mg/3ml im 6 f (024515076) (4375 ) (M01AB05 ) (01-SEP-83 )	3.21	1	4.5
2020	2020 II Semestre	2020 IV Trimestre	2020 10	2020-10-31	1yBBN	glicocorticoidi (H02AB)	desametasone (H02AB02)	soldesam*8mg/2ml im iv 3f (019499084) (1040 ) (H02AB02 ) (01-JAN-00 )	4.79	1	16
2020	2020 II Semestre	2020 IV Trimestre	2020 11	2020-11-03	25h7L	antagonisti dell'angiotensina ii, non associati (C09CA)	valsartan (C09CA03)	tareg*40mg 14cpr riv. (033178260) (0114 ) (C09CA03 ) (12-APR-13 )	16.92	4	8
2020	2020 II Semestre	2020 IV Trimestre	2020 11	2020-11-03	25h7L	antiaggreganti piastrinici, esclusa l'eparina (B01AC)	clopidogrel (B01AC04)	plavix*75mg 28 cpr riv. (034128013) (8055 ) (B01AC04 ) (01-DEC-00 )	36.7	2	56
2020	2020 II Semestre	2020 IV Trimestre	2020 11	2020-11-03	25h7L	inibitori dell'hmg coa reduttasi in associazione con altre sostanze modificatrici dei lipidi (C10BA)	rosuvastatina e ezetimibe (C10BA06)	cholecomb*20mg/10mg 30 cps (043496102) (1440 ) (C10BA06 ) (17-APR-18 )	50.88	2	60
2020	2020 II Semestre	2020 IV Trimestre	2020 11	2020-11-03	271uN	macrolidi (J01FA)	azitromicina (J01FA10)	zitromax*500mg 3 cpr (027860042) (4025 ) (J01FA10 ) (01-SEP-92 )	15.64	2	10
2020	2020 II Semestre	2020 IV Trimestre	2020 11	2020-11-03	27BWu	antagonisti dell'angiotensina ii e diuretici (C09DA)	candesartan e diuretici (C09DA06)	blopresid*32/12,5 28cpr (034187233) (3827 ) (C09DA06 ) (23-OCT-09 )	24.86	2	56
2020	2020 II Semestre	2020 IV Trimestre	2020 11	2020-11-03	27BWu	derivati diidropiridinici (C08CA)	nifedipina (C08CA05)	adalat crono*30mg 14cpr rm (027980010) (0022 ) (C08CA05 ) (01-APR-92 )	13.54	2	28
2020	2020 II Semestre	2020 IV Trimestre	2020 11	2020-11-03	27BWu	inibitori selettivi della serotonina-ricaptazione (N06AB)	citalopram (N06AB04)	elopram*20mg 28 cpr (028681017) (7184 ) (N06AB04 ) (01-MAR-95 )	25.28	2	56
2020	2020 II Semestre	2020 IV Trimestre	2020 11	2020-11-03	2Cd7t	ace-inibitori, non associati (C09AA)	perindopril (C09AA04)	perindopril san*4mg 30cpr (038764078) (1392 ) (C09AA04 ) (23-JUN-09 )	14.28	2	60
2020	2020 II Semestre	2020 IV Trimestre	2020 11	2020-11-03	2Cd7t	sostanze betabloccanti (S01ED)	timololo (S01ED01)	timogel*1mg/g gel oft.30con (037700010) (1321 ) (S01ED01 ) (25-FEB-08 )	48.48	4	120
2020	2020 II Semestre	2020 IV Trimestre	2020 11	2020-11-04	27BWu	antagonisti dei recettori alfa-adrenergici (C02CA)	doxazosin (C02CA04)	normothen*4mg 20cpr div. (026818029/1011) (026818029) (4995 ) (C02CA04 ) (01-OCT-89 )	25.44	3	60
2020	2020 II Semestre	2020 IV Trimestre	2020 11	2020-11-05	1wh7Y	biguanidi (A10BA)	metformina (A10BA02)	glucophage unidie*1000mg 60c (040628063) (0794 ) (A10BA02 ) (09-JUN-14 )	11.22	2	60
2020	2020 II Semestre	2020 IV Trimestre	2020 11	2020-11-06	21jEG	antagonisti dell'angiotensina ii, non associati (C09CA)	irbesartan (C09CA04)	aprovel*28 cpr 300 mg (033264072) (8055 ) (C09CA04 ) (01-FEB-98 )	22.46	2	112
2020	2020 II Semestre	2020 IV Trimestre	2020 11	2020-11-06	21jEG	biguanidi (A10BA)	metformina (A10BA02)	glucophage unidie*1000mg 60c (040628063) (0794 ) (A10BA02 ) (09-JUN-14 )	11.22	2	60
2020	2020 II Semestre	2020 IV Trimestre	2020 11	2020-11-06	21jEG	inibitori della hmg coa reduttasi (C10AA)	atorvastatina (C10AA05)	atorvastatina via*20mg 30cpr (041443437) (4995 ) (C10AA05 ) (08-MAY-12 )	15.92	2	60
2020	2020 II Semestre	2020 IV Trimestre	2020 11	2020-11-06	21jEG	vitamina d ed analoghi (A11CC)	colecalciferolo (A11CC05)	lampard*25000ui/2,5ml 2cont (044774038) (4157 ) (A11CC05 ) (12-JUL-17 )	14	2	125
2020	2020 II Semestre	2020 IV Trimestre	2020 11	2020-11-07	24ctO	ace inibitori, altre associazioni (C09BX)	perindopril e bisoprololo (C09BX02)	cosyrel*5/5mg 30cpr riv (044256028) (1440 ) (C09BX02 ) (31-AUG-17 )	19.92	2	60
2020	2020 II Semestre	2020 IV Trimestre	2020 11	2020-11-07	24ctO	altri farmaci per il trattamento dell'ulcera peptica e della malattia da reflusso gastroesofageo (A02BX)	non applicabile (-3)	gaviscon advance*20bs men (034248171) (3510 ) (A02BX ) (23-MAR-06 )	9.58	2	16
2020	2020 II Semestre	2020 IV Trimestre	2020 11	2020-11-09	298U3	antagonisti dell'angiotensina ii, non associati (C09CA)	olmesartan medoxomil (C09CA08)	olmetec*28 cpr 10 mg (036027011) (1430 ) (C09CA08 ) (01-FEB-05 )	15.66	2	28
2020	2020 II Semestre	2020 IV Trimestre	2020 11	2020-11-09	2B9fW	gas per uso medico (V03AN)	ossigeno (V03AN01)	ossigeno mci*200bar 14lt vr (039110287) (5946 ) (V03AN01 ) (07-JUL-10 )	29.78	1
2020	2020 II Semestre	2020 IV Trimestre	2020 11	2020-11-10	25qRK	betabloccanti selettivi e tiazidi (C07BB)	nebivololo e tiazidi (C07BB12)	aloneb*5mg/12,5mg 28 cpr (039180031) (0081 ) (C07BB12 ) (04-SEP-13 )	16.36	2	56
2020	2020 II Semestre	2020 IV Trimestre	2020 11	2020-11-10	27dR4	antagonisti dell'angiotensina ii, non associati (C09CA)	olmesartan medoxomil (C09CA08)	plaunac*28 cpr riv. 10mg (036025017) (0734 ) (C09CA08 ) (01-DEC-04 )	15.66	2	28
2020	2020 II Semestre	2020 IV Trimestre	2020 11	2020-11-11	2303U	derivati dell'acido acetico e sostanze correlate (M01AB)	ketorolac (M01AB15)	toradol*30mg/ml in 3f (027253020) (0107 ) (M01AB15 ) (01-OCT-90 )	4.06	1	3
2020	2020 II Semestre	2020 IV Trimestre	2020 11	2020-11-12	1wh7Y	inibitori della hmg coa reduttasi (C10AA)	atorvastatina (C10AA05)	torvast*40mg 30 cpr (033007067) (4995 ) (C10AA05 ) (01-MAR-04 )	25.06	2	120
2020	2020 II Semestre	2020 IV Trimestre	2020 11	2020-11-12	2303U	ace-inibitori e calcioantagonisti (C09BB)	enalapril e lercanidipina (C09BB02)	coripren*20mg+10mg 28 cpr (038568147) (0107 ) (C09BB02 ) (04-APR-11 )	21.86	2	56
2020	2020 II Semestre	2020 IV Trimestre	2020 11	2020-11-12	24FCO	betabloccanti selettivi e tiazidi (C07BB)	nebivololo e tiazidi (C07BB12)	lobidiur*5mg+12,5mg 28cpr (039181033) (0734 ) (C07BB12 ) (07-MAR-13 )	16.36	2	56
2020	2020 II Semestre	2020 IV Trimestre	2020 11	2020-11-14	1yWtx	altri antidepressivi (N06AX)	duloxetina (N06AX21)	cymbalta*30mg 28 cps (036683011) (1277 ) (N06AX21 ) (22-MAR-12 )	24.14	2	28
2020	2020 II Semestre	2020 IV Trimestre	2020 11	2020-11-14	1yWtx	antagonisti dell'angiotensina ii e calcioantagonisti (C09DB)	olmesartan medoxomil e amlodipina (C09DB02)	bivis*20mg/5mg 28cpr (038947026) (0734 ) (C09DB02 ) (23-AUG-11 )	23.26	2	56
2020	2020 II Semestre	2020 IV Trimestre	2020 11	2020-11-14	1yWtx	inibitori non selettivi della monoamino-ricaptazione (N06AA)	amitriptilina (N06AA09)	laroxyl*40mg/ml os gtt 20ml (019906054) (7046 ) (N06AA09 ) (01-JUN-75 )	8.94	2	21.334
2020	2020 II Semestre	2020 IV Trimestre	2020 11	2020-11-14	25Cee	biguanidi (A10BA)	metformina (A10BA02)	metformina tev*50cpr 500mg (035195217) (0813 ) (A10BA02 ) (11-NOV-10 )	3.94	2	25
2020	2020 II Semestre	2020 IV Trimestre	2020 11	2020-11-14	25Cee	sostanze betabloccanti (S01ED)	timololo (S01ED01)	timogel*1mg/g gel oft.30con (037700010) (1321 ) (S01ED01 ) (25-FEB-08 )	24.24	2	60
2020	2020 II Semestre	2020 IV Trimestre	2020 11	2020-11-17	20W0A	antiaggreganti piastrinici, esclusa l'eparina (B01AC)	acido acetilsalicilico (B01AC06)	cardioaspirin*100mg 30cpr (024840074) (0022 ) (B01AC06 ) (01-JUN-96 )	4.7	2	60
2020	2020 II Semestre	2020 IV Trimestre	2020 11	2020-11-17	27dRM	antagonisti dell'angiotensina ii, non associati (C09CA)	olmesartan medoxomil (C09CA08)	olpress*28 cpr 20 mg (036026060) (0734 ) (C09CA08 ) (01-DEC-04 )	20.34	2	56
2020	2020 II Semestre	2020 IV Trimestre	2020 11	2020-11-18	25Cee	sostanze betabloccanti (S01ED)	timololo, associazioni (S01ED51)	imolast*0,005%+0,5% col30mon (041578016) (2519 ) (S01ED51 ) (31-MAR-14 )	28.5	3	90
2020	2020 II Semestre	2020 IV Trimestre	2020 11	2020-11-18	26k9u	fluorochinoloni (J01MA)	levofloxacina (J01MA12)	levoxacin*500mg 5cpr riv. (033940038) (0200 ) (J01MA12 ) (01-SEP-98 )	16.54	2	10
2020	2020 II Semestre	2020 IV Trimestre	2020 11	2020-11-18	2Eg5p	derivati triazolici (J02AC)	fluconazolo (J02AC01)	elazor*200mg 7cps rigide (027268097) (4375 ) (J02AC01 ) (15-SEP-10 )	71.04	2	14
2020	2020 II Semestre	2020 IV Trimestre	2020 11	2020-11-18	2Eg5p	sulfonamidi, non associate (C03BA)	clortalidone (C03BA04)	igroton*25mg 30 cpr (016861015) (3162 ) (C03BA04 ) (01-AUG-81 )	5.08	2	60
2020	2020 II Semestre	2020 IV Trimestre	2020 11	2020-11-19	1yBBN	altri antiepilettici (N03AX)	pregabalin (N03AX16)	lyrica*75mg 56cps (036476125) (4995 ) (N03AX16 ) (22-SEP-05 )	22.56	1	14
2020	2020 II Semestre	2020 IV Trimestre	2020 11	2020-11-19	24ctO	preparati inibenti la formazione di acido urico (M04AA)	allopurinolo (M04AA01)	allopurinolo mol.*30cpr300mg (022441048) (0549 ) (M04AA01 ) (01-JAN-96 )	2.05	1	22.5
2020	2020 II Semestre	2020 IV Trimestre	2020 11	2020-11-20	24u6X	biguanidi (A10BA)	metformina (A10BA02)	slowmet*1000mg 60cpr rp (040629065) (4055 ) (A10BA02 ) (14-OCT-13 )	6.8	1	30
2020	2020 II Semestre	2020 IV Trimestre	2020 11	2020-11-20	29jKJ	antagonisti dell'angiotensina ii, non associati (C09CA)	candesartan (C09CA06)	candesartan doc*32mg 28cpr (041341278) (0898 ) (C09CA06 ) (09-MAY-12 )	18.58	2	224
2020	2020 II Semestre	2020 IV Trimestre	2020 11	2020-11-23	25DMN	ace-inibitori e calcioantagonisti (C09BB)	ramipril e amlodipina (C09BB07)	ramantal*5+5mg 28cps (043313028) (7091 ) (C09BB07 ) (02-DEC-15 )	14.58	2	56
2020	2020 II Semestre	2020 IV Trimestre	2020 11	2020-11-23	25DMN	derivati piperazinici (R06AE)	cetirizina (R06AE07)	cetirizina ate*10mg20cpr riv (036910014) (2753 ) (R06AE07 ) (19-OCT-07 )	3.6	1	20
2020	2020 II Semestre	2020 IV Trimestre	2020 11	2020-11-25	29lIA	ace-inibitori, non associati (C09AA)	ramipril (C09AA05)	ramipril ztv*5mg 14cpr div (037692035) (8043 ) (C09AA05 ) (08-JAN-08 )	4.34	2	56
2020	2020 II Semestre	2020 IV Trimestre	2020 11	2020-11-25	29lIA	ace-inibitori, non associati (C09AA)	ramipril (C09AA05)	ramipril ztv*5mg 28cpr (037692276) (8043 ) (C09AA05 ) (04-JUN-19 )	6.56	2	112
2020	2020 II Semestre	2020 IV Trimestre	2020 11	2020-11-26	21NdO	ace-inibitori, non associati (C09AA)	ramipril (C09AA05)	ramipril ztv*2,5mg 28cpr div (037692023) (8043 ) (C09AA05 ) (08-JAN-08 )	5.48	2	56
2020	2020 II Semestre	2020 IV Trimestre	2020 11	2020-11-26	21NdO	antagonisti dell'alfa adrenorecettore (G04CA)	tamsulosina (G04CA02)	tamsulosin doc*0,4mg20cpsrm (037007034) (0898 ) (G04CA02 ) (20-JUL-06 )	8.82	2	40
2020	2020 II Semestre	2020 IV Trimestre	2020 11	2020-11-26	21NdO	biguanidi (A10BA)	metformina (A10BA02)	metformina tev*850mg 40 cpr (035195332) (0813 ) (A10BA02 ) (01-NOV-02 )	2.53	1	17
2020	2020 II Semestre	2020 IV Trimestre	2020 11	2020-11-26	21NdO	dopa e suoi derivati (N04BA)	levodopa ed inibitore della decarbossilasi (N04BA02)	madopar*100+25mg 30 cpr dis (023142058) (0108 ) (N04BA02 ) (01-JUN-95 )	9.42	2	10
2020	2020 II Semestre	2020 IV Trimestre	2020 11	2020-11-26	21NdO	inibitori della monoaminoossidasi b (N04BD)	selegilina (N04BD01)	jumex*5mg 50 cpr (025462019) (5330 ) (N04BD01 ) (01-NOV-84 )	15.19	1	50
2020	2020 II Semestre	2020 IV Trimestre	2020 11	2020-11-28	2ILe7	associazioni di penicilline, inclusi gli inibitori delle beta-lattamasi (J01CR)	amoxicillina ed inibitori enzimatici (J01CR02)	augmentin*875mg+125mg 12cpr (026089019) (0200 ) (J01CR02 ) (01-OCT-87 )	10.2	1	7
2020	2020 II Semestre	2020 IV Trimestre	2020 11	2020-11-28	2ILe7	betabloccanti selettivi e tiazidi (C07BB)	nebivololo e tiazidi (C07BB12)	lobidiur*5mg+12,5mg 28cpr (039181033) (0734 ) (C07BB12 ) (07-MAR-13 )	16.36	2	56
2020	2020 II Semestre	2020 IV Trimestre	2020 11	2020-11-30	27dRM	vitamina d ed analoghi (A11CC)	calcifediolo (A11CC06)	neodidro*0,266mg 5 cps (045241039) (0794 ) (A11CC06 ) (23-MAY-18 )	4.86	1	1.33
2020	2020 II Semestre	2020 IV Trimestre	2020 12	2020-12-01	20XCX	altri antidepressivi (N06AX)	mirtazapina (N06AX11)	mirtazapina doc*30mg30cpr (038546038) (0898 ) (N06AX11 ) (13-NOV-09 )	32.34	2	60
2020	2020 II Semestre	2020 IV Trimestre	2020 12	2020-12-01	20XCX	vitamina d ed analoghi (A11CC)	colecalciferolo (A11CC05)	dibase*10000ui/ml os10ml (036635011) (0972 ) (A11CC05 ) (27-DEC-05 )	5.42	1	125
2020	2020 II Semestre	2020 IV Trimestre	2020 12	2020-12-02	1x7E7	antagonisti dell'angiotensina ii e diuretici (C09DA)	irbesartan e diuretici (C09DA04)	karvezide*300/12,5mg 28cpr (034190049) (8055 ) (C09DA04 ) (01-OCT-99 )	20.34	2	56
2020	2020 II Semestre	2020 IV Trimestre	2020 12	2020-12-02	1x7E7	derivati della carbossamide (N03AF)	oxcarbazepina (N03AF02)	oxcarbazepina tcn*600mg 50cp (042353021) (3891 ) (N03AF02 ) (16-JAN-15 )	37.74	2	60
2020	2020 II Semestre	2020 IV Trimestre	2020 12	2020-12-02	20W0A	antagonisti dell'angiotensina ii e calcioantagonisti (C09DB)	olmesartan medoxomil e amlodipina (C09DB02)	bivis*40mg/10mg 28cpr (038947242) (0734 ) (C09DB02 ) (23-AUG-11 )	25	2	56
2020	2020 II Semestre	2020 IV Trimestre	2020 12	2020-12-02	20W0A	inibitori della hmg coa reduttasi (C10AA)	simvastatina (C10AA01)	sivastin*10mg 20cpr riv. (027208014) (4375 ) (C10AA01 ) (01-MAY-89 )	8.82	2	13.334
2020	2020 II Semestre	2020 IV Trimestre	2020 12	2020-12-03	25Cee	altri antibatterici (J01XX)	fosfomicina (J01XX01)	fosfomicina eg*os ad 3g 2bs (038040022) (1561 ) (J01XX01 ) (13-NOV-09 )	6.51	1	2
2020	2020 II Semestre	2020 IV Trimestre	2020 12	2020-12-04	22BX9	betabloccanti selettivi e tiazidi (C07BB)	nebivololo e tiazidi (C07BB12)	nebiv/hct eg*5/25mg 28cpr (044321281) (1561 ) (C07BB12 ) (01-AUG-17 )	11.94	2	56
2020	2020 II Semestre	2020 IV Trimestre	2020 12	2020-12-04	24ZQr	ace inibitori, altre associazioni (C09BX)	perindopril, amlodipina e indapamide (C09BX01)	tripliam*10+2,5+5mg 30cprr (042407167) (1440 ) (C09BX01 ) (22-SEP-15 )	27.12	2	60
2020	2020 II Semestre	2020 IV Trimestre	2020 12	2020-12-04	24ZQr	inibitori della hmg coa reduttasi (C10AA)	atorvastatina (C10AA05)	atorvastatina via*20mg 30cpr (041443437) (4995 ) (C10AA05 ) (08-MAY-12 )	15.92	2	60
2020	2020 II Semestre	2020 IV Trimestre	2020 12	2020-12-04	27BWu	associazioni di penicilline, inclusi gli inibitori delle beta-lattamasi (J01CR)	amoxicillina ed inibitori enzimatici (J01CR02)	clavulin*875+125mg 12cpr riv (026138139) (0200 ) (J01CR02 ) (01-SEP-95 )	7.9	1	7
2020	2020 II Semestre	2020 IV Trimestre	2020 12	2020-12-04	27BWu	derivati diidropiridinici (C08CA)	nifedipina (C08CA05)	adalat crono*30mg 14cpr rm (027980010) (0022 ) (C08CA05 ) (01-APR-92 )	13.54	2	28
2020	2020 II Semestre	2020 IV Trimestre	2020 12	2020-12-04	2Cd7t	agonisti selettivi dei recettori beta2-adrenergici (R03AC)	salbutamolo (R03AC02)	ventolin*aer.dos100mcg200d (022984052) (0200 ) (R03AC02 ) (01-FEB-74 )	8.18	2	50
2020	2020 II Semestre	2020 IV Trimestre	2020 12	2020-12-04	2Cd7t	derivati diidropiridinici (C08CA)	amlodipina (C08CA01)	norvasc*5mg 28 cpr (027428010) (4995 ) (C08CA01 ) (01-MAY-97 )	11.06	2	56
2020	2020 II Semestre	2020 IV Trimestre	2020 12	2020-12-07	26Ety	fibrati (C10AB)	fenofibrato (C10AB05)	fenofibrato eg*145mg 30cpr (043837018) (1561 ) (C10AB05 ) (04-APR-16 )	13.54	2	43.5
2020	2020 II Semestre	2020 IV Trimestre	2020 12	2020-12-11	20ixR	antagonisti dell'alfa adrenorecettore (G04CA)	alfuzosina (G04CA01)	xatral*2,5mg 30 cpr (027314018) (8055 ) (G04CA01 ) (01-MAR-91 )	19.34	2	20
2020	2020 II Semestre	2020 IV Trimestre	2020 12	2020-12-11	20ixR	betabloccanti selettivi (C07AB)	nebivololo (C07AB12)	lobivon*28 cpr 5 mg (032210015) (0542 ) (C07AB12 ) (01-FEB-99 )	15.42	2	56
2020	2020 II Semestre	2020 IV Trimestre	2020 12	2020-12-11	24ctO	altri farmaci per il trattamento dell'ulcera peptica e della malattia da reflusso gastroesofageo (A02BX)	non applicabile (-3)	gaviscon advance*20bs men (034248171) (3510 ) (A02BX ) (23-MAR-06 )	9.58	2	16
2020	2020 II Semestre	2020 IV Trimestre	2020 12	2020-12-11	24ctO	fibrati (C10AB)	fenofibrato (C10AB05)	fenofibrato eg*145mg 30cpr (043837018) (1561 ) (C10AB05 ) (04-APR-16 )	13.54	2	43.5
2020	2020 II Semestre	2020 IV Trimestre	2020 12	2020-12-12	24ctO	tiazolidinedioni (A10BG)	pioglitazone (A10BG03)	pioglitazone doc*30mg 28 cpr (040633125) (0898 ) (A10BG03 ) (12-MAR-13 )	30	2	56
2020	2020 II Semestre	2020 IV Trimestre	2020 12	2020-12-15	1y7zG	antiaggreganti piastrinici, esclusa l'eparina (B01AC)	acido acetilsalicilico (B01AC06)	cardirene*75mg os 30bust. (028717041) (8055 ) (B01AC06 ) (01-MAR-01 )	4.64	2	60
2020	2020 II Semestre	2020 IV Trimestre	2020 12	2020-12-15	1y7zG	inibitori della hmg coa reduttasi (C10AA)	rosuvastatina (C10AA07)	crestor*5mg 28 cpr (035885502) (0045 ) (C10AA07 ) (21-OCT-05 )	14.7	2	28
2020	2020 II Semestre	2020 IV Trimestre	2020 12	2020-12-16	24Fiw	betabloccanti selettivi (C07AB)	nebivololo (C07AB12)	nobistar*5mg 28 cpr (035780030) (0081 ) (C07AB12 ) (23-MAY-14 )	12.2	2	56
2020	2020 II Semestre	2020 IV Trimestre	2020 12	2020-12-16	24Fiw	biguanidi (A10BA)	metformina (A10BA02)	slowmet*500mg 60cpr rp (040629026) (4055 ) (A10BA02 ) (14-OCT-13 )	5.61	1	15
2020	2020 II Semestre	2020 IV Trimestre	2020 12	2020-12-16	25Cee	vitamina d ed analoghi (A11CC)	colecalciferolo (A11CC05)	dibase*100000ui/ml 6f (036635023) (0972 ) (A11CC05 ) (27-DEC-05 )	4	1	15
2020	2020 II Semestre	2020 IV Trimestre	2020 12	2020-12-16	28vcD	altre sostanze modificatrici dei lipidi (C10AX)	omega-3-trigliceridi inclusi altri esteri e acidi (C10AX06)	omega 3 eg*1000mg 20cps (044916017) (1561 ) (C10AX06 ) (11-DEC-17 )	10.17	1	5
2020	2020 II Semestre	2020 IV Trimestre	2020 12	2020-12-16	28vcD	biguanidi (A10BA)	metformina (A10BA02)	metformina pns*500mg 30cpr (040975029) (3018 ) (A10BA02 ) (10-APR-13 )	3.81	3	22.5
2020	2020 II Semestre	2020 IV Trimestre	2020 12	2020-12-17	28Cqx	ace-inibitori, non associati (C09AA)	zofenopril (C09AA15)	zopranol*30mg 28 cpr riv. (034789091) (0608 ) (C09AA15 ) (01-DEC-00 )	21.78	2	56
2020	2020 II Semestre	2020 IV Trimestre	2020 12	2020-12-17	28Cqx	inibitori della hmg coa reduttasi (C10AA)	atorvastatina (C10AA05)	atorvastatina alt*20mg 30cpr (039996069) (2753 ) (C10AA05 ) (24-APR-12 )	15.92	2	60
2020	2020 II Semestre	2020 IV Trimestre	2020 12	2020-12-17	2ILe7	biguanidi (A10BA)	metformina (A10BA02)	slowmet*500mg 60cpr rp (040629026) (4055 ) (A10BA02 ) (14-OCT-13 )	11.22	2	30
2020	2020 II Semestre	2020 IV Trimestre	2020 12	2020-12-19	28vcD	altre sostanze modificatrici dei lipidi (C10AX)	ezetimibe (C10AX09)	ezetimibe eg*10mg 30cpr (044282046) (1561 ) (C10AX09 ) (13-APR-18 )	42.32	2	60
2020	2020 II Semestre	2020 IV Trimestre	2020 12	2020-12-19	28vcD	altre sostanze modificatrici dei lipidi (C10AX)	omega-3-trigliceridi inclusi altri esteri e acidi (C10AX06)	omega 3 eg*1000mg 20cps (044916017) (1561 ) (C10AX06 ) (11-DEC-17 )	10.17	1	5
2020	2020 II Semestre	2020 IV Trimestre	2020 12	2020-12-19	2D9Qz	biguanidi (A10BA)	metformina (A10BA02)	zuglimet*500mg 30cpr riv. (038257022) (8043 ) (A10BA02 ) (30-APR-09 )	7.62	6	45
2020	2020 II Semestre	2020 IV Trimestre	2020 12	2020-12-21	25Cee	altri antibatterici (J01XX)	fosfomicina (J01XX01)	fosfomicina eg*os ad 3g 2bs (038040022) (1561 ) (J01XX01 ) (13-NOV-09 )	6.51	1	2
2020	2020 II Semestre	2020 IV Trimestre	2020 12	2020-12-21	25Cee	biguanidi (A10BA)	metformina (A10BA02)	metformina tev*50cpr 500mg (035195217) (0813 ) (A10BA02 ) (11-NOV-10 )	3.94	2	25
2020	2020 II Semestre	2020 IV Trimestre	2020 12	2020-12-22	23BeP	antagonisti dell'angiotensina ii, non associati (C09CA)	candesartan (C09CA06)	candesartan doc*16mg 28cpr (041341191) (0898 ) (C09CA06 ) (09-MAY-12 )	15.1	2	112
2020	2020 II Semestre	2020 IV Trimestre	2020 12	2020-12-22	23BeP	antiaggreganti piastrinici, esclusa l'eparina (B01AC)	acido acetilsalicilico (B01AC06)	cardioaspirin*100mg 30cpr (024840074) (0022 ) (B01AC06 ) (01-JUN-96 )	4.7	2	60
2020	2020 II Semestre	2020 IV Trimestre	2020 12	2020-12-22	23BeP	inibitori della hmg coa reduttasi (C10AA)	atorvastatina (C10AA05)	atorvastatina aur*20mg 30cpr (042978027) (3199 ) (C10AA05 ) (12-OCT-17 )	15.92	2	60
2020	2020 II Semestre	2020 IV Trimestre	2020 12	2020-12-22	25DMN	ace-inibitori e calcioantagonisti (C09BB)	ramipril e amlodipina (C09BB07)	ramantal*5+5mg 28cps (043313028) (7091 ) (C09BB07 ) (02-DEC-15 )	14.58	2	56
2020	2020 II Semestre	2020 IV Trimestre	2020 12	2020-12-22	25DMN	altri antidepressivi (N06AX)	amfebutamone (N06AX12)	bupropione san*150mg30cpr rm (043095013) (1392 ) (N06AX12 ) (26-JUL-17 )	47.44	2	30
2020	2020 II Semestre	2020 IV Trimestre	2020 12	2020-12-22	25DMN	inibitori selettivi della serotonina-ricaptazione (N06AB)	citalopram (N06AB04)	citalopram san*20mg 28 cpr (038238061) (1392 ) (N06AB04 ) (06-APR-10 )	13.6	2	56
2020	2020 II Semestre	2020 IV Trimestre	2020 12	2020-12-22	2D9Qz	biguanidi (A10BA)	metformina (A10BA02)	zuglimet*850mg 40cpr riv. (038257085) (8043 ) (A10BA02 ) (30-APR-09 )	15.18	6	102
2020	2020 II Semestre	2020 IV Trimestre	2020 12	2020-12-22	2Eg5p	sulfonamidi, non associate (C03BA)	clortalidone (C03BA04)	igroton*25mg 30 cpr (016861015) (3162 ) (C03BA04 ) (01-AUG-81 )	2.54	1	30
2020	2020 II Semestre	2020 IV Trimestre	2020 12	2020-12-23	21jEG	antagonisti dell'angiotensina ii, non associati (C09CA)	irbesartan (C09CA04)	aprovel*28 cpr 300 mg (033264072) (8055 ) (C09CA04 ) (01-FEB-98 )	22.46	2	112
2020	2020 II Semestre	2020 IV Trimestre	2020 12	2020-12-23	21jEG	biguanidi (A10BA)	metformina (A10BA02)	glucophage unidie*1000mg 60c (040628063) (0794 ) (A10BA02 ) (09-JUN-14 )	11.22	2	60
2020	2020 II Semestre	2020 IV Trimestre	2020 12	2020-12-23	21jEG	vitamina d ed analoghi (A11CC)	colecalciferolo (A11CC05)	colecal. doc*25000ui/2,5ml 2 (042754046) (0898 ) (A11CC05 ) (08-JUL-16 )	14	2	125
2020	2020 II Semestre	2020 IV Trimestre	2020 12	2020-12-23	2303U	biguanidi (A10BA)	metformina (A10BA02)	glucophage unidie*1000mg 60c (040628063) (0794 ) (A10BA02 ) (09-JUN-14 )	5.61	1	30
2020	2020 II Semestre	2020 IV Trimestre	2020 12	2020-12-23	2303U	inibitori della hmg coa reduttasi (C10AA)	atorvastatina (C10AA05)	totalip 20*30 cpr 20 mg (033006040) (0608 ) (C10AA05 ) (01-MAR-04 )	21.02	2	60
2020	2020 II Semestre	2020 IV Trimestre	2020 12	2020-12-23	24ctO	antiaggreganti piastrinici, esclusa l'eparina (B01AC)	acido acetilsalicilico (B01AC06)	ac acsal eg*100mg 30 cpr (042180048) (1561 ) (B01AC06 ) (21-MAR-14 )	1.41	1	30
2020	2020 II Semestre	2020 IV Trimestre	2020 12	2020-12-23	24ctO	preparati inibenti la formazione di acido urico (M04AA)	allopurinolo (M04AA01)	allopurinolo mol.*30cpr300mg (022441048) (0549 ) (M04AA01 ) (01-JAN-96 )	2.05	1	22.5
2020	2020 II Semestre	2020 IV Trimestre	2020 12	2020-12-23	24ctO	tiazolidinedioni (A10BG)	pioglitazone (A10BG03)	pioglitazone doc*30mg 28 cpr (040633125) (0898 ) (A10BG03 ) (12-MAR-13 )	30	2	56
2020	2020 II Semestre	2020 IV Trimestre	2020 12	2020-12-28	24ctO	altri farmaci per il trattamento dell'ulcera peptica e della malattia da reflusso gastroesofageo (A02BX)	non applicabile (-3)	gaviscon advance*20bs men (034248171) (3510 ) (A02BX ) (23-MAR-06 )	9.58	2	16
2020	2020 II Semestre	2020 IV Trimestre	2020 12	2020-12-28	24ctO	antiaggreganti piastrinici, esclusa l'eparina (B01AC)	acido acetilsalicilico (B01AC06)	ac acsal eg*100mg 30 cpr (042180048) (1561 ) (B01AC06 ) (21-MAR-14 )	1.41	1	30
2020	2020 II Semestre	2020 IV Trimestre	2020 12	2020-12-28	24ctO	tiazolidinedioni (A10BG)	pioglitazone (A10BG03)	pioglitazone doc*30mg 28 cpr (040633125) (0898 ) (A10BG03 ) (12-MAR-13 )	30	2	56
2020	2020 II Semestre	2020 IV Trimestre	2020 12	2020-12-29	23BeP	inibitori della pompa acida (A02BC)	pantoprazolo (A02BC02)	pantorc*20mg 14 cpr blis (031981044) (0348 ) (A02BC02 ) (01-DEC-03 )	5.74	1	7
2020	2020 II Semestre	2020 IV Trimestre	2020 12	2020-12-30	1yBBN	altri antiepilettici (N03AX)	pregabalin (N03AX16)	lyrica*150mg 56cps (036476188) (4995 ) (N03AX16 ) (22-SEP-05 )	32.19	1	28
2020	2020 II Semestre	2020 IV Trimestre	2020 12	2020-12-30	1yWtx	altri antidepressivi (N06AX)	duloxetina (N06AX21)	cymbalta*30mg 28 cps (036683011) (1277 ) (N06AX21 ) (22-MAR-12 )	24.14	2	28
2020	2020 II Semestre	2020 IV Trimestre	2020 12	2020-12-30	1yWtx	antagonisti dell'angiotensina ii e calcioantagonisti (C09DB)	olmesartan medoxomil e amlodipina (C09DB02)	bivis*20mg/5mg 28cpr (038947026) (0734 ) (C09DB02 ) (23-AUG-11 )	23.26	2	56
2020	2020 II Semestre	2020 IV Trimestre	2020 12	2020-12-30	21NdO	biguanidi (A10BA)	metformina (A10BA02)	metformina tev*850mg 40 cpr (035195332) (0813 ) (A10BA02 ) (01-NOV-02 )	2.53	1	17
2020	2020 II Semestre	2020 IV Trimestre	2020 12	2020-12-30	28Cqx	fluorochinoloni (J01MA)	ciprofloxacina (J01MA02)	ciproxin*500mg 6 cpr (043270014) (1332 ) (J01MA02 ) (14-APR-15 )	16.98	2	6
2020	2020 II Semestre	2020 IV Trimestre	2020 12	2020-12-31	298U3	antagonisti dell'angiotensina ii, non associati (C09CA)	olmesartan medoxomil (C09CA08)	olmetec*28 cpr 10 mg (036027011) (1430 ) (C09CA08 ) (01-FEB-05 )	15.66	2	28
Totale 2020									11689.8	1372	33626.6
2019	2019 I Semestre	2019 I Trimestre	2019 01	2019-01-02	1wh7Y	biguanidi (A10BA)	metformina (A10BA02)	metforal*850mg 30cpr riv. (019449038) (0608 ) (A10BA02 ) (01-MAY-97 )	11.31	3	38.25
2019	2019 I Semestre	2019 I Trimestre	2019 01	2019-01-02	22xP7	vitamina d ed analoghi (A11CC)	colecalciferolo (A11CC05)	colecal. eg*10000ui gtt10ml (042751014) (1561 ) (A11CC05 ) (12-JAN-15 )	9	2	250
2019	2019 I Semestre	2019 I Trimestre	2019 01	2019-01-02	27BWu	antagonisti dell'angiotensina ii e diuretici (C09DA)	candesartan e diuretici (C09DA06)	blopresid*32/12,5 28cpr (034187233) (3827 ) (C09DA06 ) (23-OCT-09 )	24.86	2	56
2019	2019 I Semestre	2019 I Trimestre	2019 01	2019-01-03	1yWtx	ormoni tiroidei (H03AA)	levotiroxina sodica (H03AA01)	eutirox*150mcg 50cpr (024402075) (2392 ) (H03AA01 ) (01-JAN-99 )	2.71	1	50
2019	2019 I Semestre	2019 I Trimestre	2019 01	2019-01-03	1yWtx	ormoni tiroidei (H03AA)	levotiroxina sodica (H03AA01)	eutirox*175mcg 50cpr (024402149) (2392 ) (H03AA01 ) (14-OCT-08 )	3.26	1	58.333
2019	2019 I Semestre	2019 I Trimestre	2019 01	2019-01-03	207jY	antagonisti dell'angiotensina ii, non associati (C09CA)	irbesartan (C09CA04)	karvea*300mg 28 cpr (033263070) (8055 ) (C09CA04 ) (01-FEB-98 )	23.46	2	112
2019	2019 I Semestre	2019 I Trimestre	2019 01	2019-01-03	24Fiw	biguanidi (A10BA)	metformina (A10BA02)	slowmet*500mg 60cpr rp (040629026) (4055 ) (A10BA02 ) (14-OCT-13 )	5.61	1	15
2019	2019 I Semestre	2019 I Trimestre	2019 01	2019-01-04	20W0A	inibitori della hmg coa reduttasi (C10AA)	simvastatina (C10AA01)	sivastin*10mg 20cpr riv. (027208014) (4375 ) (C10AA01 ) (01-MAY-89 )	8.82	2	13.334
2019	2019 I Semestre	2019 I Trimestre	2019 01	2019-01-04	24ZQr	ace-inibitori e diuretici (C09BA)	perindopril e diuretici (C09BA04)	teraxans*10/2,5mg 30cpr (039227044) (0519 ) (C09BA04 ) (26-JAN-11 )	14.07	1	30
2019	2019 I Semestre	2019 I Trimestre	2019 01	2019-01-04	24ZQr	derivati diidropiridinici (C08CA)	amlodipina (C08CA01)	amlodipina myl*5mg 28cpr (039799034) (4157 ) (C08CA01 ) (29-MAR-11 )	3.74	1	28
2019	2019 I Semestre	2019 I Trimestre	2019 01	2019-01-07	28vcD	altre sostanze modificatrici dei lipidi (C10AX)	omega-3-trigliceridi inclusi altri esteri e acidi (C10AX06)	omega 3 eg*1000mg 20cps (044916017) (1561 ) (C10AX06 ) (11-DEC-17 )	20.34	2	10
2019	2019 I Semestre	2019 I Trimestre	2019 01	2019-01-07	28vcD	antagonisti dell'angiotensina ii, non associati (C09CA)	valsartan (C09CA03)	tareg*80mg 28 cpr riv (033178892) (0114 ) (C09CA03 ) (20-MAR-13 )	15.2	2	56
2019	2019 I Semestre	2019 I Trimestre	2019 01	2019-01-07	28vcD	biguanidi (A10BA)	metformina (A10BA02)	metformina eg*500mg 30cpr (040668016) (1561 ) (A10BA02 ) (07-APR-16 )	2.54	2	15
2019	2019 I Semestre	2019 I Trimestre	2019 01	2019-01-07	28vcD	fibrati (C10AB)	fenofibrato (C10AB05)	fenofibrato doc*145mg 30cpr (041071046) (0898 ) (C10AB05 ) (09-JUL-13 )	13.54	2	43.5
2019	2019 I Semestre	2019 I Trimestre	2019 01	2019-01-08	1x7E7	altri antidepressivi (N06AX)	amfebutamone (N06AX12)	elontril*150mg 30cpr rm (037697024) (0200 ) (N06AX12 ) (15-DEC-08 )	64.98	2	30
2019	2019 I Semestre	2019 I Trimestre	2019 01	2019-01-08	1x7E7	antagonisti dell'angiotensina ii e diuretici (C09DA)	irbesartan e diuretici (C09DA04)	karvezide*300/12,5mg 28cpr (034190049) (8055 ) (C09DA04 ) (01-OCT-99 )	20.34	2	56
2019	2019 I Semestre	2019 I Trimestre	2019 01	2019-01-08	21NdO	anticolinergici (R03BB)	aclidinio bromuro (R03BB05)	bretaris genuair*322mcg 60d. (042470029) (0608 ) (R03BB05 ) (09-MAY-13 )	48.26	1	30
2019	2019 I Semestre	2019 I Trimestre	2019 01	2019-01-08	21NdO	glicocorticoidi (H02AB)	desametasone (H02AB02)	soldesam*4mg/ml imiv 3 f (019499019) (1040 ) (H02AB02 ) (01-JAN-96 )	2.79	1	8
2019	2019 I Semestre	2019 I Trimestre	2019 01	2019-01-08	249h9	antagonisti dell'angiotensina ii e diuretici (C09DA)	olmesartan medoxomil e diuretici (C09DA08)	olmegan*40mg+12,5mg 28 cpr (037110246) (1430 ) (C09DA08 ) (27-APR-12 )	18.66	2	56
2019	2019 I Semestre	2019 I Trimestre	2019 01	2019-01-08	24ctO	altri antiepilettici (N03AX)	levetiracetam (N03AX14)	levetirac. pns*500mg 60cpr (040455014) (3018 ) (N03AX14 ) (17-MAY-13 )	37.67	1	20
2019	2019 I Semestre	2019 I Trimestre	2019 01	2019-01-08	24ctO	antiaggreganti piastrinici, esclusa l'eparina (B01AC)	acido acetilsalicilico (B01AC06)	ac acsal eg*100mg 30 cpr (042180048) (1561 ) (B01AC06 ) (21-MAR-14 )	1.41	1	30
2019	2019 I Semestre	2019 I Trimestre	2019 01	2019-01-08	24ctO	biguanidi (A10BA)	metformina (A10BA02)	metformina pns*1000mg 60cpr (040975106) (3018 ) (A10BA02 ) (16-APR-13 )	3.64	1	30
2019	2019 I Semestre	2019 I Trimestre	2019 01	2019-01-08	24ctO	preparati inibenti la formazione di acido urico (M04AA)	allopurinolo (M04AA01)	allopurinolo mol.*30cpr300mg (022441048) (0549 ) (M04AA01 ) (01-JAN-96 )	2.05	1	22.5
2019	2019 I Semestre	2019 I Trimestre	2019 01	2019-01-10	1yBBN	derivati dell'acido acetico e sostanze correlate (M01AB)	ketorolac (M01AB15)	toradol*30mg/ml in 3f (027253020) (0107 ) (M01AB15 ) (01-OCT-90 )	4.06	1	3
2019	2019 I Semestre	2019 I Trimestre	2019 01	2019-01-10	1yBBN	preparati a base di acidi biliari (A05AA)	acido ursodesossicolico (A05AA02)	deursil*300mg 20cps (023605114) (3827 ) (A05AA02 ) (01-JAN-81 )	7.89	1	8
2019	2019 I Semestre	2019 I Trimestre	2019 01	2019-01-10	20ixR	preparati inibenti la formazione di acido urico (M04AA)	allopurinolo (M04AA01)	zyloric*300mg 30cpr div. (021259027) (7046 ) (M04AA01 ) (01-FEB-79 )	2.92	1	22.5
2019	2019 I Semestre	2019 I Trimestre	2019 01	2019-01-10	23BeP	inibitori della hmg coa reduttasi (C10AA)	atorvastatina (C10AA05)	atorvastatina via*20mg 30cpr (041443437) (4995 ) (C10AA05 ) (08-MAY-12 )	15.92	2	60
2019	2019 I Semestre	2019 I Trimestre	2019 01	2019-01-10	24Fiw	antiaritmici, classe ic (C01BC)	flecainide (C01BC04)	almarytm*100mg 20cpr (025728015) (0020 ) (C01BC04 ) (01-APR-86 )	9.94	1	10
2019	2019 I Semestre	2019 I Trimestre	2019 01	2019-01-10	24ctO	ace inibitori, altre associazioni (C09BX)	perindopril e bisoprololo (C09BX02)	cosyrel*5/5mg 30cpr riv (044256028) (1440 ) (C09BX02 ) (31-AUG-17 )	9.96	1	30
2019	2019 I Semestre	2019 I Trimestre	2019 01	2019-01-10	24ctO	associazioni e complessi fra composti di alluminio, calcio e magnesio (A02AD)	magaldrato (A02AD02)	riopan*40bus.10ml80mg/ml (027103035) (0348 ) (A02AD02 ) (01-NOV-90 )	13.02	2	20
2019	2019 I Semestre	2019 I Trimestre	2019 01	2019-01-10	24ctO	fibrati (C10AB)	fenofibrato (C10AB05)	fenofibrato eg*145mg 30cpr (043837018) (1561 ) (C10AB05 ) (04-APR-16 )	6.77	1	21.75
2019	2019 I Semestre	2019 I Trimestre	2019 01	2019-01-10	24ctO	inibitori dell'hmg coa reduttasi in associazione con altre sostanze modificatrici dei lipidi (C10BA)	rosuvastatina e ezetimibe (C10BA06)	cholecomb*20mg/10mg 30 cps (043496102) (1440 ) (C10BA06 ) (17-APR-18 )	25.44	1	30
2019	2019 I Semestre	2019 I Trimestre	2019 01	2019-01-10	24ctO	tiazolidinedioni (A10BG)	pioglitazone (A10BG03)	pioglitazone doc*15mg 28 cpr (040633024) (0898 ) (A10BG03 ) (12-MAR-13 )	10	1	14
2019	2019 I Semestre	2019 I Trimestre	2019 01	2019-01-11	22d3b	bloccanti dei recettori alfa- e beta-adrenergici (C07AG)	carvedilolo (C07AG02)	dilatrend*25mg 30cpr div. (027604014) (3827 ) (C07AG02 ) (01-APR-93 )	15.12	2	40
2019	2019 I Semestre	2019 I Trimestre	2019 01	2019-01-11	24ctO	associazioni di penicilline, inclusi gli inibitori delle beta-lattamasi (J01CR)	amoxicillina ed inibitori enzimatici (J01CR02)	amox+ac cla aur*875+125mg12c (039545076) (3199 ) (J01CR02 ) (22-MAR-11 )	7.9	1	7
2019	2019 I Semestre	2019 I Trimestre	2019 01	2019-01-14	2303U	inibitori della hmg coa reduttasi (C10AA)	atorvastatina (C10AA05)	totalip 20*30 cpr 20 mg (033006040) (0608 ) (C10AA05 ) (01-MAR-04 )	21.02	2	60
2019	2019 I Semestre	2019 I Trimestre	2019 01	2019-01-14	29jKJ	antagonisti dell'angiotensina ii, non associati (C09CA)	candesartan (C09CA06)	candesartan doc*32mg 28cpr (041341278) (0898 ) (C09CA06 ) (09-MAY-12 )	18.58	2	224
2019	2019 I Semestre	2019 I Trimestre	2019 01	2019-01-15	1y7zG	ace-inibitori e calcioantagonisti (C09BB)	ramipril e amlodipina (C09BB07)	icomb*10mg/10mg 30cps (042384103) (4025 ) (C09BB07 ) (19-DEC-14 )	12.27	1	30
2019	2019 I Semestre	2019 I Trimestre	2019 01	2019-01-15	2303U	biguanidi (A10BA)	metformina (A10BA02)	glucophage unidie*1000mg 60c (040628063) (0794 ) (A10BA02 ) (09-JUN-14 )	5.61	1	30
2019	2019 I Semestre	2019 I Trimestre	2019 01	2019-01-15	2Cd7t	ace-inibitori, non associati (C09AA)	perindopril (C09AA04)	perindopril san*4mg 30cpr (038764078) (1392 ) (C09AA04 ) (23-JUN-09 )	14.28	2	60
2019	2019 I Semestre	2019 I Trimestre	2019 01	2019-01-15	2Cd7t	agonisti selettivi dei recettori beta2-adrenergici (R03AC)	salbutamolo (R03AC02)	ventolin*aer.dos100mcg200d (022984052) (0200 ) (R03AC02 ) (01-FEB-74 )	8.18	2	50
2019	2019 I Semestre	2019 I Trimestre	2019 01	2019-01-15	2Cd7t	derivati diidropiridinici (C08CA)	amlodipina (C08CA01)	amlodipina ate*5mg 28cpr (037329012) (2753 ) (C08CA01 ) (20-MAR-08 )	7.48	2	56
2019	2019 I Semestre	2019 I Trimestre	2019 01	2019-01-15	2Cd7t	sostanze betabloccanti (S01ED)	timololo (S01ED01)	timogel*1mg/g gel oft.30con (037700010) (1321 ) (S01ED01 ) (25-FEB-08 )	24.24	2	60
2019	2019 I Semestre	2019 I Trimestre	2019 01	2019-01-16	2303U	associazioni di penicilline, inclusi gli inibitori delle beta-lattamasi (J01CR)	amoxicillina ed inibitori enzimatici (J01CR02)	clavulin*875+125mg os 12 bs (026138192) (0200 ) (J01CR02 ) (01-SEP-95 )	7.9	1	7
2019	2019 I Semestre	2019 I Trimestre	2019 01	2019-01-16	23BWs	biguanidi (A10BA)	metformina (A10BA02)	metformina hex*500mg 50 cpr (038828024) (0776 ) (A10BA02 ) (06-JUL-09 )	5.91	3	37.5
2019	2019 I Semestre	2019 I Trimestre	2019 01	2019-01-16	26Ety	fibrati (C10AB)	fenofibrato (C10AB05)	fenofibrato doc*145mg 30cpr (041071046) (0898 ) (C10AB05 ) (09-JUL-13 )	13.54	2	43.5
2019	2019 I Semestre	2019 I Trimestre	2019 01	2019-01-17	20ixR	antagonisti dell'angiotensina ii, non associati (C09CA)	irbesartan (C09CA04)	karvea*150mg 28 cpr (033263043) (8055 ) (C09CA04 ) (01-FEB-98 )	18.68	2	56
2019	2019 I Semestre	2019 I Trimestre	2019 01	2019-01-17	20ixR	corticosteroidi, attivi (gruppo iii) (D07AC)	mometasone (D07AC13)	mundoson*1mg/g crema 70 g (042712101) (2434 ) (D07AC13 ) (19-MAY-17 )	11.94	1	70
2019	2019 I Semestre	2019 I Trimestre	2019 01	2019-01-17	24Fiw	betabloccanti selettivi (C07AB)	nebivololo (C07AB12)	nobistar*5mg 28 cpr (035780030) (0081 ) (C07AB12 ) (23-MAY-14 )	12.2	2	56
2019	2019 I Semestre	2019 I Trimestre	2019 01	2019-01-17	25Cee	sostanze betabloccanti (S01ED)	timololo, associazioni (S01ED51)	imolast*0,005%+0,5% col30mon (041578016) (2519 ) (S01ED51 ) (31-MAR-14 )	19	2	60
2019	2019 I Semestre	2019 I Trimestre	2019 01	2019-01-17	25h7L	antibiotici (A07AA)	rifaximina (A07AA11)	normix*200mg 12 cpr (025300029) (4375 ) (A07AA11 ) (01-JAN-86 )	16.64	2	8
2019	2019 I Semestre	2019 I Trimestre	2019 01	2019-01-18	20W0A	antagonisti dell'angiotensina ii e calcioantagonisti (C09DB)	olmesartan medoxomil e amlodipina (C09DB02)	bivis*40mg/10mg 28cpr (038947242) (0734 ) (C09DB02 ) (23-AUG-11 )	25	2	56
2019	2019 I Semestre	2019 I Trimestre	2019 01	2019-01-18	20W0A	antiaggreganti piastrinici, esclusa l'eparina (B01AC)	acido acetilsalicilico (B01AC06)	cardioaspirin*100mg 30cpr (024840074) (0022 ) (B01AC06 ) (01-JUN-96 )	4.7	2	60
2019	2019 I Semestre	2019 I Trimestre	2019 01	2019-01-18	26k9u	eparinici (B01AB)	nadroparina (B01AB06)	seleparina*3800ui/0,4ml 6sir (026738056) (0068 ) (B01AB06 ) (01-FEB-93 )	51.74	2	16
2019	2019 I Semestre	2019 I Trimestre	2019 01	2019-01-19	25h7L	associazioni di penicilline, inclusi gli inibitori delle beta-lattamasi (J01CR)	amoxicillina ed inibitori enzimatici (J01CR02)	augmentin*875mg+125mg 12cpr (026089019) (0200 ) (J01CR02 ) (01-OCT-87 )	10.2	1	7
2019	2019 I Semestre	2019 I Trimestre	2019 01	2019-01-19	25h7L	glicocorticoidi (H02AB)	betametasone (H02AB01)	bentelan*1mg 10 cpr eff. (019655051) (4375 ) (H02AB01 ) (01-JAN-96 )	2.73	1	6.667
2019	2019 I Semestre	2019 I Trimestre	2019 01	2019-01-21	27BWu	derivati diidropiridinici (C08CA)	nifedipina (C08CA05)	adalat crono*30mg 14cpr rm (027980010) (0022 ) (C08CA05 ) (01-APR-92 )	27.08	4	56
2019	2019 I Semestre	2019 I Trimestre	2019 01	2019-01-22	1yWtx	calcio, associazioni con vitamina d e/o altri farmaci (A12AX)	non applicabile (-3)	metocal vit.d3*60 cpr mast (035027034) (0020 ) (A12AX ) (01-SEP-01 )	16.74	2	60
2019	2019 I Semestre	2019 I Trimestre	2019 01	2019-01-22	24u6X	biguanidi (A10BA)	metformina (A10BA02)	metforalmille*1000mg 60cpr (037062039) (0608 ) (A10BA02 ) (13-OCT-06 )	5.49	1	30
2019	2019 I Semestre	2019 I Trimestre	2019 01	2019-01-22	24u6X	inibitori della hmg coa reduttasi (C10AA)	atorvastatina (C10AA05)	atorvastatina via*10mg 30cpr (041443197) (4995 ) (C10AA05 ) (08-MAY-12 )	8.7	2	30
2019	2019 I Semestre	2019 I Trimestre	2019 01	2019-01-22	25DMN	ace-inibitori e calcioantagonisti (C09BB)	ramipril e amlodipina (C09BB07)	ramantal*5+5mg 28cps (043313028) (7091 ) (C09BB07 ) (02-DEC-15 )	14.58	2	56
2019	2019 I Semestre	2019 I Trimestre	2019 01	2019-01-22	25DMN	altri antidepressivi (N06AX)	amfebutamone (N06AX12)	bupropione san*150mg30cpr rm (043095013) (1392 ) (N06AX12 ) (26-JUL-17 )	47.44	2	30
2019	2019 I Semestre	2019 I Trimestre	2019 01	2019-01-22	25DMN	inibitori selettivi della serotonina-ricaptazione (N06AB)	citalopram (N06AB04)	citalopram san*20mg 28 cpr (038238061) (1392 ) (N06AB04 ) (06-APR-10 )	13.6	2	56
2019	2019 I Semestre	2019 I Trimestre	2019 01	2019-01-23	1wh7Y	inibitori della hmg coa reduttasi (C10AA)	atorvastatina (C10AA05)	torvast*40mg 30 cpr (033007067) (4995 ) (C10AA05 ) (01-MAR-04 )	25.06	2	120
2019	2019 I Semestre	2019 I Trimestre	2019 01	2019-01-23	24Fiw	antagonisti dell'angiotensina ii, non associati (C09CA)	telmisartan (C09CA07)	micardis*80mg 28 cpr (034328068) (1436 ) (C09CA07 ) (01-AUG-99 )	10.19	1	56
2019	2019 I Semestre	2019 I Trimestre	2019 01	2019-01-23	24ctO	associazioni e complessi fra composti di alluminio, calcio e magnesio (A02AD)	magaldrato (A02AD02)	riopan*40bus.10ml80mg/ml (027103035) (0348 ) (A02AD02 ) (01-NOV-90 )	13.02	2	20
2019	2019 I Semestre	2019 I Trimestre	2019 01	2019-01-23	24ctO	insuline e analoghi per iniezione, ad azione rapida (A10AB)	insulina lispro (A10AB04)	humalog kwikpen*100u/ml bo (033637190) (1277 ) (A10AB04 ) (30-APR-09 )	49.74	1	37.5
2019	2019 I Semestre	2019 I Trimestre	2019 01	2019-01-24	1wh7Y	biguanidi (A10BA)	metformina (A10BA02)	metforal*850mg 30cpr riv. (019449038) (0608 ) (A10BA02 ) (01-MAY-97 )	11.31	3	38.25
2019	2019 I Semestre	2019 I Trimestre	2019 01	2019-01-25	207jY	biguanidi (A10BA)	metformina (A10BA02)	metforal*500mg 50 cpr riv. (019449014) (0608 ) (A10BA02 ) (01-JUN-80 )	10.92	3	37.5
2019	2019 I Semestre	2019 I Trimestre	2019 01	2019-01-25	25h7L	altre sostanze modificatrici dei lipidi (C10AX)	ezetimibe (C10AX09)	ezetimibe myl*10mg 30cpr (042752030) (4157 ) (C10AX09 ) (16-APR-18 )	42.32	2	60
2019	2019 I Semestre	2019 I Trimestre	2019 01	2019-01-25	26Ety	fibrati (C10AB)	fenofibrato (C10AB05)	fenofibrato doc*145mg 30cpr (041071046) (0898 ) (C10AB05 ) (09-JUL-13 )	6.77	1	21.75
2019	2019 I Semestre	2019 I Trimestre	2019 01	2019-01-29	26k9u	eparinici (B01AB)	nadroparina (B01AB06)	seleparina*3800ui/0,4ml 6sir (026738056) (0068 ) (B01AB06 ) (01-FEB-93 )	51.74	2	16
2019	2019 I Semestre	2019 I Trimestre	2019 01	2019-01-30	26k9u	oxicam-derivati (M01AC)	meloxicam (M01AC06)	mobic 15*15mg 30 cpr (031985068) (1436 ) (M01AC06 ) (01-MAR-99 )	8.03	1	30
2019	2019 I Semestre	2019 I Trimestre	2019 01	2019-01-30	27BWu	inibitori selettivi della serotonina-ricaptazione (N06AB)	citalopram (N06AB04)	elopram*20mg 28 cpr (028681017) (7184 ) (N06AB04 ) (01-MAR-95 )	25.28	2	56
2019	2019 I Semestre	2019 I Trimestre	2019 02	2019-02-01	22BX9	betabloccanti selettivi e tiazidi (C07BB)	nebivololo e tiazidi (C07BB12)	nebiv/hct doc*5/25mg 28cpr (044322028) (0898 ) (C07BB12 ) (06-OCT-17 )	11.94	2	56
2019	2019 I Semestre	2019 I Trimestre	2019 02	2019-02-01	25qRK	associazioni di penicilline, inclusi gli inibitori delle beta-lattamasi (J01CR)	amoxicillina ed inibitori enzimatici (J01CR02)	clavulin*875+125mg 12cpr riv (026138139) (0200 ) (J01CR02 ) (01-SEP-95 )	7.9	1	7
2019	2019 I Semestre	2019 I Trimestre	2019 02	2019-02-02	1xRxY	associazioni di penicilline, inclusi gli inibitori delle beta-lattamasi (J01CR)	amoxicillina ed inibitori enzimatici (J01CR02)	clavulin*875+125mg 12cpr riv (026138139) (0200 ) (J01CR02 ) (01-SEP-95 )	15.8	2	14
2019	2019 I Semestre	2019 I Trimestre	2019 02	2019-02-02	1y7zG	antiaggreganti piastrinici, esclusa l'eparina (B01AC)	acido acetilsalicilico (B01AC06)	cardirene*75mg os 30bust. (028717041) (8055 ) (B01AC06 ) (01-MAR-01 )	6.96	3	90
2019	2019 I Semestre	2019 I Trimestre	2019 02	2019-02-04	1y7zG	ace-inibitori e calcioantagonisti (C09BB)	ramipril e amlodipina (C09BB07)	icomb*10mg/10mg 30cps (042384103) (4025 ) (C09BB07 ) (19-DEC-14 )	36.81	3	90
2019	2019 I Semestre	2019 I Trimestre	2019 02	2019-02-04	207jY	antagonisti dell'angiotensina ii, non associati (C09CA)	irbesartan (C09CA04)	karvea*300mg 28 cpr (033263070) (8055 ) (C09CA04 ) (01-FEB-98 )	23.46	2	112
2019	2019 I Semestre	2019 I Trimestre	2019 02	2019-02-04	28Cqx	inibitori della hmg coa reduttasi (C10AA)	atorvastatina (C10AA05)	atorvastatina via*20mg 30cpr (041443437) (4995 ) (C10AA05 ) (08-MAY-12 )	15.92	2	60
2019	2019 I Semestre	2019 I Trimestre	2019 02	2019-02-04	28Cqx	preparati inibenti la formazione di acido urico (M04AA)	allopurinolo (M04AA01)	allopurinolo tev*300mg 30cpr (040180147) (0813 ) (M04AA01 ) (02-NOV-11 )	4.1	2	45
2019	2019 I Semestre	2019 I Trimestre	2019 02	2019-02-05	1y7zG	macrolidi (J01FA)	spiramicina (J01FA02)	rovamicina*12 cpr 3000000 ui (012322020) (8055 ) (J01FA02 ) (01-JAN-86 )	8.41	1	2.928
2019	2019 I Semestre	2019 I Trimestre	2019 02	2019-02-05	20XCX	derivati degli acidi grassi (N03AG)	acido valproico (N03AG01)	depakin chrono*500mg30cpr rp (022483111) (8055 ) (N03AG01 ) (01-JUL-04 )	12.57	1	10
2019	2019 I Semestre	2019 I Trimestre	2019 02	2019-02-05	2ILe7	betabloccanti selettivi e tiazidi (C07BB)	nebivololo e tiazidi (C07BB12)	lobidiur*5mg+12,5mg 28cpr (039181033) (0734 ) (C07BB12 ) (07-MAR-13 )	16.36	2	56
2019	2019 I Semestre	2019 I Trimestre	2019 02	2019-02-06	21NdO	ace-inibitori, non associati (C09AA)	ramipril (C09AA05)	ramipril doc*2,5mg 28cpr (037621048) (0898 ) (C09AA05 ) (04-JAN-08 )	5.48	2	56
2019	2019 I Semestre	2019 I Trimestre	2019 02	2019-02-06	21NdO	biguanidi (A10BA)	metformina (A10BA02)	metforal*850mg 30cpr riv. (019449038) (0608 ) (A10BA02 ) (01-MAY-97 )	7.54	2	25.5
2019	2019 I Semestre	2019 I Trimestre	2019 02	2019-02-06	21jEG	biguanidi (A10BA)	metformina (A10BA02)	metformina tev*850mg 40 cpr (035195332) (0813 ) (A10BA02 ) (01-NOV-02 )	7.59	3	51
2019	2019 I Semestre	2019 I Trimestre	2019 02	2019-02-06	24FCO	betabloccanti selettivi e tiazidi (C07BB)	nebivololo e tiazidi (C07BB12)	lobidiur*5mg+12,5mg 28cpr (039181033) (0734 ) (C07BB12 ) (07-MAR-13 )	16.36	2	56
2019	2019 I Semestre	2019 I Trimestre	2019 02	2019-02-07	22BX9	derivati dell'acido propionico (M01AE)	ibuprofene (M01AE01)	spidifen*600mg os 30bs alb (026916130) (7158 ) (M01AE01 ) (20-SEP-07 )	6.43	1	15
2019	2019 I Semestre	2019 I Trimestre	2019 02	2019-02-07	22d3b	bloccanti dei recettori alfa- e beta-adrenergici (C07AG)	carvedilolo (C07AG02)	dilatrend*25mg 30cpr div. (027604014) (3827 ) (C07AG02 ) (01-APR-93 )	15.12	2	40
2019	2019 I Semestre	2019 I Trimestre	2019 02	2019-02-08	24ZQr	ace-inibitori e diuretici (C09BA)	perindopril e diuretici (C09BA04)	teraxans*10/2,5mg 30cpr (039227044) (0519 ) (C09BA04 ) (26-JAN-11 )	28.14	2	60
2019	2019 I Semestre	2019 I Trimestre	2019 02	2019-02-08	24ZQr	derivati diidropiridinici (C08CA)	amlodipina (C08CA01)	amlodipina pns*5mg 28cpr (037987029) (3018 ) (C08CA01 ) (18-FEB-08 )	7.48	2	56
2019	2019 I Semestre	2019 I Trimestre	2019 02	2019-02-08	24ZQr	inibitori della hmg coa reduttasi (C10AA)	atorvastatina (C10AA05)	atorvastatina tev*20mg 30cpr (040234217) (0813 ) (C10AA05 ) (07-MAY-12 )	15.92	2	60
2019	2019 I Semestre	2019 I Trimestre	2019 02	2019-02-08	26k9u	eparinici (B01AB)	nadroparina (B01AB06)	seleparina*3800ui/0,4ml 6sir (026738056) (0068 ) (B01AB06 ) (01-FEB-93 )	51.74	2	16
2019	2019 I Semestre	2019 I Trimestre	2019 02	2019-02-11	20W0A	inibitori della hmg coa reduttasi (C10AA)	simvastatina (C10AA01)	sivastin*10mg 20cpr riv. (027208014) (4375 ) (C10AA01 ) (01-MAY-89 )	8.82	2	13.334
2019	2019 I Semestre	2019 I Trimestre	2019 02	2019-02-11	2303U	ace-inibitori e calcioantagonisti (C09BB)	enalapril e lercanidipina (C09BB02)	coripren*20mg+10mg 28 cpr (038568147) (0107 ) (C09BB02 ) (04-APR-11 )	21.86	2	56
2019	2019 I Semestre	2019 I Trimestre	2019 02	2019-02-11	2303U	inibitori della hmg coa reduttasi (C10AA)	atorvastatina (C10AA05)	totalip 20*30 cpr 20 mg (033006040) (0608 ) (C10AA05 ) (01-MAR-04 )	21.02	2	60
2019	2019 I Semestre	2019 I Trimestre	2019 02	2019-02-11	25h7L	antagonisti dell'angiotensina ii, non associati (C09CA)	valsartan (C09CA03)	tareg*40mg 14cpr riv. (033178260) (0114 ) (C09CA03 ) (12-APR-13 )	16.92	4	8
2019	2019 I Semestre	2019 I Trimestre	2019 02	2019-02-11	25h7L	antiaggreganti piastrinici, esclusa l'eparina (B01AC)	acido acetilsalicilico (B01AC06)	cardioaspirin*100mg 30cpr (024840074) (0022 ) (B01AC06 ) (01-JUN-96 )	4.7	2	60
2019	2019 I Semestre	2019 I Trimestre	2019 02	2019-02-11	25h7L	antiaggreganti piastrinici, esclusa l'eparina (B01AC)	clopidogrel (B01AC04)	plavix*75mg 28 cpr riv. (034128013) (8055 ) (B01AC04 ) (01-DEC-00 )	36.7	2	56
2019	2019 I Semestre	2019 I Trimestre	2019 02	2019-02-11	25h7L	inibitori della hmg coa reduttasi (C10AA)	atorvastatina (C10AA05)	atorvastatina aur*40mg 30cpr (042978039) (3199 ) (C10AA05 ) (16-OCT-17 )	19.12	2	120
2019	2019 I Semestre	2019 I Trimestre	2019 02	2019-02-12	20ixR	antagonisti dell'alfa adrenorecettore (G04CA)	alfuzosina (G04CA01)	xatral*2,5mg 30 cpr (027314018) (8055 ) (G04CA01 ) (01-MAR-91 )	19.34	2	20
2019	2019 I Semestre	2019 I Trimestre	2019 02	2019-02-12	20ixR	antagonisti dell'angiotensina ii, non associati (C09CA)	irbesartan (C09CA04)	karvea*150mg 28 cpr (033263043) (8055 ) (C09CA04 ) (01-FEB-98 )	18.68	2	56
2019	2019 I Semestre	2019 I Trimestre	2019 02	2019-02-12	20ixR	betabloccanti selettivi (C07AB)	nebivololo (C07AB12)	lobivon*28 cpr 5 mg (032210015) (0542 ) (C07AB12 ) (01-FEB-99 )	15.42	2	56
2019	2019 I Semestre	2019 I Trimestre	2019 02	2019-02-12	2D9Qz	biguanidi (A10BA)	metformina (A10BA02)	zuglimet*500mg 30cpr riv. (038257022) (8043 ) (A10BA02 ) (30-APR-09 )	7.62	6	45
2019	2019 I Semestre	2019 I Trimestre	2019 02	2019-02-12	2D9Qz	biguanidi (A10BA)	metformina (A10BA02)	zuglimet*850mg 40cpr riv. (038257085) (8043 ) (A10BA02 ) (30-APR-09 )	15.18	6	102
2019	2019 I Semestre	2019 I Trimestre	2019 02	2019-02-13	1y7zG	macrolidi (J01FA)	spiramicina (J01FA02)	rovamicina*12 cpr 3000000 ui (012322020) (8055 ) (J01FA02 ) (01-JAN-86 )	8.41	1	2.928
2019	2019 I Semestre	2019 I Trimestre	2019 02	2019-02-13	20XCX	altri antidepressivi (N06AX)	mirtazapina (N06AX11)	mirtazapina eg*30mg 30cpr (036555050) (1561 ) (N06AX11 ) (04-MAR-05 )	16.17	1	30
2019	2019 I Semestre	2019 I Trimestre	2019 02	2019-02-14	24ctO	antiaggreganti piastrinici, esclusa l'eparina (B01AC)	acido acetilsalicilico (B01AC06)	ac acsal eg*100mg 30 cpr (042180048) (1561 ) (B01AC06 ) (21-MAR-14 )	1.41	1	30
2019	2019 I Semestre	2019 I Trimestre	2019 02	2019-02-14	24ctO	fibrati (C10AB)	fenofibrato (C10AB05)	fulcrosupra*145mg 30cpr (035928151) (8627 ) (C10AB05 ) (29-AUG-07 )	10.42	1	21.75
2019	2019 I Semestre	2019 I Trimestre	2019 02	2019-02-14	24ctO	inibitori dell'hmg coa reduttasi in associazione con altre sostanze modificatrici dei lipidi (C10BA)	rosuvastatina e ezetimibe (C10BA06)	cholecomb*20mg/10mg 30 cps (043496102) (1440 ) (C10BA06 ) (17-APR-18 )	25.44	1	30
2019	2019 I Semestre	2019 I Trimestre	2019 02	2019-02-14	24ctO	preparati inibenti la formazione di acido urico (M04AA)	allopurinolo (M04AA01)	allopurinolo tev*300mg 30cpr (040180147) (0813 ) (M04AA01 ) (02-NOV-11 )	2.05	1	22.5
2019	2019 I Semestre	2019 I Trimestre	2019 02	2019-02-15	24ctO	ace inibitori, altre associazioni (C09BX)	perindopril e bisoprololo (C09BX02)	cosyrel*5/5mg 30cpr riv (044256028) (1440 ) (C09BX02 ) (31-AUG-17 )	9.96	1	30
2019	2019 I Semestre	2019 I Trimestre	2019 02	2019-02-15	24ctO	tiazolidinedioni (A10BG)	pioglitazone (A10BG03)	actos*15mg 28 cpr (034946018) (3827 ) (A10BG03 ) (01-SEP-01 )	13.5	1	14
2019	2019 I Semestre	2019 I Trimestre	2019 02	2019-02-15	25h7L	preparati inibenti la formazione di acido urico (M04AA)	allopurinolo (M04AA01)	zyloric*300mg 30cpr div. (021259027) (7046 ) (M04AA01 ) (01-FEB-79 )	5.84	2	45
2019	2019 I Semestre	2019 I Trimestre	2019 02	2019-02-16	26k9u	altri antibatterici (J01XX)	fosfomicina (J01XX01)	monuril*ad 3g os 2 bust. (025680024) (7158 ) (J01XX01 ) (02-DEC-03 )	11.36	1	2
2019	2019 I Semestre	2019 I Trimestre	2019 02	2019-02-18	1yWtx	altri antidepressivi (N06AX)	duloxetina (N06AX21)	cymbalta*60mg 28 cps (036683023) (1277 ) (N06AX21 ) (03-FEB-06 )	40.62	2	56
2019	2019 I Semestre	2019 I Trimestre	2019 02	2019-02-19	24Fiw	glicocorticoidi (H02AB)	prednisone (H02AB07)	deltacortene*25mg 10cpr (010089035) (0794 ) (H02AB07 ) (01-JAN-96 )	5.87	1	25
2019	2019 I Semestre	2019 I Trimestre	2019 02	2019-02-20	1x7E7	derivati dell'acido acetico e sostanze correlate (M01AB)	diclofenac (M01AB05)	voltaren*75mg/3 ml im 5 f (023181047) (0114 ) (M01AB05 ) (01-SEP-81 )	2.94	1	3.75
2019	2019 I Semestre	2019 I Trimestre	2019 02	2019-02-20	27dR4	antagonisti dell'angiotensina ii, non associati (C09CA)	olmesartan medoxomil (C09CA08)	plaunac*28 cpr riv. 10mg (036025017) (0734 ) (C09CA08 ) (01-DEC-04 )	15.66	2	28
2019	2019 I Semestre	2019 I Trimestre	2019 02	2019-02-22	1yBBN	derivati dell'acido acetico e sostanze correlate (M01AB)	ketorolac (M01AB15)	toradol*30mg/ml in 3f (027253020) (0107 ) (M01AB15 ) (01-OCT-90 )	4.06	1	3
2019	2019 I Semestre	2019 I Trimestre	2019 02	2019-02-22	1yBBN	fluorochinoloni (J01MA)	levofloxacina (J01MA12)	levofloxacina eg*500mg 5cpr (040303099) (1561 ) (J01MA12 ) (17-MAY-11 )	6.25	1	5
2019	2019 I Semestre	2019 I Trimestre	2019 02	2019-02-22	24Fiw	antiaggreganti piastrinici, esclusa l'eparina (B01AC)	acido acetilsalicilico (B01AC06)	cardirene*75mg os 30bust. (028717041) (8055 ) (B01AC06 ) (01-MAR-01 )	2.32	1	30
2019	2019 I Semestre	2019 I Trimestre	2019 02	2019-02-22	24Fiw	vitamina d ed analoghi (A11CC)	colecalciferolo (A11CC05)	annister*10000ui/ml osgtt10m (042223053) (2611 ) (A11CC05 ) (12-FEB-14 )	4.5	1	125
2019	2019 I Semestre	2019 I Trimestre	2019 02	2019-02-22	24ctO	ace inibitori, altre associazioni (C09BX)	perindopril e bisoprololo (C09BX02)	cosyrel*5/5mg 30cpr riv (044256028) (1440 ) (C09BX02 ) (31-AUG-17 )	9.96	1	30
2019	2019 I Semestre	2019 I Trimestre	2019 02	2019-02-22	24ctO	altri antiepilettici (N03AX)	levetiracetam (N03AX14)	levetirac. myl* 500mg60cp (040329258) (4157 ) (N03AX14 ) (15-MAR-12 )	37.67	1	20
2019	2019 I Semestre	2019 I Trimestre	2019 02	2019-02-22	24ctO	antiaggreganti piastrinici, esclusa l'eparina (B01AC)	acido acetilsalicilico (B01AC06)	ac acsal eg*100mg 30 cpr (042180048) (1561 ) (B01AC06 ) (21-MAR-14 )	1.41	1	30
2019	2019 I Semestre	2019 I Trimestre	2019 02	2019-02-22	24ctO	biguanidi (A10BA)	metformina (A10BA02)	metformina pns*1000mg 60cpr (040975106) (3018 ) (A10BA02 ) (16-APR-13 )	3.64	1	30
2019	2019 I Semestre	2019 I Trimestre	2019 02	2019-02-22	24ctO	fibrati (C10AB)	fenofibrato (C10AB05)	fenofibrato eg*145mg 30cpr (043837018) (1561 ) (C10AB05 ) (04-APR-16 )	6.77	1	21.75
2019	2019 I Semestre	2019 I Trimestre	2019 02	2019-02-22	24ctO	inibitori dell'hmg coa reduttasi in associazione con altre sostanze modificatrici dei lipidi (C10BA)	rosuvastatina e ezetimibe (C10BA06)	cholecomb*20mg/10mg 30 cps (043496102) (1440 ) (C10BA06 ) (17-APR-18 )	25.44	1	30
2019	2019 I Semestre	2019 I Trimestre	2019 02	2019-02-22	24ctO	tiazolidinedioni (A10BG)	pioglitazone (A10BG03)	pioglitazone doc*15mg 28 cpr (040633024) (0898 ) (A10BG03 ) (12-MAR-13 )	10	1	14
2019	2019 I Semestre	2019 I Trimestre	2019 02	2019-02-22	26k9u	bifosfonati (M05BA)	acido alendronico (M05BA04)	binosto*70mg 4cpr eff. (040246011) (0972 ) (M05BA04 ) (22-APR-14 )	16.18	1	28
2019	2019 I Semestre	2019 I Trimestre	2019 02	2019-02-22	26k9u	calcio, associazioni con vitamina d e/o altri farmaci (A12AX)	non applicabile (-3)	natecal d3*600mg+400ui 60cpr (034899017) (0068 ) (A12AX ) (01-SEP-01 )	9.6	1	30
2019	2019 I Semestre	2019 I Trimestre	2019 02	2019-02-22	26k9u	coxib (M01AH)	etoricoxib (M01AH05)	tauxib*60mg 20 cpr riv. (035890060) (1619 ) (M01AH05 ) (01-MAR-04 )	11.51	1	20
2019	2019 I Semestre	2019 I Trimestre	2019 02	2019-02-26	21jEG	antagonisti dell'angiotensina ii, non associati (C09CA)	irbesartan (C09CA04)	aprovel*28 cpr 300 mg (033264072) (8055 ) (C09CA04 ) (01-FEB-98 )	22.46	2	112
2019	2019 I Semestre	2019 I Trimestre	2019 02	2019-02-26	21jEG	derivati piperazinici (R06AE)	cetirizina (R06AE07)	zirtec*10mg 20 cpr riv. (026894016) (0176 ) (R06AE07 ) (01-MAY-89 )	8.6	1	20
2019	2019 I Semestre	2019 I Trimestre	2019 02	2019-02-26	2B9fW	glicocorticoidi (R03BA)	beclometasone (R03BA01)	clenil*800mcg sos neb20fl2ml (023103132) (0546 ) (R03BA01 ) (01-OCT-00 )	11.69	1	10.667
2019	2019 I Semestre	2019 I Trimestre	2019 02	2019-02-27	27BWu	antagonisti dei recettori alfa-adrenergici (C02CA)	doxazosin (C02CA04)	normothen*4mg 20cpr div. (026818029) (0040 ) (C02CA04 ) (01-OCT-89 )	25.44	3	60
2019	2019 I Semestre	2019 I Trimestre	2019 02	2019-02-27	27BWu	antagonisti dell'angiotensina ii e diuretici (C09DA)	candesartan e diuretici (C09DA06)	blopresid*32/12,5 28cpr (034187233) (3827 ) (C09DA06 ) (23-OCT-09 )	37.29	3	84
2019	2019 I Semestre	2019 I Trimestre	2019 02	2019-02-27	29jKJ	antagonisti dell'angiotensina ii, non associati (C09CA)	candesartan (C09CA06)	candesartan doc*32mg 28cpr (041341278) (0898 ) (C09CA06 ) (09-MAY-12 )	18.58	2	224
2019	2019 I Semestre	2019 I Trimestre	2019 03	2019-03-02	249h9	antagonisti dell'angiotensina ii e diuretici (C09DA)	olmesartan medoxomil e diuretici (C09DA08)	olmegan*40mg+12,5mg 28 cpr (037110246) (1430 ) (C09DA08 ) (27-APR-12 )	18.66	2	56
2019	2019 I Semestre	2019 I Trimestre	2019 03	2019-03-04	24u6X	biguanidi (A10BA)	metformina (A10BA02)	metformina hex*500mg 50 cpr (038828024) (0776 ) (A10BA02 ) (06-JUL-09 )	5.91	3	37.5
2019	2019 I Semestre	2019 I Trimestre	2019 03	2019-03-04	298U3	antagonisti dell'angiotensina ii, non associati (C09CA)	olmesartan medoxomil (C09CA08)	olmetec*28 cpr 10 mg (036027011) (1430 ) (C09CA08 ) (01-FEB-05 )	15.66	2	28
2019	2019 I Semestre	2019 I Trimestre	2019 03	2019-03-05	1x7E7	altri antidepressivi (N06AX)	amfebutamone (N06AX12)	wellbutrin*150mg 30cpr rm (037685029) (0200 ) (N06AX12 ) (15-DEC-08 )	64.98	2	30
2019	2019 I Semestre	2019 I Trimestre	2019 03	2019-03-05	1x7E7	antagonisti dell'angiotensina ii e diuretici (C09DA)	irbesartan e diuretici (C09DA04)	karvezide*300/12,5mg 28cpr (034190049) (8055 ) (C09DA04 ) (01-OCT-99 )	20.34	2	56
2019	2019 I Semestre	2019 I Trimestre	2019 03	2019-03-05	1x7E7	derivati della carbossamide (N03AF)	oxcarbazepina (N03AF02)	oxcarbazepina tcn*600mg 50cp (042353021) (3891 ) (N03AF02 ) (16-JAN-15 )	37.74	2	60
2019	2019 I Semestre	2019 I Trimestre	2019 03	2019-03-05	1x7E7	glicocorticoidi (H02AB)	metilprednisolone (H02AB04)	depo medrol*40mg/ml in.3f (017932029) (4025 ) (H02AB04 ) (01-SEP-73 )	6.51	1	6
2019	2019 I Semestre	2019 I Trimestre	2019 03	2019-03-06	28vcD	altre sostanze modificatrici dei lipidi (C10AX)	omega-3-trigliceridi inclusi altri esteri e acidi (C10AX06)	olevia*1000mg 2x10 cps (042639017) (7166 ) (C10AX06 ) (20-MAY-14 )	23.34	2	10
2019	2019 I Semestre	2019 I Trimestre	2019 03	2019-03-06	28vcD	biguanidi (A10BA)	metformina (A10BA02)	metformina tev*500mg 30 cpr (035195205) (0813 ) (A10BA02 ) (01-MAR-03 )	2.54	2	15
2019	2019 I Semestre	2019 I Trimestre	2019 03	2019-03-07	1yWtx	betabloccanti selettivi e tiazidi (C07BB)	nebivololo e tiazidi (C07BB12)	lobidiur*5mg+12,5mg 28cpr (039181033) (0734 ) (C07BB12 ) (07-MAR-13 )	16.36	2	56
2019	2019 I Semestre	2019 I Trimestre	2019 03	2019-03-07	1yWtx	ormoni tiroidei (H03AA)	levotiroxina sodica (H03AA01)	eutirox*175mcg 50cpr (024402149) (2392 ) (H03AA01 ) (14-OCT-08 )	9.78	3	174.999
2019	2019 I Semestre	2019 I Trimestre	2019 03	2019-03-07	23BWs	associazioni di penicilline, inclusi gli inibitori delle beta-lattamasi (J01CR)	amoxicillina ed inibitori enzimatici (J01CR02)	augmentin*875mg+125mg 12cpr (026089019) (0200 ) (J01CR02 ) (01-OCT-87 )	10.2	1	7
2019	2019 I Semestre	2019 I Trimestre	2019 03	2019-03-07	24Fiw	betabloccanti selettivi (C07AB)	nebivololo (C07AB12)	nobistar*5mg 28 cpr (035780030) (0081 ) (C07AB12 ) (23-MAY-14 )	12.2	2	56
2019	2019 I Semestre	2019 I Trimestre	2019 03	2019-03-07	24Fiw	biguanidi (A10BA)	metformina (A10BA02)	slowmet*500mg 60cpr rp (040629026) (4055 ) (A10BA02 ) (14-OCT-13 )	5.61	1	15
2019	2019 I Semestre	2019 I Trimestre	2019 03	2019-03-08	25Cee	sostanze betabloccanti (S01ED)	timololo, associazioni (S01ED51)	imolast*0,005%+0,5% col30mon (041578016) (2519 ) (S01ED51 ) (31-MAR-14 )	19	2	60
2019	2019 I Semestre	2019 I Trimestre	2019 03	2019-03-09	24Fiw	betabloccanti non selettivi (C07AA)	sotalolo (C07AA07)	rytmobeta*80mg 50 cpr (029528027) (2322 ) (C07AA07 ) (01-JAN-98 )	7.12	1	25
2019	2019 I Semestre	2019 I Trimestre	2019 03	2019-03-09	24Fiw	diuretici ad azione diuretica minore e farmaci risparmiatori di potassio (C03EA)	idroclorotiazide e farmaci risparmiatori di potassio (C03EA01)	moduretic*5mg/50mg 20 cpr (023070016) (3582 ) (C03EA01 ) (01-JAN-75 )	2.53	1	20
2019	2019 I Semestre	2019 I Trimestre	2019 03	2019-03-11	249h9	fluorochinoloni (J01MA)	levofloxacina (J01MA12)	levofloxacina aur*500mg 5cp (040202020) (3199 ) (J01MA12 ) (20-JUN-11 )	6.25	1	5
2019	2019 I Semestre	2019 I Trimestre	2019 03	2019-03-11	249h9	vitamina d ed analoghi (A11CC)	colecalciferolo (A11CC05)	dibase*100000ui/ml 6f (036635023) (0972 ) (A11CC05 ) (27-DEC-05 )	4	1	15
2019	2019 I Semestre	2019 I Trimestre	2019 03	2019-03-13	20W0A	antagonisti dell'angiotensina ii e calcioantagonisti (C09DB)	olmesartan medoxomil e amlodipina (C09DB02)	bivis*40mg/10mg 28cpr (038947242) (0734 ) (C09DB02 ) (23-AUG-11 )	25	2	56
2019	2019 I Semestre	2019 I Trimestre	2019 03	2019-03-13	20W0A	antiaggreganti piastrinici, esclusa l'eparina (B01AC)	acido acetilsalicilico (B01AC06)	cardioaspirin*100mg 30cpr (024840074) (0022 ) (B01AC06 ) (01-JUN-96 )	4.7	2	60
2019	2019 I Semestre	2019 I Trimestre	2019 03	2019-03-13	20W0A	biguanidi (A10BA)	metformina (A10BA02)	metformina doc*500mg 50cpr (039066535) (0898 ) (A10BA02 ) (08-SEP-15 )	3.94	2	25
2019	2019 I Semestre	2019 I Trimestre	2019 03	2019-03-13	20W0A	inibitori della hmg coa reduttasi (C10AA)	simvastatina (C10AA01)	sivastin*10mg 20cpr riv. (027208014) (4375 ) (C10AA01 ) (01-MAY-89 )	8.82	2	13.334
2019	2019 I Semestre	2019 I Trimestre	2019 03	2019-03-13	2Cd7t	ace-inibitori, non associati (C09AA)	perindopril (C09AA04)	perindopril san*4mg 30cpr (038764078) (1392 ) (C09AA04 ) (23-JUN-09 )	14.28	2	60
2019	2019 I Semestre	2019 I Trimestre	2019 03	2019-03-13	2Cd7t	derivati diidropiridinici (C08CA)	amlodipina (C08CA01)	amlodipina ate*5mg 28cpr (037329012) (2753 ) (C08CA01 ) (20-MAR-08 )	7.48	2	56
2019	2019 I Semestre	2019 I Trimestre	2019 03	2019-03-13	2Cd7t	sostanze betabloccanti (S01ED)	timololo (S01ED01)	timogel*1mg/g gel oft.30con (037700010) (1321 ) (S01ED01 ) (25-FEB-08 )	24.24	2	60
2019	2019 I Semestre	2019 I Trimestre	2019 03	2019-03-14	24ctO	altri farmaci per il trattamento dell'ulcera peptica e della malattia da reflusso gastroesofageo (A02BX)	non applicabile (-3)	gaviscon advance*20bs men (034248171) (3510 ) (A02BX ) (23-MAR-06 )	4.79	1	8
2019	2019 I Semestre	2019 I Trimestre	2019 03	2019-03-18	20XCX	derivati degli acidi grassi (N03AG)	acido valproico (N03AG01)	depakin*750mg gran. 30bust (022483200) (8055 ) (N03AG01 ) (20-DEC-07 )	16.38	1	15
2019	2019 I Semestre	2019 I Trimestre	2019 03	2019-03-18	21NdO	ace-inibitori, non associati (C09AA)	ramipril (C09AA05)	ramipril doc*2,5mg 28cpr (037621048) (0898 ) (C09AA05 ) (04-JAN-08 )	5.48	2	56
2019	2019 I Semestre	2019 I Trimestre	2019 03	2019-03-18	21NdO	antagonisti dell'alfa adrenorecettore (G04CA)	tamsulosina (G04CA02)	tamsulosin doc*0,4mg20cpsrm (037007034) (0898 ) (G04CA02 ) (20-JUL-06 )	8.82	2	40
2019	2019 I Semestre	2019 I Trimestre	2019 03	2019-03-19	25DMN	ace-inibitori e calcioantagonisti (C09BB)	ramipril e amlodipina (C09BB07)	ramantal*5+5mg 28cps (043313028) (7091 ) (C09BB07 ) (02-DEC-15 )	14.58	2	56
2019	2019 I Semestre	2019 I Trimestre	2019 03	2019-03-19	25DMN	altri antidepressivi (N06AX)	amfebutamone (N06AX12)	bupropione san*150mg30cpr rm (043095013) (1392 ) (N06AX12 ) (26-JUL-17 )	47.44	2	30
2019	2019 I Semestre	2019 I Trimestre	2019 03	2019-03-19	25DMN	inibitori selettivi della serotonina-ricaptazione (N06AB)	citalopram (N06AB04)	citalopram san*20mg 28 cpr (038238061) (1392 ) (N06AB04 ) (06-APR-10 )	13.6	2	56
2019	2019 I Semestre	2019 I Trimestre	2019 03	2019-03-25	23BeP	antagonisti dell'angiotensina ii, non associati (C09CA)	candesartan (C09CA06)	blopress*16mg 28 cpr (033451269) (3827 ) (C09CA06 ) (01-SEP-98 )	9.96	1	56
2019	2019 I Semestre	2019 I Trimestre	2019 03	2019-03-25	29ABu	antagonisti dell'angiotensina ii e diuretici (C09DA)	olmesartan medoxomil e diuretici (C09DA08)	olmegan*20+12,5mg 28 cpr (037110020) (1430 ) (C09DA08 ) (22-FEB-07 )	18.66	2	56
2019	2019 I Semestre	2019 I Trimestre	2019 03	2019-03-25	29ABu	ormoni tiroidei (H03AA)	levotiroxina sodica (H03AA01)	eutirox*100mcg 50cpr (024402137) (2392 ) (H03AA01 ) (01-FEB-99 )	2.61	1	33.333
2019	2019 I Semestre	2019 I Trimestre	2019 03	2019-03-26	22d3b	bloccanti dei recettori alfa- e beta-adrenergici (C07AG)	carvedilolo (C07AG02)	dilatrend*25mg 30cpr div. (027604014) (3827 ) (C07AG02 ) (01-APR-93 )	15.12	2	40
2019	2019 I Semestre	2019 I Trimestre	2019 03	2019-03-27	1wh7Y	biguanidi (A10BA)	metformina (A10BA02)	glucophage unidie*1000mg 60c (040628063) (0794 ) (A10BA02 ) (09-JUN-14 )	16.83	3	90
2019	2019 I Semestre	2019 I Trimestre	2019 03	2019-03-27	21jEG	biguanidi (A10BA)	metformina (A10BA02)	metformina tev*850mg 40 cpr (035195332) (0813 ) (A10BA02 ) (01-NOV-02 )	7.59	3	51
2019	2019 I Semestre	2019 I Trimestre	2019 03	2019-03-27	21jEG	inibitori della hmg coa reduttasi (C10AA)	atorvastatina (C10AA05)	atorvastatina via*20mg 30cpr (041443437) (4995 ) (C10AA05 ) (08-MAY-12 )	15.92	2	60
2019	2019 I Semestre	2019 I Trimestre	2019 03	2019-03-27	24ctO	altri farmaci per il trattamento dell'ulcera peptica e della malattia da reflusso gastroesofageo (A02BX)	non applicabile (-3)	gaviscon advance*20bs men (034248171) (3510 ) (A02BX ) (23-MAR-06 )	4.79	1	8
2019	2019 I Semestre	2019 I Trimestre	2019 03	2019-03-28	20ixR	antagonisti dell'alfa adrenorecettore (G04CA)	alfuzosina (G04CA01)	xatral*2,5mg 30 cpr (027314018) (8055 ) (G04CA01 ) (01-MAR-91 )	19.34	2	20
2019	2019 I Semestre	2019 I Trimestre	2019 03	2019-03-28	2303U	biguanidi (A10BA)	metformina (A10BA02)	glucophage unidie*1000mg 60c (040628063) (0794 ) (A10BA02 ) (09-JUN-14 )	5.61	1	30
2019	2019 I Semestre	2019 I Trimestre	2019 03	2019-03-29	21NdO	altri antidepressivi (N06AX)	trazodone (N06AX05)	trittico*30 cpr div. 50 mg (022323036) (0219 ) (N06AX05 ) (01-APR-80 )	4.86	1	5
2019	2019 I Semestre	2019 I Trimestre	2019 03	2019-03-29	21NdO	dopa e suoi derivati (N04BA)	levodopa ed inibitore della decarbossilasi (N04BA02)	madopar*100+25mg 30 cpr dis (023142058) (0108 ) (N04BA02 ) (01-JUN-95 )	4.71	1	5
2019	2019 I Semestre	2019 I Trimestre	2019 03	2019-03-29	27BWu	derivati diidropiridinici (C08CA)	nifedipina (C08CA05)	adalat crono*30mg 14cpr rm (027980010) (0022 ) (C08CA05 ) (01-APR-92 )	27.08	4	56
2019	2019 I Semestre	2019 I Trimestre	2019 03	2019-03-29	27BWu	inibitori selettivi della serotonina-ricaptazione (N06AB)	citalopram (N06AB04)	elopram*20mg 28 cpr (028681017) (7184 ) (N06AB04 ) (01-MAR-95 )	25.28	2	56
2019	2019 I Semestre	2019 I Trimestre	2019 03	2019-03-30	22BX9	betabloccanti selettivi e tiazidi (C07BB)	nebivololo e tiazidi (C07BB12)	nebiv/hct doc*5/25mg 28cpr (044322028) (0898 ) (C07BB12 ) (06-OCT-17 )	11.94	2	56
2019	2019 I Semestre	2019 II Trimestre	2019 04	2019-04-01	1wh7Y	inibitori della hmg coa reduttasi (C10AA)	atorvastatina (C10AA05)	torvast*40mg 30 cpr (033007067) (4995 ) (C10AA05 ) (01-MAR-04 )	25.06	2	120
2019	2019 I Semestre	2019 II Trimestre	2019 04	2019-04-01	25RpG	derivati dell'acido acetico e sostanze correlate (M01AB)	diclofenac (M01AB05)	dicloreum*75mg/3ml im 6 f (024515076) (4375 ) (M01AB05 ) (01-SEP-83 )	3.21	1	4.5
2019	2019 I Semestre	2019 II Trimestre	2019 04	2019-04-03	24ctO	altri farmaci per il trattamento dell'ulcera peptica e della malattia da reflusso gastroesofageo (A02BX)	non applicabile (-3)	gaviscon advance*20bs men (034248171) (3510 ) (A02BX ) (23-MAR-06 )	9.58	2	16
2019	2019 I Semestre	2019 II Trimestre	2019 04	2019-04-03	27dRM	antagonisti dell'angiotensina ii, non associati (C09CA)	olmesartan medoxomil (C09CA08)	olpress*28 cpr 20 mg (036026060) (0734 ) (C09CA08 ) (01-DEC-04 )	10.17	1	28
2019	2019 I Semestre	2019 II Trimestre	2019 04	2019-04-03	28vcD	altre sostanze modificatrici dei lipidi (C10AX)	omega-3-trigliceridi inclusi altri esteri e acidi (C10AX06)	olevia*1000mg 2x10 cps (042639017) (7166 ) (C10AX06 ) (20-MAY-14 )	23.34	2	10
2019	2019 I Semestre	2019 II Trimestre	2019 04	2019-04-03	28vcD	antagonisti dell'angiotensina ii, non associati (C09CA)	valsartan (C09CA03)	tareg*80mg 28 cpr riv (033178892) (0114 ) (C09CA03 ) (20-MAR-13 )	15.2	2	56
2019	2019 I Semestre	2019 II Trimestre	2019 04	2019-04-03	28vcD	biguanidi (A10BA)	metformina (A10BA02)	metformina doc*500mg 30cpr (039066509) (0898 ) (A10BA02 ) (08-SEP-15 )	2.54	2	15
2019	2019 I Semestre	2019 II Trimestre	2019 04	2019-04-03	28vcD	fibrati (C10AB)	fenofibrato (C10AB05)	fenofibrato doc*145mg 30cpr (041071046) (0898 ) (C10AB05 ) (09-JUL-13 )	13.54	2	43.5
2019	2019 I Semestre	2019 II Trimestre	2019 04	2019-04-04	23BeP	antagonisti dell'angiotensina ii, non associati (C09CA)	candesartan (C09CA06)	blopress*16mg 28 cpr (033451269) (3827 ) (C09CA06 ) (01-SEP-98 )	19.92	2	112
2019	2019 I Semestre	2019 II Trimestre	2019 04	2019-04-04	23BeP	antiaggreganti piastrinici, esclusa l'eparina (B01AC)	acido acetilsalicilico (B01AC06)	cardioaspirin*100mg 30cpr (024840074) (0022 ) (B01AC06 ) (01-JUN-96 )	4.7	2	60
2019	2019 I Semestre	2019 II Trimestre	2019 04	2019-04-04	23BeP	inibitori della hmg coa reduttasi (C10AA)	atorvastatina (C10AA05)	torvast*20mg 30 cpr (033007042) (4995 ) (C10AA05 ) (01-MAR-04 )	21.02	2	60
2019	2019 I Semestre	2019 II Trimestre	2019 04	2019-04-04	24ctO	ace inibitori, altre associazioni (C09BX)	perindopril e bisoprololo (C09BX02)	cosyrel*5/5mg 30cpr riv (044256028) (1440 ) (C09BX02 ) (31-AUG-17 )	19.92	2	60
2019	2019 I Semestre	2019 II Trimestre	2019 04	2019-04-05	20ixR	antagonisti dell'angiotensina ii, non associati (C09CA)	irbesartan (C09CA04)	karvea*150mg 28 cpr (033263043) (8055 ) (C09CA04 ) (01-FEB-98 )	18.68	2	56
2019	2019 I Semestre	2019 II Trimestre	2019 04	2019-04-05	20ixR	preparati inibenti la formazione di acido urico (M04AA)	allopurinolo (M04AA01)	zyloric*300mg 30cpr div. (021259027) (7046 ) (M04AA01 ) (01-FEB-79 )	2.92	1	22.5
2019	2019 I Semestre	2019 II Trimestre	2019 04	2019-04-05	20ixR	vitamina d ed analoghi (A11CC)	calcifediolo (A11CC06)	didrogyl*1,5mg/10mlosgtt10ml (024139014) (0794 ) (A11CC06 ) (01-APR-80 )	5.5	1	1.5
2019	2019 I Semestre	2019 II Trimestre	2019 04	2019-04-08	24FCO	betabloccanti selettivi e tiazidi (C07BB)	nebivololo e tiazidi (C07BB12)	lobidiur*5mg+12,5mg 28cpr (039181033) (0734 ) (C07BB12 ) (07-MAR-13 )	16.36	2	56
2019	2019 I Semestre	2019 II Trimestre	2019 04	2019-04-08	24ctO	altri antiepilettici (N03AX)	levetiracetam (N03AX14)	levetirac. myl* 500mg60cp (040329258) (4157 ) (N03AX14 ) (15-MAR-12 )	37.67	1	20
2019	2019 I Semestre	2019 II Trimestre	2019 04	2019-04-08	24ctO	fibrati (C10AB)	fenofibrato (C10AB05)	fenofibrato eg*145mg 30cpr (043837018) (1561 ) (C10AB05 ) (04-APR-16 )	6.77	1	21.75
2019	2019 I Semestre	2019 II Trimestre	2019 04	2019-04-08	24ctO	tiazolidinedioni (A10BG)	pioglitazone (A10BG03)	pioglitazone doc*15mg 28 cpr (040633024) (0898 ) (A10BG03 ) (12-MAR-13 )	10	1	14
2019	2019 I Semestre	2019 II Trimestre	2019 04	2019-04-08	2ILe7	betabloccanti selettivi e tiazidi (C07BB)	nebivololo e tiazidi (C07BB12)	lobidiur*5mg+12,5mg 28cpr (039181033) (0734 ) (C07BB12 ) (07-MAR-13 )	16.36	2	56
2019	2019 I Semestre	2019 II Trimestre	2019 04	2019-04-09	21NdO	dopa e suoi derivati (N04BA)	levodopa ed inibitore della decarbossilasi (N04BA02)	madopar*100+25mg 30 cpr dis (023142058) (0108 ) (N04BA02 ) (01-JUN-95 )	9.42	2	10
2019	2019 I Semestre	2019 II Trimestre	2019 04	2019-04-11	24ZQr	betabloccanti selettivi (C07AB)	nebivololo (C07AB12)	nobistar*5mg 28 cpr (035780030) (0081 ) (C07AB12 ) (23-MAY-14 )	12.2	2	56
2019	2019 I Semestre	2019 II Trimestre	2019 04	2019-04-12	24ZQr	inibitori della hmg coa reduttasi (C10AA)	atorvastatina (C10AA05)	atorvastatina tev*20mg 30cpr (040234217) (0813 ) (C10AA05 ) (07-MAY-12 )	15.92	2	60
2019	2019 I Semestre	2019 II Trimestre	2019 04	2019-04-15	25h7L	antagonisti dell'angiotensina ii, non associati (C09CA)	valsartan (C09CA03)	tareg*40mg 14cpr riv. (033178260) (0114 ) (C09CA03 ) (12-APR-13 )	16.92	4	8
2019	2019 I Semestre	2019 II Trimestre	2019 04	2019-04-15	25h7L	antiaggreganti piastrinici, esclusa l'eparina (B01AC)	acido acetilsalicilico (B01AC06)	cardioaspirin*100mg 30cpr (024840074) (0022 ) (B01AC06 ) (01-JUN-96 )	4.7	2	60
2019	2019 I Semestre	2019 II Trimestre	2019 04	2019-04-15	25h7L	antiaggreganti piastrinici, esclusa l'eparina (B01AC)	clopidogrel (B01AC04)	plavix*75mg 28 cpr riv. (034128013) (8055 ) (B01AC04 ) (01-DEC-00 )	36.7	2	56
2019	2019 I Semestre	2019 II Trimestre	2019 04	2019-04-15	25h7L	inibitori della hmg coa reduttasi (C10AA)	atorvastatina (C10AA05)	atorvastatina aur*40mg 30cpr (040248181) (3199 ) (C10AA05 ) (04-MAY-12 )	19.12	2	120
2019	2019 I Semestre	2019 II Trimestre	2019 04	2019-04-15	27dR4	glicocorticoidi (H02AB)	prednisone (H02AB07)	deltacortene*25mg 10cpr (010089035) (0794 ) (H02AB07 ) (01-JAN-96 )	5.87	1	25
2019	2019 I Semestre	2019 II Trimestre	2019 04	2019-04-16	1yWtx	altri antidepressivi (N06AX)	duloxetina (N06AX21)	cymbalta*60mg 28 cps (036683023) (1277 ) (N06AX21 ) (03-FEB-06 )	40.62	2	56
2019	2019 I Semestre	2019 II Trimestre	2019 04	2019-04-16	1yWtx	ormoni tiroidei (H03AA)	levotiroxina sodica (H03AA01)	eutirox*125mcg 50cpr (024402063) (2392 ) (H03AA01 ) (01-JAN-99 )	2.65	1	41.667
2019	2019 I Semestre	2019 II Trimestre	2019 04	2019-04-16	24ZQr	ace inibitori, altre associazioni (C09BX)	perindopril, amlodipina e indapamide (C09BX01)	tripliam*10+2,5+5mg 30cprr (042407167) (1440 ) (C09BX01 ) (22-SEP-15 )	27.12	2	60
2019	2019 I Semestre	2019 II Trimestre	2019 04	2019-04-16	24u6X	biguanidi (A10BA)	metformina (A10BA02)	metforalmille*1000mg 60cpr (037062039) (0608 ) (A10BA02 ) (13-OCT-06 )	10.98	2	60
2019	2019 I Semestre	2019 II Trimestre	2019 04	2019-04-16	25Cee	sostanze betabloccanti (S01ED)	timololo, associazioni (S01ED51)	imolast*0,005%+0,5% col30mon (041578016) (2519 ) (S01ED51 ) (31-MAR-14 )	19	2	60
2019	2019 I Semestre	2019 II Trimestre	2019 04	2019-04-16	25qRK	betabloccanti selettivi e tiazidi (C07BB)	nebivololo e tiazidi (C07BB12)	aloneb*5mg/12,5mg 28 cpr (039180031) (0081 ) (C07BB12 ) (04-SEP-13 )	8.18	1	28
2019	2019 I Semestre	2019 II Trimestre	2019 04	2019-04-17	2303U	ace-inibitori e calcioantagonisti (C09BB)	enalapril e lercanidipina (C09BB02)	coripren*20mg+10mg 28 cpr (038568147) (0107 ) (C09BB02 ) (04-APR-11 )	21.86	2	56
2019	2019 I Semestre	2019 II Trimestre	2019 04	2019-04-17	24ctO	altri farmaci per il trattamento dell'ulcera peptica e della malattia da reflusso gastroesofageo (A02BX)	non applicabile (-3)	gaviscon advance*20bs men (034248171) (3510 ) (A02BX ) (23-MAR-06 )	9.58	2	16
2019	2019 I Semestre	2019 II Trimestre	2019 04	2019-04-18	26k9u	glicocorticoidi (H02AB)	betametasone (H02AB01)	bentelan*1mg 10 cpr eff. (019655051) (4375 ) (H02AB01 ) (01-JAN-96 )	2.73	1	6.667
2019	2019 I Semestre	2019 II Trimestre	2019 04	2019-04-18	26k9u	macrolidi (J01FA)	claritromicina (J01FA09)	macladin*500mg 14 cpr riv. (027530118) (0608 ) (J01FA09 ) (01-MAR-99 )	10.35	1	14
2019	2019 I Semestre	2019 II Trimestre	2019 04	2019-04-18	27dR4	antagonisti dell'angiotensina ii, non associati (C09CA)	olmesartan medoxomil (C09CA08)	plaunac*28 cpr riv. 10mg (036025017) (0734 ) (C09CA08 ) (01-DEC-04 )	15.66	2	28
2019	2019 I Semestre	2019 II Trimestre	2019 04	2019-04-18	28Cqx	inibitori della hmg coa reduttasi (C10AA)	atorvastatina (C10AA05)	atorvastatina via*20mg 30cpr (041443437) (4995 ) (C10AA05 ) (08-MAY-12 )	15.92	2	60
2019	2019 I Semestre	2019 II Trimestre	2019 04	2019-04-18	28Cqx	preparati inibenti la formazione di acido urico (M04AA)	allopurinolo (M04AA01)	zyloric*300mg 30cpr div. (021259027) (7046 ) (M04AA01 ) (01-FEB-79 )	5.84	2	45
2019	2019 I Semestre	2019 II Trimestre	2019 04	2019-04-23	21jEG	antagonisti dell'angiotensina ii, non associati (C09CA)	irbesartan (C09CA04)	aprovel*28 cpr 300 mg (033264072) (8055 ) (C09CA04 ) (01-FEB-98 )	22.46	2	112
2019	2019 I Semestre	2019 II Trimestre	2019 04	2019-04-23	21jEG	derivati piperazinici (R06AE)	cetirizina (R06AE07)	zirtec*10mg 20 cpr riv. (043098019) (3733 ) (R06AE07 ) (27-OCT-14 )	8.6	1	20
2019	2019 I Semestre	2019 II Trimestre	2019 04	2019-04-23	2303U	ormoni tiroidei (H03AA)	levotiroxina sodica (H03AA01)	eutirox*100mcg 50cpr (024402137) (2392 ) (H03AA01 ) (01-FEB-99 )	5.22	2	66.666
2019	2019 I Semestre	2019 II Trimestre	2019 04	2019-04-24	21NdO	antagonisti dell'alfa adrenorecettore (G04CA)	tamsulosina (G04CA02)	omnic*0,4mg 20 cps rm (032647024) (1431 ) (G04CA02 ) (01-FEB-97 )	14.7	2	40
2019	2019 I Semestre	2019 II Trimestre	2019 04	2019-04-24	24ctO	altri antiepilettici (N03AX)	levetiracetam (N03AX14)	levetirac. myl* 500mg60cp (040329258) (4157 ) (N03AX14 ) (15-MAR-12 )	37.67	1	20
2019	2019 I Semestre	2019 II Trimestre	2019 04	2019-04-24	24ctO	antiaggreganti piastrinici, esclusa l'eparina (B01AC)	acido acetilsalicilico (B01AC06)	ac acsal eg*100mg 30 cpr (042180048) (1561 ) (B01AC06 ) (21-MAR-14 )	1.41	1	30
2019	2019 I Semestre	2019 II Trimestre	2019 04	2019-04-24	24ctO	biguanidi (A10BA)	metformina (A10BA02)	metformina pns*1000mg 60cpr (040975106) (3018 ) (A10BA02 ) (16-APR-13 )	3.64	1	30
2019	2019 I Semestre	2019 II Trimestre	2019 04	2019-04-24	24ctO	fibrati (C10AB)	fenofibrato (C10AB05)	fenofibrato eg*145mg 30cpr (043837018) (1561 ) (C10AB05 ) (04-APR-16 )	6.77	1	21.75
2019	2019 I Semestre	2019 II Trimestre	2019 04	2019-04-24	24ctO	inibitori dell'hmg coa reduttasi in associazione con altre sostanze modificatrici dei lipidi (C10BA)	rosuvastatina e ezetimibe (C10BA06)	cholecomb*20mg/10mg 30 cps (043496102) (1440 ) (C10BA06 ) (17-APR-18 )	25.44	1	30
2019	2019 I Semestre	2019 II Trimestre	2019 04	2019-04-24	24ctO	tiazolidinedioni (A10BG)	pioglitazone (A10BG03)	pioglitazone doc*15mg 28 cpr (040633024) (0898 ) (A10BG03 ) (12-MAR-13 )	10	1	14
2019	2019 I Semestre	2019 II Trimestre	2019 04	2019-04-24	2Cd7t	derivati diidropiridinici (C08CA)	amlodipina (C08CA01)	amlodipina ate*5mg 28cpr (037329012) (2753 ) (C08CA01 ) (20-MAR-08 )	7.48	2	56
2019	2019 I Semestre	2019 II Trimestre	2019 04	2019-04-26	207jY	antagonisti dell'angiotensina ii, non associati (C09CA)	irbesartan (C09CA04)	karvea*300mg 28 cpr (033263070) (8055 ) (C09CA04 ) (01-FEB-98 )	23.46	2	112
2019	2019 I Semestre	2019 II Trimestre	2019 04	2019-04-26	20XCX	altri antidepressivi (N06AX)	mirtazapina (N06AX11)	mirtazapina doc*30mg30cpr (038546038) (0898 ) (N06AX11 ) (13-NOV-09 )	16.17	1	30
2019	2019 I Semestre	2019 II Trimestre	2019 04	2019-04-26	20XCX	derivati degli acidi grassi (N03AG)	acido valproico (N03AG01)	depakin chrono*500mg30cpr rp (022483111) (8055 ) (N03AG01 ) (01-JUL-04 )	12.57	1	10
2019	2019 I Semestre	2019 II Trimestre	2019 04	2019-04-30	21NdO	associazioni di penicilline, inclusi gli inibitori delle beta-lattamasi (J01CR)	amoxicillina ed inibitori enzimatici (J01CR02)	amox+ac cla aur*875+125mg12c (039545076) (3199 ) (J01CR02 ) (22-MAR-11 )	7.9	1	7
2019	2019 I Semestre	2019 II Trimestre	2019 05	2019-05-02	22xP7	ormoni tiroidei (H03AA)	levotiroxina sodica (H03AA01)	eutirox*25mcg 50cpr (024402048) (2392 ) (H03AA01 ) (01-NOV-02 )	7.41	3	24.999
2019	2019 I Semestre	2019 II Trimestre	2019 05	2019-05-03	29lIA	macrolidi (J01FA)	claritromicina (J01FA09)	veclam*500mg 14 cpr riv. (027529116) (0550 ) (J01FA09 ) (01-MAR-99 )	12.25	1	14
2019	2019 I Semestre	2019 II Trimestre	2019 05	2019-05-06	1y7zG	antiaggreganti piastrinici, esclusa l'eparina (B01AC)	acido acetilsalicilico (B01AC06)	cardirene*75mg os 30bust. (028717041) (8055 ) (B01AC06 ) (01-MAR-01 )	6.96	3	90
2019	2019 I Semestre	2019 II Trimestre	2019 05	2019-05-06	28vcD	biguanidi (A10BA)	metformina (A10BA02)	metformina pns*500mg 30cpr (040975029) (3018 ) (A10BA02 ) (10-APR-13 )	3.81	3	22.5
2019	2019 I Semestre	2019 II Trimestre	2019 05	2019-05-07	207jY	penicilline ad ampio spettro (J01CA)	amoxicillina (J01CA04)	zimox*1g 12 cpr (023086150) (4025 ) (J01CA04 ) (01-APR-83 )	4.9	1	8
2019	2019 I Semestre	2019 II Trimestre	2019 05	2019-05-07	24Fiw	betabloccanti selettivi (C07AB)	nebivololo (C07AB12)	nobistar*5mg 28 cpr (035780030) (0081 ) (C07AB12 ) (23-MAY-14 )	12.2	2	56
2019	2019 I Semestre	2019 II Trimestre	2019 05	2019-05-07	24Fiw	biguanidi (A10BA)	metformina (A10BA02)	slowmet*500mg 60cpr rp (040629026) (4055 ) (A10BA02 ) (14-OCT-13 )	5.61	1	15
2019	2019 I Semestre	2019 II Trimestre	2019 05	2019-05-07	24Fiw	vitamina d ed analoghi (A11CC)	colecalciferolo (A11CC05)	annister*10000ui/ml osgtt10m (042223053) (2611 ) (A11CC05 ) (12-FEB-14 )	4.5	1	125
2019	2019 I Semestre	2019 II Trimestre	2019 05	2019-05-07	27dRM	antagonisti dell'angiotensina ii, non associati (C09CA)	olmesartan medoxomil (C09CA08)	olpress*28 cpr 20 mg (036026060) (0734 ) (C09CA08 ) (01-DEC-04 )	20.34	2	56
2019	2019 I Semestre	2019 II Trimestre	2019 05	2019-05-08	20W0A	antagonisti dell'angiotensina ii e calcioantagonisti (C09DB)	olmesartan medoxomil e amlodipina (C09DB02)	bivis*40mg/10mg 28cpr (038947242) (0734 ) (C09DB02 ) (23-AUG-11 )	25	2	56
2019	2019 I Semestre	2019 II Trimestre	2019 05	2019-05-08	20W0A	antiaggreganti piastrinici, esclusa l'eparina (B01AC)	acido acetilsalicilico (B01AC06)	cardioaspirin*100mg 30cpr (024840074) (0022 ) (B01AC06 ) (01-JUN-96 )	4.7	2	60
2019	2019 I Semestre	2019 II Trimestre	2019 05	2019-05-08	20W0A	inibitori della hmg coa reduttasi (C10AA)	simvastatina (C10AA01)	sivastin*10mg 20cpr riv. (027208014) (4375 ) (C10AA01 ) (01-MAY-89 )	8.82	2	13.334
2019	2019 I Semestre	2019 II Trimestre	2019 05	2019-05-09	21jEG	coxib (M01AH)	etoricoxib (M01AH05)	arcoxia* 90mg 20 cpr riv. (035820202) (1117 ) (M01AH05 ) (01-MAR-04 )	12.58	1	30
2019	2019 I Semestre	2019 II Trimestre	2019 05	2019-05-09	23BeP	antagonisti dell'angiotensina ii, non associati (C09CA)	candesartan (C09CA06)	blopress*16mg 28 cpr (033451269) (3827 ) (C09CA06 ) (01-SEP-98 )	19.92	2	112
2019	2019 I Semestre	2019 II Trimestre	2019 05	2019-05-09	23BeP	antiaggreganti piastrinici, esclusa l'eparina (B01AC)	acido acetilsalicilico (B01AC06)	cardioaspirin*100mg 30cpr (024840074) (0022 ) (B01AC06 ) (01-JUN-96 )	4.7	2	60
2019	2019 I Semestre	2019 II Trimestre	2019 05	2019-05-09	23BeP	inibitori della hmg coa reduttasi (C10AA)	atorvastatina (C10AA05)	torvast*20mg 30 cpr (033007042) (4995 ) (C10AA05 ) (01-MAR-04 )	21.02	2	60
2019	2019 I Semestre	2019 II Trimestre	2019 05	2019-05-09	298U3	antagonisti dell'angiotensina ii, non associati (C09CA)	olmesartan medoxomil (C09CA08)	olmetec*28 cpr 10 mg (036027011) (1430 ) (C09CA08 ) (01-FEB-05 )	15.66	2	28
2019	2019 I Semestre	2019 II Trimestre	2019 05	2019-05-11	2Cd7t	ace-inibitori, non associati (C09AA)	perindopril (C09AA04)	perindopril san*4mg 30cpr (038764078) (1392 ) (C09AA04 ) (23-JUN-09 )	14.28	2	60
2019	2019 I Semestre	2019 II Trimestre	2019 05	2019-05-11	2Cd7t	agonisti selettivi dei recettori beta2-adrenergici (R03AC)	salbutamolo (R03AC02)	ventolin*aer.dos100mcg200d (022984052) (0200 ) (R03AC02 ) (01-FEB-74 )	4.09	1	25
2019	2019 I Semestre	2019 II Trimestre	2019 05	2019-05-13	24ctO	altri farmaci per il trattamento dell'ulcera peptica e della malattia da reflusso gastroesofageo (A02BX)	non applicabile (-3)	gaviscon advance*20bs men (034248171) (3510 ) (A02BX ) (23-MAR-06 )	9.58	2	16
2019	2019 I Semestre	2019 II Trimestre	2019 05	2019-05-13	24ctO	antiaggreganti piastrinici, esclusa l'eparina (B01AC)	acido acetilsalicilico (B01AC06)	ac acsal eg*100mg 30 cpr (042180048) (1561 ) (B01AC06 ) (21-MAR-14 )	2.82	2	60
2019	2019 I Semestre	2019 II Trimestre	2019 05	2019-05-13	24ctO	fibrati (C10AB)	fenofibrato (C10AB05)	fenofibrato eg*145mg 30cpr (043837018) (1561 ) (C10AB05 ) (04-APR-16 )	13.54	2	43.5
2019	2019 I Semestre	2019 II Trimestre	2019 05	2019-05-13	24ctO	preparati inibenti la formazione di acido urico (M04AA)	allopurinolo (M04AA01)	allopurinolo mol.*30cpr300mg (022441048) (0549 ) (M04AA01 ) (01-JAN-96 )	4.1	2	45
2019	2019 I Semestre	2019 II Trimestre	2019 05	2019-05-13	25DMN	ace-inibitori e calcioantagonisti (C09BB)	ramipril e amlodipina (C09BB07)	ramantal*5+5mg 28cps (043313028) (7091 ) (C09BB07 ) (02-DEC-15 )	14.58	2	56
2019	2019 I Semestre	2019 II Trimestre	2019 05	2019-05-13	25DMN	altri antidepressivi (N06AX)	amfebutamone (N06AX12)	bupropione san*150mg30cpr rm (043095013) (1392 ) (N06AX12 ) (26-JUL-17 )	47.44	2	30
2019	2019 I Semestre	2019 II Trimestre	2019 05	2019-05-13	25DMN	inibitori selettivi della serotonina-ricaptazione (N06AB)	citalopram (N06AB04)	citalopram san*20mg 28 cpr (038238061) (1392 ) (N06AB04 ) (06-APR-10 )	13.6	2	56
2019	2019 I Semestre	2019 II Trimestre	2019 05	2019-05-15	1y7zG	ace-inibitori e calcioantagonisti (C09BB)	ramipril e amlodipina (C09BB07)	icomb*10mg/10mg 30cps (042384103) (4025 ) (C09BB07 ) (19-DEC-14 )	36.81	3	90
2019	2019 I Semestre	2019 II Trimestre	2019 05	2019-05-15	24ctO	ace inibitori, altre associazioni (C09BX)	perindopril e bisoprololo (C09BX02)	cosyrel*5/5mg 30cpr riv (044256028) (1440 ) (C09BX02 ) (31-AUG-17 )	19.92	2	60
2019	2019 I Semestre	2019 II Trimestre	2019 05	2019-05-15	24ctO	biguanidi (A10BA)	metformina (A10BA02)	metformina pns*1000mg 60cpr (040975106) (3018 ) (A10BA02 ) (16-APR-13 )	7.28	2	60
2019	2019 I Semestre	2019 II Trimestre	2019 05	2019-05-16	249h9	antagonisti dell'angiotensina ii e diuretici (C09DA)	olmesartan medoxomil e diuretici (C09DA08)	olmegan*40mg+12,5mg 28 cpr (037110246) (1430 ) (C09DA08 ) (27-APR-12 )	18.66	2	56
2019	2019 I Semestre	2019 II Trimestre	2019 05	2019-05-16	24ctO	cefalosporine di terza generazione (J01DD)	cefixima (J01DD08)	cefixima doc*400mg 5cpr riv (042117010) (0898 ) (J01DD08 ) (04-FEB-13 )	9.66	1	5
2019	2019 I Semestre	2019 II Trimestre	2019 05	2019-05-16	25qRK	betabloccanti selettivi e tiazidi (C07BB)	nebivololo e tiazidi (C07BB12)	aloneb*5mg/12,5mg 28 cpr (039180031) (0081 ) (C07BB12 ) (04-SEP-13 )	8.18	1	28
2019	2019 I Semestre	2019 II Trimestre	2019 05	2019-05-16	29lIA	ace-inibitori, non associati (C09AA)	ramipril (C09AA05)	ramipril ztv*5mg 14cpr div (037692035) (8043 ) (C09AA05 ) (08-JAN-08 )	4.4	2	56
2019	2019 I Semestre	2019 II Trimestre	2019 05	2019-05-17	24ctO	tiazolidinedioni (A10BG)	pioglitazone (A10BG03)	pioglitazone doc*15mg 28 cpr (040633024) (0898 ) (A10BG03 ) (12-MAR-13 )	20	2	28
2019	2019 I Semestre	2019 II Trimestre	2019 05	2019-05-17	29jKJ	altri antiepilettici (N03AX)	pregabalin (N03AX16)	pregabalin eg*75mg 56 cps (043836067) (1561 ) (N03AX16 ) (07-MAR-16 )	19.56	1	14
2019	2019 I Semestre	2019 II Trimestre	2019 05	2019-05-17	29jKJ	antagonisti dell'angiotensina ii, non associati (C09CA)	candesartan (C09CA06)	candesartan doc*32mg 28cpr (041341278) (0898 ) (C09CA06 ) (09-MAY-12 )	18.58	2	224
2019	2019 I Semestre	2019 II Trimestre	2019 05	2019-05-20	26Ety	fibrati (C10AB)	fenofibrato (C10AB05)	fenofibrato doc*145mg 30cpr (041071046) (0898 ) (C10AB05 ) (09-JUL-13 )	6.77	1	21.75
2019	2019 I Semestre	2019 II Trimestre	2019 05	2019-05-20	2Cd7t	derivati diidropiridinici (C08CA)	amlodipina (C08CA01)	amlodipina ate*5mg 28cpr (037329012) (2753 ) (C08CA01 ) (20-MAR-08 )	7.48	2	56
2019	2019 I Semestre	2019 II Trimestre	2019 05	2019-05-20	2Cd7t	sostanze betabloccanti (S01ED)	timololo (S01ED01)	timogel*1mg/g gel oft.30con (037700010) (1321 ) (S01ED01 ) (25-FEB-08 )	24.24	2	60
2019	2019 I Semestre	2019 II Trimestre	2019 05	2019-05-21	1wh7Y	inibitori della hmg coa reduttasi (C10AA)	atorvastatina (C10AA05)	torvast*40mg 30 cpr (033007067) (4995 ) (C10AA05 ) (01-MAR-04 )	25.06	2	120
2019	2019 I Semestre	2019 II Trimestre	2019 05	2019-05-22	1x7E7	altri antidepressivi (N06AX)	amfebutamone (N06AX12)	wellbutrin*150mg 30cpr rm (037685029) (0200 ) (N06AX12 ) (15-DEC-08 )	64.98	2	30
2019	2019 I Semestre	2019 II Trimestre	2019 05	2019-05-23	21NdO	ace-inibitori, non associati (C09AA)	ramipril (C09AA05)	ramipril ztv*2,5mg 28cpr div (037692023) (8043 ) (C09AA05 ) (08-JAN-08 )	5.48	2	56
2019	2019 I Semestre	2019 II Trimestre	2019 05	2019-05-23	21NdO	altri antidepressivi (N06AX)	trazodone (N06AX05)	trittico*30 cpr div. 50 mg (022323036) (0219 ) (N06AX05 ) (01-APR-80 )	4.86	1	5
2019	2019 I Semestre	2019 II Trimestre	2019 05	2019-05-23	21NdO	associazioni di penicilline, inclusi gli inibitori delle beta-lattamasi (J01CR)	amoxicillina ed inibitori enzimatici (J01CR02)	clavulin*875+125mg 12cpr riv (026138139) (0200 ) (J01CR02 ) (01-SEP-95 )	7.9	1	7
2019	2019 I Semestre	2019 II Trimestre	2019 05	2019-05-23	21NdO	biguanidi (A10BA)	metformina (A10BA02)	metforal*850mg 30cpr riv. (019449038) (0608 ) (A10BA02 ) (01-MAY-97 )	7.54	2	25.5
2019	2019 I Semestre	2019 II Trimestre	2019 05	2019-05-23	21NdO	dopa e suoi derivati (N04BA)	levodopa ed inibitore della decarbossilasi (N04BA02)	madopar*100+25mg 30 cpr dis (023142058) (0108 ) (N04BA02 ) (01-JUN-95 )	9.42	2	10
2019	2019 I Semestre	2019 II Trimestre	2019 05	2019-05-23	2303U	inibitori della hmg coa reduttasi (C10AA)	atorvastatina (C10AA05)	totalip 20*30 cpr 20 mg (033006040) (0608 ) (C10AA05 ) (01-MAR-04 )	21.02	2	60
2019	2019 I Semestre	2019 II Trimestre	2019 05	2019-05-24	29ABu	ormoni tiroidei (H03AA)	levotiroxina sodica (H03AA01)	eutirox*100mcg 50cpr (024402137) (2392 ) (H03AA01 ) (01-FEB-99 )	2.61	1	33.333
2019	2019 I Semestre	2019 II Trimestre	2019 05	2019-05-27	20ixR	antagonisti dell'alfa adrenorecettore (G04CA)	alfuzosina (G04CA01)	xatral*2,5mg 30 cpr (027314018) (8055 ) (G04CA01 ) (01-MAR-91 )	19.34	2	20
2019	2019 I Semestre	2019 II Trimestre	2019 05	2019-05-27	20ixR	betabloccanti selettivi (C07AB)	nebivololo (C07AB12)	lobivon*28 cpr 5 mg (032210015) (0542 ) (C07AB12 ) (01-FEB-99 )	15.42	2	56
2019	2019 I Semestre	2019 II Trimestre	2019 05	2019-05-27	2303U	ace-inibitori e calcioantagonisti (C09BB)	enalapril e lercanidipina (C09BB02)	coripren*20mg+10mg 28 cpr (038568147) (0107 ) (C09BB02 ) (04-APR-11 )	21.86	2	56
2019	2019 I Semestre	2019 II Trimestre	2019 05	2019-05-27	2D9Qz	biguanidi (A10BA)	metformina (A10BA02)	zuglimet*500mg 30cpr riv. (038257022) (8043 ) (A10BA02 ) (30-APR-09 )	7.62	6	45
2019	2019 I Semestre	2019 II Trimestre	2019 05	2019-05-28	22xP7	derivati dell'acido acetico e sostanze correlate (M01AB)	diclofenac (M01AB05)	dicloreum *150mg 20cps r.p. (024515114) (4375 ) (M01AB05 ) (01-JUL-98 )	12.39	1	30
2019	2019 I Semestre	2019 II Trimestre	2019 05	2019-05-28	22xP7	vitamina d ed analoghi (A11CC)	colecalciferolo (A11CC05)	colecal. eg*10000ui gtt10ml (042751014) (1561 ) (A11CC05 ) (12-JAN-15 )	9	2	250
2019	2019 I Semestre	2019 II Trimestre	2019 05	2019-05-29	2D9Qz	biguanidi (A10BA)	metformina (A10BA02)	zuglimet*850mg 40cpr riv. (038257085) (8043 ) (A10BA02 ) (30-APR-09 )	15.18	6	102
2019	2019 I Semestre	2019 II Trimestre	2019 05	2019-05-31	2CdB0	derivati dell'acido acetico e sostanze correlate (M01AB)	diclofenac (M01AB05)	dicloreum*75mg/3ml im 6 f (024515076) (4375 ) (M01AB05 ) (01-SEP-83 )	3.21	1	4.5
2019	2019 I Semestre	2019 II Trimestre	2019 05	2019-05-31	2CdB0	glicocorticoidi (H02AB)	desametasone (H02AB02)	soldesam*4mg/ml imiv 3 f (019499019) (1040 ) (H02AB02 ) (01-JAN-96 )	5.58	2	16
2019	2019 I Semestre	2019 II Trimestre	2019 05	2019-05-31	2ILe7	associazioni di penicilline, inclusi gli inibitori delle beta-lattamasi (J01CR)	amoxicillina ed inibitori enzimatici (J01CR02)	augmentin*875mg+125mg 12bs (026089108) (0200 ) (J01CR02 ) (01-AUG-91 )	10.2	1	7
2019	2019 I Semestre	2019 II Trimestre	2019 05	2019-05-31	2ILe7	betabloccanti selettivi e tiazidi (C07BB)	nebivololo e tiazidi (C07BB12)	lobidiur*5mg+12,5mg 28cpr (039181033) (0734 ) (C07BB12 ) (07-MAR-13 )	16.36	2	56
2019	2019 I Semestre	2019 II Trimestre	2019 06	2019-06-01	1x7E7	antagonisti dell'angiotensina ii e diuretici (C09DA)	irbesartan e diuretici (C09DA04)	karvezide*300/12,5mg 28cpr (034190049) (8055 ) (C09DA04 ) (01-OCT-99 )	20.34	2	56
2019	2019 I Semestre	2019 II Trimestre	2019 06	2019-06-01	1x7E7	derivati della carbossamide (N03AF)	oxcarbazepina (N03AF02)	oxcarbazepina tcn*600mg 50cp (042353021) (3891 ) (N03AF02 ) (16-JAN-15 )	37.74	2	60
2019	2019 I Semestre	2019 II Trimestre	2019 06	2019-06-03	21jEG	biguanidi (A10BA)	metformina (A10BA02)	metformina tev*850mg 40 cpr (035195332) (0813 ) (A10BA02 ) (01-NOV-02 )	7.59	3	51
2019	2019 I Semestre	2019 II Trimestre	2019 06	2019-06-03	21jEG	inibitori della hmg coa reduttasi (C10AA)	atorvastatina (C10AA05)	atorvastatina via*20mg 30cpr (041443437) (4995 ) (C10AA05 ) (08-MAY-12 )	15.92	2	60
2019	2019 I Semestre	2019 II Trimestre	2019 06	2019-06-03	22BX9	betabloccanti selettivi e tiazidi (C07BB)	nebivololo e tiazidi (C07BB12)	nebiv/hct doc*5/25mg 28cpr (044322028) (0898 ) (C07BB12 ) (06-OCT-17 )	11.94	2	56
2019	2019 I Semestre	2019 II Trimestre	2019 06	2019-06-04	2303U	biguanidi (A10BA)	metformina (A10BA02)	glucophage unidie*1000mg 60c (040628063) (0794 ) (A10BA02 ) (09-JUN-14 )	5.61	1	30
2019	2019 I Semestre	2019 II Trimestre	2019 06	2019-06-04	24ctO	ace inibitori, altre associazioni (C09BX)	perindopril e bisoprololo (C09BX02)	cosyrel*5/5mg 30cpr riv (044256028) (1440 ) (C09BX02 ) (31-AUG-17 )	19.92	2	60
2019	2019 I Semestre	2019 II Trimestre	2019 06	2019-06-04	24ctO	altri antiepilettici (N03AX)	levetiracetam (N03AX14)	levetirac. myl* 500mg60cp (040329258) (4157 ) (N03AX14 ) (15-MAR-12 )	37.67	1	20
2019	2019 I Semestre	2019 II Trimestre	2019 06	2019-06-04	24ctO	altri farmaci per il trattamento dell'ulcera peptica e della malattia da reflusso gastroesofageo (A02BX)	non applicabile (-3)	gaviscon advance*20bs men (034248171) (3510 ) (A02BX ) (23-MAR-06 )	9.58	2	16
2019	2019 I Semestre	2019 II Trimestre	2019 06	2019-06-04	24ctO	biguanidi (A10BA)	metformina (A10BA02)	metformina pns*1000mg 60cpr (040975106) (3018 ) (A10BA02 ) (16-APR-13 )	7.28	2	60
2019	2019 I Semestre	2019 II Trimestre	2019 06	2019-06-04	24ctO	inibitori dell'hmg coa reduttasi in associazione con altre sostanze modificatrici dei lipidi (C10BA)	rosuvastatina e ezetimibe (C10BA06)	cholecomb*20mg/10mg 30 cps (043496102) (1440 ) (C10BA06 ) (17-APR-18 )	25.44	1	30
2019	2019 I Semestre	2019 II Trimestre	2019 06	2019-06-05	27BWu	antagonisti dell'angiotensina ii e diuretici (C09DA)	candesartan e diuretici (C09DA06)	blopresid*32/12,5 28cpr (034187233) (3827 ) (C09DA06 ) (23-OCT-09 )	24.86	2	56
2019	2019 I Semestre	2019 II Trimestre	2019 06	2019-06-05	27BWu	derivati diidropiridinici (C08CA)	nifedipina (C08CA05)	adalat crono*30mg 14cpr rm (027980010) (0022 ) (C08CA05 ) (01-APR-92 )	27.08	4	56
2019	2019 I Semestre	2019 II Trimestre	2019 06	2019-06-07	20XCX	altri antidepressivi (N06AX)	mirtazapina (N06AX11)	mirtazapina doc*30mg30cpr (038546038) (0898 ) (N06AX11 ) (13-NOV-09 )	16.17	1	30
2019	2019 I Semestre	2019 II Trimestre	2019 06	2019-06-07	25Cee	sostanze betabloccanti (S01ED)	timololo, associazioni (S01ED51)	imolast*0,005%+0,5% col30mon (041578016) (2519 ) (S01ED51 ) (31-MAR-14 )	19	2	60
2019	2019 I Semestre	2019 II Trimestre	2019 06	2019-06-10	1yWtx	altri antidepressivi (N06AX)	duloxetina (N06AX21)	cymbalta*60mg 28 cps (036683023) (1277 ) (N06AX21 ) (03-FEB-06 )	40.62	2	56
2019	2019 I Semestre	2019 II Trimestre	2019 06	2019-06-10	1yWtx	calcio, associazioni con vitamina d e/o altri farmaci (A12AX)	non applicabile (-3)	metocal vit.d3*60 cpr mast (035027034) (0020 ) (A12AX ) (01-SEP-01 )	8.37	1	30
2019	2019 I Semestre	2019 II Trimestre	2019 06	2019-06-10	2CdB0	altri oppioidi (N02AX)	tapentadol (N02AX06)	palexia*50 mg 30 cpr rp (040422420) (0045 ) (N02AX06 ) (25-JUL-11 )	24.61	1	3.75
2019	2019 I Semestre	2019 II Trimestre	2019 06	2019-06-11	21NdO	antagonisti dell'alfa adrenorecettore (G04CA)	tamsulosina (G04CA02)	tamsulosin tev*0,4mg20cpsrm (037014038) (0813 ) (G04CA02 ) (26-JUL-06 )	8.82	2	40
2019	2019 I Semestre	2019 II Trimestre	2019 06	2019-06-11	21NdO	dopa e suoi derivati (N04BA)	levodopa ed inibitore della decarbossilasi (N04BA02)	madopar*100+25mg 30 cpr dis (023142058) (0108 ) (N04BA02 ) (01-JUN-95 )	9.42	2	10
2019	2019 I Semestre	2019 II Trimestre	2019 06	2019-06-11	21NdO	inibitori della monoaminoossidasi b (N04BD)	selegilina (N04BD01)	jumex*10mg 25 cpr (025462021) (5330 ) (N04BD01 ) (01-FEB-99 )	31.98	2	100
2019	2019 I Semestre	2019 II Trimestre	2019 06	2019-06-11	2CdB0	altri antiepilettici (N03AX)	pregabalin (N03AX16)	lyrica*25mg 14 cps (036476012) (4995 ) (N03AX16 ) (22-SEP-05 )	4.47	1	1.167
2019	2019 I Semestre	2019 II Trimestre	2019 06	2019-06-12	20ixR	antagonisti dell'angiotensina ii, non associati (C09CA)	irbesartan (C09CA04)	karvea*150mg 28 cpr (033263043) (8055 ) (C09CA04 ) (01-FEB-98 )	18.68	2	56
2019	2019 I Semestre	2019 II Trimestre	2019 06	2019-06-14	207jY	antagonisti dell'angiotensina ii, non associati (C09CA)	irbesartan (C09CA04)	karvea*300mg 28 cpr (033263070) (8055 ) (C09CA04 ) (01-FEB-98 )	23.46	2	112
2019	2019 I Semestre	2019 II Trimestre	2019 06	2019-06-14	207jY	biguanidi (A10BA)	metformina (A10BA02)	metforal*500mg 50 cpr riv. (019449014) (0608 ) (A10BA02 ) (01-JUN-80 )	10.92	3	37.5
2019	2019 I Semestre	2019 II Trimestre	2019 06	2019-06-14	20W0A	antagonisti dell'angiotensina ii e calcioantagonisti (C09DB)	olmesartan medoxomil e amlodipina (C09DB02)	bivis*20mg/5mg 28cpr (038947026) (0734 ) (C09DB02 ) (23-AUG-11 )	11.63	1	28
2019	2019 I Semestre	2019 II Trimestre	2019 06	2019-06-14	20W0A	inibitori della hmg coa reduttasi (C10AA)	simvastatina (C10AA01)	sivastin*10mg 20cpr riv. (027208014) (4375 ) (C10AA01 ) (01-MAY-89 )	8.82	2	13.334
2019	2019 I Semestre	2019 II Trimestre	2019 06	2019-06-17	21NdO	biguanidi (A10BA)	metformina (A10BA02)	metforal*850mg 30cpr riv. (019449038) (0608 ) (A10BA02 ) (01-MAY-97 )	7.54	2	25.5
2019	2019 I Semestre	2019 II Trimestre	2019 06	2019-06-18	25Cee	biguanidi (A10BA)	metformina (A10BA02)	metformina tev*50cpr 500mg (035195217) (0813 ) (A10BA02 ) (11-NOV-10 )	3.94	2	25
2019	2019 I Semestre	2019 II Trimestre	2019 06	2019-06-19	1y7zG	inibitori della hmg coa reduttasi (C10AA)	rosuvastatina (C10AA07)	crestor*5mg 28 cpr (035885502) (0045 ) (C10AA07 ) (21-OCT-05 )	7.35	1	14
2019	2019 I Semestre	2019 II Trimestre	2019 06	2019-06-19	1y7zG	macrolidi (J01FA)	claritromicina (J01FA09)	klacid*500mg 14 cpr riv. (027370129) (2322 ) (J01FA09 ) (01-MAR-99 )	12.89	1	14
2019	2019 I Semestre	2019 II Trimestre	2019 06	2019-06-19	24ctO	altri farmaci per il trattamento dell'ulcera peptica e della malattia da reflusso gastroesofageo (A02BX)	non applicabile (-3)	gaviscon advance*20bs men (034248171) (3510 ) (A02BX ) (23-MAR-06 )	9.58	2	16
2019	2019 I Semestre	2019 II Trimestre	2019 06	2019-06-19	25h7L	antagonisti dell'angiotensina ii, non associati (C09CA)	valsartan (C09CA03)	tareg*40mg 14cpr riv. (033178260) (0114 ) (C09CA03 ) (12-APR-13 )	8.46	2	4
2019	2019 I Semestre	2019 II Trimestre	2019 06	2019-06-19	25h7L	antiaggreganti piastrinici, esclusa l'eparina (B01AC)	acido acetilsalicilico (B01AC06)	cardioaspirin*100mg 30cpr (024840074) (0022 ) (B01AC06 ) (01-JUN-96 )	4.7	2	60
2019	2019 I Semestre	2019 II Trimestre	2019 06	2019-06-19	25h7L	antiaggreganti piastrinici, esclusa l'eparina (B01AC)	clopidogrel (B01AC04)	plavix*75mg 28 cpr riv. (034128013) (8055 ) (B01AC04 ) (01-DEC-00 )	36.7	2	56
2019	2019 I Semestre	2019 II Trimestre	2019 06	2019-06-19	25h7L	inibitori della hmg coa reduttasi (C10AA)	atorvastatina (C10AA05)	atorvastatina eg*40mg 30cpr (044144071) (1561 ) (C10AA05 ) (06-DEC-16 )	19.12	2	120
2019	2019 I Semestre	2019 II Trimestre	2019 06	2019-06-19	25h7L	preparati inibenti la formazione di acido urico (M04AA)	allopurinolo (M04AA01)	zyloric*300mg 30cpr div. (021259027) (7046 ) (M04AA01 ) (01-FEB-79 )	5.84	2	45
2019	2019 I Semestre	2019 II Trimestre	2019 06	2019-06-19	26Ety	fibrati (C10AB)	fenofibrato (C10AB05)	fenofibrato doc*145mg 30cpr (041071046) (0898 ) (C10AB05 ) (09-JUL-13 )	13.54	2	43.5
2019	2019 I Semestre	2019 II Trimestre	2019 06	2019-06-20	25h7L	antagonisti dell'angiotensina ii, non associati (C09CA)	valsartan (C09CA03)	tareg*40mg 14cpr riv. (033178260) (0114 ) (C09CA03 ) (12-APR-13 )	8.46	2	4
2019	2019 I Semestre	2019 II Trimestre	2019 06	2019-06-21	27BWu	antagonisti dei recettori alfa-adrenergici (C02CA)	doxazosin (C02CA04)	normothen*4mg 20cpr div. (026818029) (0040 ) (C02CA04 ) (01-OCT-89 )	25.44	3	60
2019	2019 I Semestre	2019 II Trimestre	2019 06	2019-06-21	27BWu	inibitori selettivi della serotonina-ricaptazione (N06AB)	citalopram (N06AB04)	elopram*20mg 28 cpr (028681017) (7184 ) (N06AB04 ) (01-MAR-95 )	25.28	2	56
2019	2019 I Semestre	2019 II Trimestre	2019 06	2019-06-21	27dRM	antagonisti dell'angiotensina ii, non associati (C09CA)	olmesartan medoxomil (C09CA08)	olpress*28 cpr 20 mg (036026060) (0734 ) (C09CA08 ) (01-DEC-04 )	20.34	2	56
2019	2019 I Semestre	2019 II Trimestre	2019 06	2019-06-24	24ZQr	ace inibitori, altre associazioni (C09BX)	perindopril, amlodipina e indapamide (C09BX01)	tripliam*10+2,5+5mg 30cprr (042407167) (1440 ) (C09BX01 ) (22-SEP-15 )	27.12	2	60
2019	2019 I Semestre	2019 II Trimestre	2019 06	2019-06-26	207jY	penicilline ad ampio spettro (J01CA)	amoxicillina (J01CA04)	zimox*1g 12 cpr (023086150) (4025 ) (J01CA04 ) (01-APR-83 )	4.9	1	8
2019	2019 I Semestre	2019 II Trimestre	2019 06	2019-06-26	22d3b	bloccanti dei recettori alfa- e beta-adrenergici (C07AG)	carvedilolo (C07AG02)	dilatrend*25mg 30cpr div. (027604014) (3827 ) (C07AG02 ) (01-APR-93 )	15.12	2	40
2019	2019 I Semestre	2019 II Trimestre	2019 06	2019-06-27	2ILe7	biguanidi (A10BA)	metformina (A10BA02)	slowmet*500mg 60cpr rp (040629026) (4055 ) (A10BA02 ) (14-OCT-13 )	5.61	1	15
2019	2019 II Semestre	2019 III Trimestre	2019 07	2019-07-01	21jEG	antagonisti dell'angiotensina ii, non associati (C09CA)	irbesartan (C09CA04)	irbesartan ztv*300mg 28cpr (041974130) (8055 ) (C09CA04 ) (04-SEP-12 )	17.3	2	112
2019	2019 II Semestre	2019 III Trimestre	2019 07	2019-07-01	23BeP	antagonisti dell'angiotensina ii, non associati (C09CA)	candesartan (C09CA06)	blopress*16mg 28 cpr (033451269) (3827 ) (C09CA06 ) (01-SEP-98 )	19.92	2	112
2019	2019 II Semestre	2019 III Trimestre	2019 07	2019-07-01	23BeP	antiaggreganti piastrinici, esclusa l'eparina (B01AC)	acido acetilsalicilico (B01AC06)	cardioaspirin*100mg 30cpr (024840074) (0022 ) (B01AC06 ) (01-JUN-96 )	4.7	2	60
2019	2019 II Semestre	2019 III Trimestre	2019 07	2019-07-01	23BeP	inibitori della hmg coa reduttasi (C10AA)	atorvastatina (C10AA05)	torvast*20mg 30 cpr (033007042) (4995 ) (C10AA05 ) (01-MAR-04 )	21.02	2	60
2019	2019 II Semestre	2019 III Trimestre	2019 07	2019-07-01	24FCO	acido folico e derivati (B03BB)	acido folico (B03BB01)	folifill*5mg 28cpr (040627010) (0068 ) (B03BB01 ) (29-FEB-12 )	4.49	1	350
2019	2019 II Semestre	2019 III Trimestre	2019 07	2019-07-01	24FCO	associazioni di penicilline, inclusi gli inibitori delle beta-lattamasi (J01CR)	amoxicillina ed inibitori enzimatici (J01CR02)	augmentin*875mg+125mg 12cpr (026089019) (0200 ) (J01CR02 ) (01-OCT-87 )	10.2	1	7
2019	2019 II Semestre	2019 III Trimestre	2019 07	2019-07-01	24FCO	betabloccanti selettivi e tiazidi (C07BB)	nebivololo e tiazidi (C07BB12)	lobidiur*5mg+12,5mg 28cpr (039181033) (0734 ) (C07BB12 ) (07-MAR-13 )	16.36	2	56
2019	2019 II Semestre	2019 III Trimestre	2019 07	2019-07-01	24FCO	inibitori della hmg coa reduttasi (C10AA)	simvastatina (C10AA01)	simvastat.aur*20mg28cpr riv (038770121) (3199 ) (C10AA01 ) (13-OCT-09 )	5.62	1	18.667
2019	2019 II Semestre	2019 III Trimestre	2019 07	2019-07-02	28vcD	altre sostanze modificatrici dei lipidi (C10AX)	omega-3-trigliceridi inclusi altri esteri e acidi (C10AX06)	olevia*1000mg 2x10 cps (042639017) (7166 ) (C10AX06 ) (20-MAY-14 )	23.34	2	10
2019	2019 II Semestre	2019 III Trimestre	2019 07	2019-07-02	28vcD	antagonisti dell'angiotensina ii, non associati (C09CA)	valsartan (C09CA03)	tareg*80mg 28 cpr riv (033178892) (0114 ) (C09CA03 ) (20-MAR-13 )	15.2	2	56
2019	2019 II Semestre	2019 III Trimestre	2019 07	2019-07-02	28vcD	biguanidi (A10BA)	metformina (A10BA02)	metformina tev*500mg 30 cpr (035195205) (0813 ) (A10BA02 ) (01-MAR-03 )	3.81	3	22.5
2019	2019 II Semestre	2019 III Trimestre	2019 07	2019-07-02	28vcD	fibrati (C10AB)	fenofibrato (C10AB05)	fenofibrato doc*145mg 30cpr (041071046) (0898 ) (C10AB05 ) (09-JUL-13 )	13.54	2	43.5
2019	2019 II Semestre	2019 III Trimestre	2019 07	2019-07-03	22xP7	vitamina d ed analoghi (A11CC)	colecalciferolo (A11CC05)	colecal. eg*10000ui gtt10ml (042751014) (1561 ) (A11CC05 ) (12-JAN-15 )	9	2	250
2019	2019 II Semestre	2019 III Trimestre	2019 07	2019-07-03	24ZQr	inibitori della hmg coa reduttasi (C10AA)	atorvastatina (C10AA05)	atorvastatina tev*20mg 30cpr (040234217) (0813 ) (C10AA05 ) (07-MAY-12 )	15.92	2	60
2019	2019 II Semestre	2019 III Trimestre	2019 07	2019-07-03	2CdB0	glicocorticoidi (H02AB)	betametasone (H02AB01)	bentelan*1mg 10 cpr eff. (019655051) (4375 ) (H02AB01 ) (01-JAN-96 )	2.73	1	6.667
2019	2019 II Semestre	2019 III Trimestre	2019 07	2019-07-04	29jKJ	antagonisti dell'angiotensina ii, non associati (C09CA)	candesartan (C09CA06)	candesartan doc*32mg 28cpr (041341278) (0898 ) (C09CA06 ) (09-MAY-12 )	18.58	2	224
2019	2019 II Semestre	2019 III Trimestre	2019 07	2019-07-09	28Cqx	ace-inibitori, non associati (C09AA)	zofenopril (C09AA15)	zopranol*30mg 28 cpr riv. (034789091) (0608 ) (C09AA15 ) (01-DEC-00 )	10.89	1	28
2019	2019 II Semestre	2019 III Trimestre	2019 07	2019-07-09	28Cqx	inibitori della hmg coa reduttasi (C10AA)	atorvastatina (C10AA05)	atorvastatina krk*20mg 30cpr (040899142) (0035 ) (C10AA05 ) (04-MAR-15 )	15.92	2	60
2019	2019 II Semestre	2019 III Trimestre	2019 07	2019-07-09	28Cqx	preparati inibenti la formazione di acido urico (M04AA)	allopurinolo (M04AA01)	allopurinolo mol.*30cpr300mg (022441048) (0549 ) (M04AA01 ) (01-JAN-96 )	4.1	2	45
2019	2019 II Semestre	2019 III Trimestre	2019 07	2019-07-10	2Cd7t	ace-inibitori, non associati (C09AA)	perindopril (C09AA04)	perindopril san*4mg 30cpr (038764078) (1392 ) (C09AA04 ) (23-JUN-09 )	14.28	2	60
2019	2019 II Semestre	2019 III Trimestre	2019 07	2019-07-10	2Cd7t	sostanze betabloccanti (S01ED)	timololo (S01ED01)	timogel*1mg/g gel oft.30con (037700010) (1321 ) (S01ED01 ) (25-FEB-08 )	24.24	2	60
2019	2019 II Semestre	2019 III Trimestre	2019 07	2019-07-11	1wh7Y	altri antistaminici per uso sistemico (R06AX)	loratadina (R06AX13)	fristamin*10mg 20 cpr (027076013) (0211 ) (R06AX13 ) (01-JAN-90 )	5.27	1	20
2019	2019 II Semestre	2019 III Trimestre	2019 07	2019-07-11	20W0A	antagonisti dell'angiotensina ii e calcioantagonisti (C09DB)	olmesartan medoxomil e amlodipina (C09DB02)	bivis*20mg/5mg 28cpr (038947026) (0734 ) (C09DB02 ) (23-AUG-11 )	23.26	2	56
2019	2019 II Semestre	2019 III Trimestre	2019 07	2019-07-11	21ZxZ	derivati dell'acido acetico e sostanze correlate (M01AB)	diclofenac (M01AB05)	voltaren*75mg 30 cpr rp (023181074) (0114 ) (M01AB05 ) (01-APR-97 )	8.27	1	22.5
2019	2019 II Semestre	2019 III Trimestre	2019 07	2019-07-11	24ctO	altri antiepilettici (N03AX)	levetiracetam (N03AX14)	levetirac. myl* 500mg60cp (040329258) (4157 ) (N03AX14 ) (15-MAR-12 )	37.67	1	20
2019	2019 II Semestre	2019 III Trimestre	2019 07	2019-07-11	24ctO	biguanidi (A10BA)	metformina (A10BA02)	metformina pns*1000mg 60cpr (040975106) (3018 ) (A10BA02 ) (16-APR-13 )	7.28	2	60
2019	2019 II Semestre	2019 III Trimestre	2019 07	2019-07-11	24ctO	fibrati (C10AB)	fenofibrato (C10AB05)	fenofibrato eg*145mg 30cpr (043837018) (1561 ) (C10AB05 ) (04-APR-16 )	13.54	2	43.5
2019	2019 II Semestre	2019 III Trimestre	2019 07	2019-07-11	24ctO	inibitori dell'hmg coa reduttasi in associazione con altre sostanze modificatrici dei lipidi (C10BA)	rosuvastatina e ezetimibe (C10BA06)	cholecomb*20mg/10mg 30 cps (043496102) (1440 ) (C10BA06 ) (17-APR-18 )	25.44	1	30
2019	2019 II Semestre	2019 III Trimestre	2019 07	2019-07-11	24ctO	preparati inibenti la formazione di acido urico (M04AA)	allopurinolo (M04AA01)	allopurinolo mol.*30cpr300mg (022441048) (0549 ) (M04AA01 ) (01-JAN-96 )	2.05	1	22.5
2019	2019 II Semestre	2019 III Trimestre	2019 07	2019-07-11	24ctO	tiazolidinedioni (A10BG)	pioglitazone (A10BG03)	pioglitazone doc*15mg 28 cpr (040633024) (0898 ) (A10BG03 ) (12-MAR-13 )	10	1	14
2019	2019 II Semestre	2019 III Trimestre	2019 07	2019-07-12	21NdO	antagonisti dell'alfa adrenorecettore (G04CA)	tamsulosina (G04CA02)	omnic*0,4mg 20 cps rm (032647024) (1431 ) (G04CA02 ) (01-FEB-97 )	7.35	1	20
2019	2019 II Semestre	2019 III Trimestre	2019 07	2019-07-12	24ctO	antiaggreganti piastrinici, esclusa l'eparina (B01AC)	acido acetilsalicilico (B01AC06)	ac acsal eg*100mg 30 cpr (042180048) (1561 ) (B01AC06 ) (21-MAR-14 )	2.82	2	60
2019	2019 II Semestre	2019 III Trimestre	2019 07	2019-07-12	25DMN	ace-inibitori e calcioantagonisti (C09BB)	ramipril e amlodipina (C09BB07)	ramantal*5+5mg 28cps (043313028) (7091 ) (C09BB07 ) (02-DEC-15 )	14.58	2	56
2019	2019 II Semestre	2019 III Trimestre	2019 07	2019-07-12	25DMN	altri antidepressivi (N06AX)	amfebutamone (N06AX12)	bupropione san*150mg30cpr rm (043095013) (1392 ) (N06AX12 ) (26-JUL-17 )	47.44	2	30
2019	2019 II Semestre	2019 III Trimestre	2019 07	2019-07-12	25DMN	inibitori selettivi della serotonina-ricaptazione (N06AB)	citalopram (N06AB04)	citalopram san*20mg 28 cpr (038238061) (1392 ) (N06AB04 ) (06-APR-10 )	13.6	2	56
2019	2019 II Semestre	2019 III Trimestre	2019 07	2019-07-13	21NdO	ace-inibitori, non associati (C09AA)	ramipril (C09AA05)	ramipril doc*2,5mg 28cpr (037621048) (0898 ) (C09AA05 ) (04-JAN-08 )	5.48	2	56
2019	2019 II Semestre	2019 III Trimestre	2019 07	2019-07-13	21NdO	dopa e suoi derivati (N04BA)	levodopa ed inibitore della decarbossilasi (N04BA02)	madopar*100+25mg 30 cpr dis (023142058) (0108 ) (N04BA02 ) (01-JUN-95 )	9.42	2	10
2019	2019 II Semestre	2019 III Trimestre	2019 07	2019-07-15	24ctO	altri farmaci per il trattamento dell'ulcera peptica e della malattia da reflusso gastroesofageo (A02BX)	non applicabile (-3)	gaviscon advance*20bs men (034248171) (3510 ) (A02BX ) (23-MAR-06 )	9.58	2	16
2019	2019 II Semestre	2019 III Trimestre	2019 07	2019-07-15	29jKJ	cefalosporine di terza generazione (J01DD)	ceftriaxone (J01DD04)	rocefin*1g/3,5ml im 1 fl+1f (025202058) (0108 ) (J01DD04 ) (04-MAY-05 )	41.64	6	3
2019	2019 II Semestre	2019 III Trimestre	2019 07	2019-07-15	29jKJ	glicocorticoidi (H02AB)	prednisone (H02AB07)	deltacortene*25mg 10cpr (010089035) (0794 ) (H02AB07 ) (01-JAN-96 )	5.87	1	25
2019	2019 II Semestre	2019 III Trimestre	2019 07	2019-07-16	24Fiw	betabloccanti selettivi (C07AB)	nebivololo (C07AB12)	nobistar*5mg 28 cpr (035780030) (0081 ) (C07AB12 ) (23-MAY-14 )	12.2	2	56
2019	2019 II Semestre	2019 III Trimestre	2019 07	2019-07-16	24Fiw	biguanidi (A10BA)	metformina (A10BA02)	slowmet*500mg 60cpr rp (040629026) (4055 ) (A10BA02 ) (14-OCT-13 )	5.61	1	15
2019	2019 II Semestre	2019 III Trimestre	2019 07	2019-07-16	24Fiw	vitamina d ed analoghi (A11CC)	colecalciferolo (A11CC05)	annister*10000ui/ml osgtt10m (042223053) (2611 ) (A11CC05 ) (12-FEB-14 )	4.5	1	125
2019	2019 II Semestre	2019 III Trimestre	2019 07	2019-07-17	22BX9	betabloccanti selettivi e tiazidi (C07BB)	nebivololo e tiazidi (C07BB12)	nobizide*5mg+25mg 28cpr (039182098) (0734 ) (C07BB12 ) (07-MAR-13 )	20.58	2	56
2019	2019 II Semestre	2019 III Trimestre	2019 07	2019-07-17	249h9	antagonisti dell'angiotensina ii e diuretici (C09DA)	olmesartan medoxomil e diuretici (C09DA08)	olmegan*40mg+12,5mg 28 cpr (037110246) (1430 ) (C09DA08 ) (27-APR-12 )	18.66	2	56
2019	2019 II Semestre	2019 III Trimestre	2019 07	2019-07-18	1yWtx	altri antidepressivi (N06AX)	duloxetina (N06AX21)	cymbalta*60mg 28 cps (036683023) (1277 ) (N06AX21 ) (03-FEB-06 )	40.62	2	56
2019	2019 II Semestre	2019 III Trimestre	2019 07	2019-07-18	1yWtx	betabloccanti selettivi e tiazidi (C07BB)	nebivololo e tiazidi (C07BB12)	lobidiur*5mg+12,5mg 28cpr (039181033) (0734 ) (C07BB12 ) (07-MAR-13 )	16.36	2	56
2019	2019 II Semestre	2019 III Trimestre	2019 07	2019-07-18	29ABu	antagonisti dell'angiotensina ii e diuretici (C09DA)	olmesartan medoxomil e diuretici (C09DA08)	olmegan*20+12,5mg 28 cpr (037110020) (1430 ) (C09DA08 ) (22-FEB-07 )	18.66	2	56
2019	2019 II Semestre	2019 III Trimestre	2019 07	2019-07-18	29ABu	ormoni tiroidei (H03AA)	levotiroxina sodica (H03AA01)	eutirox*100mcg 50cpr (024402137) (2392 ) (H03AA01 ) (01-FEB-99 )	2.61	1	33.333
2019	2019 II Semestre	2019 III Trimestre	2019 07	2019-07-19	24Fiw	antiaritmici, classe iii (C01BD)	amiodarone (C01BD01)	cordarone*200mg 20 cpr (025035015) (8055 ) (C01BD01 ) (01-JAN-84 )	5.42	1	20
2019	2019 II Semestre	2019 III Trimestre	2019 07	2019-07-19	24Fiw	eparinici (B01AB)	enoxaparina (B01AB05)	clexane*4000ui axa/0,4ml6sir (026966046) (8055 ) (B01AB05 ) (01-MAR-93 )	32.7	1	12
2019	2019 II Semestre	2019 III Trimestre	2019 07	2019-07-19	29jKJ	cefalosporine di terza generazione (J01DD)	ceftriaxone (J01DD04)	rocefin*1g/3,5ml im 1 fl+1f (025202058) (0108 ) (J01DD04 ) (04-MAY-05 )	13.88	2	1
2019	2019 II Semestre	2019 III Trimestre	2019 07	2019-07-19	29jKJ	fluorochinoloni (J01MA)	levofloxacina (J01MA12)	levoxacin*500mg 5cpr riv. (033940038) (0200 ) (J01MA12 ) (01-SEP-98 )	16.54	2	10
2019	2019 II Semestre	2019 III Trimestre	2019 07	2019-07-20	24Fiw	eparinici (B01AB)	enoxaparina (B01AB05)	clexane*4000ui axa/0,4ml6sir (026966046) (8055 ) (B01AB05 ) (01-MAR-93 )	32.7	1	12
2019	2019 II Semestre	2019 III Trimestre	2019 07	2019-07-22	1wh7Y	biguanidi (A10BA)	metformina (A10BA02)	glucophage unidie*1000mg 60c (040628063) (0794 ) (A10BA02 ) (09-JUN-14 )	16.83	3	90
2019	2019 II Semestre	2019 III Trimestre	2019 07	2019-07-22	24FCO	associazioni di penicilline, inclusi gli inibitori delle beta-lattamasi (J01CR)	amoxicillina ed inibitori enzimatici (J01CR02)	clavulin*875+125mg 12cpr riv (026138139) (0200 ) (J01CR02 ) (01-SEP-95 )	7.9	1	7
2019	2019 II Semestre	2019 III Trimestre	2019 07	2019-07-22	25Cee	biguanidi (A10BA)	metformina (A10BA02)	metformina tev*50cpr 500mg (035195217) (0813 ) (A10BA02 ) (11-NOV-10 )	3.94	2	25
2019	2019 II Semestre	2019 III Trimestre	2019 07	2019-07-22	25Cee	sostanze betabloccanti (S01ED)	timololo, associazioni (S01ED51)	imolast*0,005%+0,5% col30mon (041578016) (2519 ) (S01ED51 ) (31-MAR-14 )	9.5	1	30
2019	2019 II Semestre	2019 III Trimestre	2019 07	2019-07-22	29lIA	ace-inibitori, non associati (C09AA)	ramipril (C09AA05)	ramipril ztv*5mg 14cpr div (037692035) (8043 ) (C09AA05 ) (08-JAN-08 )	8.68	4	112
2019	2019 II Semestre	2019 III Trimestre	2019 07	2019-07-22	2ILe7	betabloccanti selettivi e tiazidi (C07BB)	nebivololo e tiazidi (C07BB12)	lobidiur*5mg+12,5mg 28cpr (039181033) (0734 ) (C07BB12 ) (07-MAR-13 )	16.36	2	56
2019	2019 II Semestre	2019 III Trimestre	2019 07	2019-07-23	1x7E7	altri antidepressivi (N06AX)	amfebutamone (N06AX12)	elontril*150mg 30cpr rm (037697024) (0200 ) (N06AX12 ) (15-DEC-08 )	64.98	2	30
2019	2019 II Semestre	2019 III Trimestre	2019 07	2019-07-23	24ctO	altri farmaci per il trattamento dell'ulcera peptica e della malattia da reflusso gastroesofageo (A02BX)	non applicabile (-3)	gaviscon advance*20bs men (034248171) (3510 ) (A02BX ) (23-MAR-06 )	9.58	2	16
2019	2019 II Semestre	2019 III Trimestre	2019 07	2019-07-23	25Cee	sostanze betabloccanti (S01ED)	timololo (S01ED01)	timogel*1mg/g gel oft.30con (037700010) (1321 ) (S01ED01 ) (25-FEB-08 )	24.24	2	60
2019	2019 II Semestre	2019 III Trimestre	2019 07	2019-07-24	27BWu	antagonisti dell'angiotensina ii e diuretici (C09DA)	candesartan e diuretici (C09DA06)	blopresid*32/12,5 28cpr (034187233) (3827 ) (C09DA06 ) (23-OCT-09 )	24.86	2	56
2019	2019 II Semestre	2019 III Trimestre	2019 07	2019-07-25	20ixR	antagonisti dell'alfa adrenorecettore (G04CA)	alfuzosina (G04CA01)	xatral*2,5mg 30 cpr (027314018) (8055 ) (G04CA01 ) (01-MAR-91 )	19.34	2	20
2019	2019 II Semestre	2019 III Trimestre	2019 07	2019-07-25	23BWs	biguanidi (A10BA)	metformina (A10BA02)	metformina hex*500mg 50 cpr (038828024) (0776 ) (A10BA02 ) (06-JUL-09 )	7.88	4	50
2019	2019 II Semestre	2019 III Trimestre	2019 07	2019-07-29	1wh7Y	inibitori della hmg coa reduttasi (C10AA)	atorvastatina (C10AA05)	torvast*40mg 30 cpr (033007067) (4995 ) (C10AA05 ) (01-MAR-04 )	25.06	2	120
2019	2019 II Semestre	2019 III Trimestre	2019 07	2019-07-29	2303U	inibitori della hmg coa reduttasi (C10AA)	atorvastatina (C10AA05)	totalip 20*30 cpr 20 mg (033006040) (0608 ) (C10AA05 ) (01-MAR-04 )	21.02	2	60
2019	2019 II Semestre	2019 III Trimestre	2019 07	2019-07-29	25qRK	betabloccanti selettivi e tiazidi (C07BB)	nebivololo e tiazidi (C07BB12)	nebiv/hct doc*5/12,5mg 28cpr (044322016) (0898 ) (C07BB12 ) (06-OCT-17 )	5.97	1	28
2019	2019 II Semestre	2019 III Trimestre	2019 07	2019-07-29	298U3	antagonisti dell'angiotensina ii, non associati (C09CA)	olmesartan medoxomil (C09CA08)	olmetec*28 cpr 10 mg (036027011) (1430 ) (C09CA08 ) (01-FEB-05 )	15.66	2	28
2019	2019 II Semestre	2019 III Trimestre	2019 07	2019-07-30	20W0A	antiaggreganti piastrinici, esclusa l'eparina (B01AC)	acido acetilsalicilico (B01AC06)	cardioaspirin*100mg 30cpr (024840074) (0022 ) (B01AC06 ) (01-JUN-96 )	4.7	2	60
2019	2019 II Semestre	2019 III Trimestre	2019 07	2019-07-30	20W0A	inibitori della hmg coa reduttasi (C10AA)	simvastatina (C10AA01)	sivastin*10mg 20cpr riv. (027208014) (4375 ) (C10AA01 ) (01-MAY-89 )	8.82	2	13.334
2019	2019 II Semestre	2019 III Trimestre	2019 07	2019-07-30	271uN	inibitori della hmg coa reduttasi (C10AA)	atorvastatina (C10AA05)	atorvastatina alt*20mg 30cpr (039996069) (2753 ) (C10AA05 ) (24-APR-12 )	7.96	1	30
2019	2019 II Semestre	2019 III Trimestre	2019 07	2019-07-30	28vcD	altre sostanze modificatrici dei lipidi (C10AX)	omega-3-trigliceridi inclusi altri esteri e acidi (C10AX06)	omega 3 eg*1000mg 20cps (044916017) (1561 ) (C10AX06 ) (11-DEC-17 )	20.34	2	10
2019	2019 II Semestre	2019 III Trimestre	2019 07	2019-07-30	28vcD	antagonisti dell'angiotensina ii, non associati (C09CA)	valsartan (C09CA03)	tareg*80mg 28 cpr riv (033178892) (0114 ) (C09CA03 ) (20-MAR-13 )	15.2	2	56
2019	2019 II Semestre	2019 III Trimestre	2019 07	2019-07-30	28vcD	biguanidi (A10BA)	metformina (A10BA02)	metformina pns*500mg 30cpr (040975029) (3018 ) (A10BA02 ) (10-APR-13 )	3.81	3	22.5
2019	2019 II Semestre	2019 III Trimestre	2019 07	2019-07-30	28vcD	fibrati (C10AB)	fenofibrato (C10AB05)	fenofibrato eg*145mg 30cpr (043837018) (1561 ) (C10AB05 ) (04-APR-16 )	13.54	2	43.5
2019	2019 II Semestre	2019 III Trimestre	2019 07	2019-07-30	28vcD	vitamina d ed analoghi (A11CC)	colecalciferolo (A11CC05)	colecal. eg*25000ui/2,5ml 2c (042751040) (1561 ) (A11CC05 ) (13-JUL-16 )	7	1	62.5
2019	2019 II Semestre	2019 III Trimestre	2019 07	2019-07-31	1y7zG	ace-inibitori e calcioantagonisti (C09BB)	ramipril e amlodipina (C09BB07)	icomb*10mg/10mg 30cps (042384103) (4025 ) (C09BB07 ) (19-DEC-14 )	36.81	3	90
2019	2019 II Semestre	2019 III Trimestre	2019 07	2019-07-31	1y7zG	inibitori della hmg coa reduttasi (C10AA)	rosuvastatina (C10AA07)	crestor*5mg 28 cpr (035885502) (0045 ) (C10AA07 ) (21-OCT-05 )	14.7	2	28
2019	2019 II Semestre	2019 III Trimestre	2019 08	2019-08-01	25qRK	macrolidi (J01FA)	azitromicina (J01FA10)	azitromicina pns*500mg 3 cpr (039509017) (3018 ) (J01FA10 ) (28-MAR-11 )	6.32	1	5
2019	2019 II Semestre	2019 III Trimestre	2019 08	2019-08-02	2ILe7	biguanidi (A10BA)	metformina (A10BA02)	slowmet*500mg 60cpr rp (040629026) (4055 ) (A10BA02 ) (14-OCT-13 )	11.22	2	30
2019	2019 II Semestre	2019 III Trimestre	2019 08	2019-08-05	21NdO	ace-inibitori, non associati (C09AA)	ramipril (C09AA05)	ramipril ztv*2,5mg 28cpr div (037692023) (8043 ) (C09AA05 ) (08-JAN-08 )	5.48	2	56
2019	2019 II Semestre	2019 III Trimestre	2019 08	2019-08-05	21NdO	antagonisti dell'alfa adrenorecettore (G04CA)	tamsulosina (G04CA02)	omnic*0,4mg 20 cps rm (032647024) (1431 ) (G04CA02 ) (01-FEB-97 )	7.35	1	20
2019	2019 II Semestre	2019 III Trimestre	2019 08	2019-08-05	21jEG	biguanidi (A10BA)	metformina (A10BA02)	metformina tev*850mg 40 cpr (035195332) (0813 ) (A10BA02 ) (01-NOV-02 )	7.59	3	51
2019	2019 II Semestre	2019 III Trimestre	2019 08	2019-08-05	21jEG	inibitori della hmg coa reduttasi (C10AA)	atorvastatina (C10AA05)	atorvastatina via*20mg 30cpr (041443437) (4995 ) (C10AA05 ) (08-MAY-12 )	15.92	2	60
2019	2019 II Semestre	2019 III Trimestre	2019 08	2019-08-05	2Cd7t	agonisti selettivi dei recettori beta2-adrenergici (R03AC)	salbutamolo (R03AC02)	ventolin*aer.dos100mcg200d (022984052) (0200 ) (R03AC02 ) (01-FEB-74 )	4.09	1	25
2019	2019 II Semestre	2019 III Trimestre	2019 08	2019-08-05	2Cd7t	derivati diidropiridinici (C08CA)	amlodipina (C08CA01)	amlodipina ate*5mg 28cpr (037329012) (2753 ) (C08CA01 ) (20-MAR-08 )	7.48	2	56
2019	2019 II Semestre	2019 III Trimestre	2019 08	2019-08-07	24ctO	inibitori dell'hmg coa reduttasi in associazione con altre sostanze modificatrici dei lipidi (C10BA)	rosuvastatina e ezetimibe (C10BA06)	cholecomb*20mg/10mg 30 cps (043496102) (1440 ) (C10BA06 ) (17-APR-18 )	25.44	1	30
2019	2019 II Semestre	2019 III Trimestre	2019 08	2019-08-07	24ctO	tiazolidinedioni (A10BG)	pioglitazone (A10BG03)	pioglitazone doc*15mg 28 cpr (040633024) (0898 ) (A10BG03 ) (12-MAR-13 )	10	1	14
2019	2019 II Semestre	2019 III Trimestre	2019 08	2019-08-08	21jEG	antagonisti dell'angiotensina ii, non associati (C09CA)	irbesartan (C09CA04)	irbesartan ztv*300mg 28cpr (041974130) (8055 ) (C09CA04 ) (04-SEP-12 )	17.3	2	112
2019	2019 II Semestre	2019 III Trimestre	2019 08	2019-08-08	24ctO	altri antiepilettici (N03AX)	levetiracetam (N03AX14)	levetirac. myl* 500mg60cp (040329258) (4157 ) (N03AX14 ) (15-MAR-12 )	37.67	1	20
2019	2019 II Semestre	2019 III Trimestre	2019 08	2019-08-08	24ctO	altri farmaci per il trattamento dell'ulcera peptica e della malattia da reflusso gastroesofageo (A02BX)	non applicabile (-3)	gaviscon advance*20bs men (034248171) (3510 ) (A02BX ) (23-MAR-06 )	9.58	2	16
2019	2019 II Semestre	2019 III Trimestre	2019 08	2019-08-08	25RpG	derivati dell'acido acetico e sostanze correlate (M01AB)	diclofenac (M01AB05)	dicloreum*75mg/3ml im 6 f (024515076) (4375 ) (M01AB05 ) (01-SEP-83 )	3.21	1	4.5
2019	2019 II Semestre	2019 III Trimestre	2019 08	2019-08-08	28Cqx	ace-inibitori, non associati (C09AA)	zofenopril (C09AA15)	zopranol*30mg 28 cpr riv. (034789091) (0608 ) (C09AA15 ) (01-DEC-00 )	21.78	2	56
2019	2019 II Semestre	2019 III Trimestre	2019 08	2019-08-09	1yWtx	antagonisti dell'angiotensina ii e calcioantagonisti (C09DB)	olmesartan medoxomil e amlodipina (C09DB02)	bivis*20mg/5mg 28cpr (038947026) (0734 ) (C09DB02 ) (23-AUG-11 )	11.63	1	28
2019	2019 II Semestre	2019 III Trimestre	2019 08	2019-08-09	24FCO	acido folico e derivati (B03BB)	acido folico (B03BB01)	folifill*5mg 28cpr (040627010) (0068 ) (B03BB01 ) (29-FEB-12 )	4.49	1	350
2019	2019 II Semestre	2019 III Trimestre	2019 08	2019-08-09	24FCO	inibitori della hmg coa reduttasi (C10AA)	simvastatina (C10AA01)	simvastat.aur*20mg 28cpr riv (038821070) (3199 ) (C10AA01 ) (27-MAY-09 )	5.62	1	18.67
2019	2019 II Semestre	2019 III Trimestre	2019 08	2019-08-09	24ZQr	ace inibitori, altre associazioni (C09BX)	perindopril, amlodipina e indapamide (C09BX01)	tripliam*10+2,5+5mg 30cprr (042407167) (1440 ) (C09BX01 ) (22-SEP-15 )	27.12	2	60
2019	2019 II Semestre	2019 III Trimestre	2019 08	2019-08-09	24ZQr	betabloccanti selettivi (C07AB)	nebivololo (C07AB12)	nobistar*5mg 28 cpr (035780030) (0081 ) (C07AB12 ) (23-MAY-14 )	12.2	2	56
2019	2019 II Semestre	2019 III Trimestre	2019 08	2019-08-09	24ZQr	inibitori della hmg coa reduttasi (C10AA)	atorvastatina (C10AA05)	atorvastatina tev*20mg 30cpr (040234217) (0813 ) (C10AA05 ) (07-MAY-12 )	15.92	2	60
2019	2019 II Semestre	2019 III Trimestre	2019 08	2019-08-09	27BWu	derivati diidropiridinici (C08CA)	nifedipina (C08CA05)	adalat crono*30mg 14cpr rm (027980010) (0022 ) (C08CA05 ) (01-APR-92 )	27.08	4	56
2019	2019 II Semestre	2019 III Trimestre	2019 08	2019-08-13	21NdO	antagonisti dell'alfa adrenorecettore (G04CA)	tamsulosina (G04CA02)	omnic*0,4mg 20 cps rm (032647024) (1431 ) (G04CA02 ) (01-FEB-97 )	7.35	1	20
2019	2019 II Semestre	2019 III Trimestre	2019 08	2019-08-16	298U3	associazioni di penicilline, inclusi gli inibitori delle beta-lattamasi (J01CR)	amoxicillina ed inibitori enzimatici (J01CR02)	augmentin*875mg+125mg 12cpr (026089019) (0200 ) (J01CR02 ) (01-OCT-87 )	10.2	1	7
2019	2019 II Semestre	2019 III Trimestre	2019 08	2019-08-20	2303U	ace-inibitori e calcioantagonisti (C09BB)	enalapril e lercanidipina (C09BB02)	coripren*20mg+10mg 28 cpr (038568147) (0107 ) (C09BB02 ) (04-APR-11 )	21.86	2	56
2019	2019 II Semestre	2019 III Trimestre	2019 08	2019-08-20	2D9Qz	biguanidi (A10BA)	metformina (A10BA02)	zuglimet*500mg 30cpr riv. (038257022) (8043 ) (A10BA02 ) (30-APR-09 )	7.62	6	45
2019	2019 II Semestre	2019 III Trimestre	2019 08	2019-08-21	1yBBN	adrenergici in associazione con corticosteroidi o altri farmaci, escluso anticolinergici (R03AK)	salmeterolo e fluticasone (R03AK06)	seretide diskus 50/500*60 d (034371068) (0200 ) (R03AK06 ) (01-MAR-02 )	64.63	1	30
2019	2019 II Semestre	2019 III Trimestre	2019 08	2019-08-21	1yBBN	associazioni di penicilline, inclusi gli inibitori delle beta-lattamasi (J01CR)	amoxicillina ed inibitori enzimatici (J01CR02)	clavulin*875+125mg 12cpr riv (026138139) (0200 ) (J01CR02 ) (01-SEP-95 )	7.9	1	7
2019	2019 II Semestre	2019 III Trimestre	2019 08	2019-08-21	27dRM	antagonisti dell'angiotensina ii, non associati (C09CA)	olmesartan medoxomil (C09CA08)	olpress*28 cpr 20 mg (036026060) (0734 ) (C09CA08 ) (01-DEC-04 )	20.34	2	56
2019	2019 II Semestre	2019 III Trimestre	2019 08	2019-08-22	24ctO	altri farmaci per il trattamento dell'ulcera peptica e della malattia da reflusso gastroesofageo (A02BX)	non applicabile (-3)	gaviscon advance*20bs men (034248171) (3510 ) (A02BX ) (23-MAR-06 )	9.58	2	16
2019	2019 II Semestre	2019 III Trimestre	2019 08	2019-08-22	25qRK	altri antibatterici (J01XX)	fosfomicina (J01XX01)	fosfomicina pns*os ad 3g 2bs (038597023) (3018 ) (J01XX01 ) (02-OCT-09 )	6.51	1	2
[truncated: 873 more rows]
